# Supplementary material for: De novo protein fold families expand the designable ligand binding site space
Source: PLoS Comput Biol. 2021 Nov 22;17(11):e1009620. doi: 10.1371/journal.pcbi.1009620 (PMC8648124; doi:10.1371/journal.pcbi.1009620)
Supplement: S1 File — (GZ) [file pcbi.1009620.s006.tar.gz]

Archive with 9 entries (8 files):
- summary_tables_of_matching_results
- summary_tables_of_matching_results/summary_table_matching_to_de_novo_rossmann.tsv
- summary_tables_of_matching_results/summary_table_matching_to_de_novo_ntf2.tsv
- summary_tables_of_matching_results/summary_table_matching_3res_sites_to_native_ntf2.tsv
- summary_tables_of_matching_results/summary_table_matching_3res_sites_to_native_rossmann.tsv
- summary_tables_of_matching_results/summary_table_matching_3res_sites_to_de_novo_ntf2.tsv
- summary_tables_of_matching_results/summary_table_matching_to_native_ntf2.tsv
- summary_tables_of_matching_results/summary_table_matching_to_native_rossmann.tsv
- summary_tables_of_matching_results/summary_table_matching_3res_sites_to_de_novo_rossmann.tsv
