# Supplementary material for: De novo protein fold families expand the designable ligand binding site space
Source: PLoS Comput Biol. 2021 Nov 22;17(11):e1009620. doi: 10.1371/journal.pcbi.1009620 (PMC8648124; doi:10.1371/journal.pcbi.1009620)
Supplement: S1 File — (GZ) [file pcbi.1009620.s006.tar.gz › summary_tables_of_matching_results/summary_table_matching_3res_sites_to_native_ntf2.tsv]

average_success_fast_match_time	average_success_rosetta_match_time	binding_site_residues	job_id	ligand_n_heavy_atoms	ligand_name	match_info_file	n_scaffolds_to_first_fast_match	n_scaffolds_to_first_rosetta_match	num_fast_match_succeed	num_rosetta_match_failed	num_rosetta_match_succeed	num_scaffold_tested	success_rosetta_match_scaffolds
-1.0	-1.0	['TYR', 'PHE', 'GLY']	2.0	12.0	LY0	matching_data/matching_3res_site_to_native_ntf2_no_dump/ly/3ly0/0/all_match_info.json	-1.0	-1.0	0.0	0.0	0.0	103.0	[]
-1.0	-1.0	['ASP', 'GLU', 'ASP']	1.0	1.0	ZN	matching_data/matching_3res_site_to_native_ntf2_no_dump/ly/3ly0/1/all_match_info.json	-1.0	-1.0	0.0	0.0	0.0	103.0	[]
2.0	12.0	['TRP', 'VAL', 'PHE']	4.0	5.0	IMD	matching_data/matching_3res_site_to_native_ntf2_no_dump/ly/3lyg/0/all_match_info.json	1.0	1.0	1.0	0.0	1.0	1.0	['1nwwA00.pdb.gz']
1.84	10.0	['ALA', 'GLY', 'GLU']	5.0	6.0	GOL	matching_data/matching_3res_site_to_native_ntf2_no_dump/ly/3lyg/2/all_match_info.json	1.0	68.0	25.0	0.0	1.0	68.0	['1z1sA00.pdb.gz']
3.3333333333333335	12.0	['LEU', 'GLY', 'THR']	6.0	5.0	PO4	matching_data/matching_3res_site_to_native_ntf2_no_dump/ly/4lyy/0/all_match_info.json	1.0	25.0	24.0	0.0	1.0	25.0	['1q40D00.pdb.gz']
-1.0	-1.0	['ASP', 'GLU', 'SER']	7.0	1.0	MG	matching_data/matching_3res_site_to_native_ntf2_no_dump/ly/5ly8/0/all_match_info.json	-1.0	-1.0	0.0	0.0	0.0	103.0	[]
2.0	16.0	['ALA', 'MET', 'TYR']	9.0	5.0	SO4	matching_data/matching_3res_site_to_native_ntf2_no_dump/ly/4lyh/0/all_match_info.json	2.0	2.0	1.0	0.0	1.0	2.0	['3e99A00.pdb.gz']
-1.0	-1.0	['VAL', 'MET', 'GLU']	10.0	26.0	21F	matching_data/matching_3res_site_to_native_ntf2_no_dump/ly/4lyh/2/all_match_info.json	-1.0	-1.0	0.0	0.0	0.0	103.0	[]
-1.0	-1.0	['ASP', 'LYS', 'PHE']	8.0	28.0	GDP	matching_data/matching_3res_site_to_native_ntf2_no_dump/ly/4lyh/1/all_match_info.json	-1.0	-1.0	0.0	0.0	0.0	103.0	[]
-1.0	-1.0	['ALA', 'GLU', 'ASN']	13.0	6.0	GOL	matching_data/matching_3res_site_to_native_ntf2_no_dump/ly/5ly9/0/all_match_info.json	-1.0	-1.0	0.0	0.0	0.0	103.0	[]
1.0	-1.0	['LEU', 'ASP', 'ARG']	12.0	12.0	MES	matching_data/matching_3res_site_to_native_ntf2_no_dump/ly/5ly9/1/all_match_info.json	58.0	-1.0	1.0	0.0	0.0	103.0	[]
-1.0	-1.0	['TYR', 'ALA', 'TYR']	15.0	16.0	PLP	matching_data/matching_3res_site_to_native_ntf2_no_dump/ly/3ly1/0/all_match_info.json	-1.0	-1.0	0.0	0.0	0.0	103.0	[]
-1.0	-1.0	['ARG', 'PHE', 'TYR']	14.0	13.0	CIT	matching_data/matching_3res_site_to_native_ntf2_no_dump/ly/3ly1/1/all_match_info.json	-1.0	-1.0	0.0	0.0	0.0	103.0	[]
-1.0	-1.0	['THR', 'LYS', 'ASN']	17.0	5.0	SO4	matching_data/matching_3res_site_to_native_ntf2_no_dump/ly/4ly7/0/all_match_info.json	-1.0	-1.0	0.0	0.0	0.0	103.0	[]
-1.0	-1.0	['ARG', 'LEU', 'LEU']	18.0	4.0	GAI	matching_data/matching_3res_site_to_native_ntf2_no_dump/ly/4lyp/0/all_match_info.json	-1.0	-1.0	0.0	0.0	0.0	103.0	[]
-1.0	-1.0	['HIS', 'THR', 'ASP']	23.0	6.0	GOL	matching_data/matching_3res_site_to_native_ntf2_no_dump/ly/4ly8/2/all_match_info.json	-1.0	-1.0	0.0	0.0	0.0	103.0	[]
-1.0	-1.0	['TYR', 'GLN', 'THR']	20.0	13.0	PG4	matching_data/matching_3res_site_to_native_ntf2_no_dump/ly/4ly8/4/all_match_info.json	-1.0	-1.0	0.0	0.0	0.0	103.0	[]
-1.0	-1.0	['THR', 'HIS', 'PHE']	21.0	10.0	PGE	matching_data/matching_3res_site_to_native_ntf2_no_dump/ly/4ly8/1/all_match_info.json	-1.0	-1.0	0.0	0.0	0.0	103.0	[]
-1.0	-1.0	['ASP', 'ASP', 'ASP']	25.0	1.0	CA	matching_data/matching_3res_site_to_native_ntf2_no_dump/ly/3lye/0/all_match_info.json	-1.0	-1.0	0.0	0.0	0.0	103.0	[]
3.0	27.0	['ASP', 'GLU', 'GLY']	29.0	13.0	NHE	matching_data/matching_3res_site_to_native_ntf2_no_dump/ly/4ly1/5/all_match_info.json	7.0	80.0	2.0	0.0	1.0	80.0	['3h51A00.pdb.gz']
6.6	15.0	['TYR', 'GLU', 'GLY']	31.0	13.0	PG4	matching_data/matching_3res_site_to_native_ntf2_no_dump/ly/4ly1/3/all_match_info.json	7.0	16.0	5.0	0.0	1.0	16.0	['1jkgB00.pdb.gz']
3.0	-1.0	['VAL', 'PHE', 'THR']	30.0	1.0	NA	matching_data/matching_3res_site_to_native_ntf2_no_dump/ly/4ly1/2/all_match_info.json	63.0	-1.0	1.0	0.0	0.0	103.0	[]
-1.0	-1.0	['PHE', 'PHE', 'LEU']	26.0	25.0	20Y	matching_data/matching_3res_site_to_native_ntf2_no_dump/ly/4ly1/4/all_match_info.json	-1.0	-1.0	0.0	0.0	0.0	103.0	[]
1.3333333333333333	-1.0	['ASP', 'HIS', 'ASP']	27.0	1.0	CA	matching_data/matching_3res_site_to_native_ntf2_no_dump/ly/4ly1/1/all_match_info.json	47.0	-1.0	3.0	0.0	0.0	103.0	[]
-1.0	-1.0	['SER', 'GLN', 'LYS']	34.0	14.0	IPE	matching_data/matching_3res_site_to_native_ntf2_no_dump/lf/4lfe/0/all_match_info.json	-1.0	-1.0	0.0	0.0	0.0	103.0	[]
2.0	44.0	['ASP', 'ASP', 'ASP']	33.0	1.0	MG	matching_data/matching_3res_site_to_native_ntf2_no_dump/lf/4lfe/1/all_match_info.json	10.0	10.0	1.0	0.0	1.0	10.0	['3kkgA00.pdb.gz']
-1.0	-1.0	['ASP', 'GLN', 'LEU']	36.0	14.0	IPE	matching_data/matching_3res_site_to_native_ntf2_no_dump/lf/4lfg/0/all_match_info.json	-1.0	-1.0	0.0	0.0	0.0	103.0	[]
2.0	43.0	['ASP', 'ASP', 'ASP']	35.0	1.0	MG	matching_data/matching_3res_site_to_native_ntf2_no_dump/lf/4lfg/1/all_match_info.json	10.0	10.0	1.0	0.0	1.0	10.0	['3kkgA00.pdb.gz']
-1.0	-1.0	['ASP', 'ILE', 'LEU']	40.0	23.0	AMP	matching_data/matching_3res_site_to_native_ntf2_no_dump/lf/3lfr/0/all_match_info.json	-1.0	-1.0	0.0	0.0	0.0	103.0	[]
-1.0	-1.0	['TRP', 'LEU', 'LEU']	42.0	20.0	BOG	matching_data/matching_3res_site_to_native_ntf2_no_dump/lf/3lff/0/all_match_info.json	-1.0	-1.0	0.0	0.0	0.0	103.0	[]
-1.0	-1.0	['GLU', 'LEU', 'ASP']	41.0	28.0	Z83	matching_data/matching_3res_site_to_native_ntf2_no_dump/lf/3lff/1/all_match_info.json	-1.0	-1.0	0.0	0.0	0.0	103.0	[]
-1.0	-1.0	['ASP', 'GLU', 'GLU']	44.0	1.0	CA	matching_data/matching_3res_site_to_native_ntf2_no_dump/lf/5lf2/0/all_match_info.json	-1.0	-1.0	0.0	0.0	0.0	103.0	[]
-1.0	-1.0	['ARG', 'ARG', 'HIS']	43.0	1.0	CL	matching_data/matching_3res_site_to_native_ntf2_no_dump/lf/5lf2/1/all_match_info.json	-1.0	-1.0	0.0	0.0	0.0	103.0	[]
-1.0	-1.0	['ASP', 'GLU', 'GLU']	45.0	1.0	CA	matching_data/matching_3res_site_to_native_ntf2_no_dump/lf/6lfj/0/all_match_info.json	-1.0	-1.0	0.0	0.0	0.0	103.0	[]
-1.0	-1.0	['ARG', 'ARG', 'GLY']	46.0	5.0	SO4	matching_data/matching_3res_site_to_native_ntf2_no_dump/lf/3lfu/0/all_match_info.json	-1.0	-1.0	0.0	0.0	0.0	103.0	[]
-1.0	-1.0	['HIS', 'GLY', 'ASP']	47.0	16.0	TG6	matching_data/matching_3res_site_to_native_ntf2_no_dump/lf/4lfl/0/all_match_info.json	-1.0	-1.0	0.0	0.0	0.0	103.0	[]
-1.0	-1.0	['LEU', 'PHE', 'VAL']	48.0	13.0	CIT	matching_data/matching_3res_site_to_native_ntf2_no_dump/lf/1lf7/0/all_match_info.json	-1.0	-1.0	0.0	0.0	0.0	103.0	[]
-1.0	-1.0	['PHE', 'ALA', 'LEU']	49.0	43.0	HEM	matching_data/matching_3res_site_to_native_ntf2_no_dump/lf/1lfk/0/all_match_info.json	-1.0	-1.0	0.0	0.0	0.0	103.0	[]
-1.0	-1.0	['LYS', 'PHE', 'TYR']	50.0	4.0	EDO	matching_data/matching_3res_site_to_native_ntf2_no_dump/lf/4lfy/0/all_match_info.json	-1.0	-1.0	0.0	0.0	0.0	103.0	[]
-1.0	-1.0	['ARG', 'MET', 'GLY']	51.0	15.0	AEP	matching_data/matching_3res_site_to_native_ntf2_no_dump/lf/1lfw/1/all_match_info.json	-1.0	-1.0	0.0	0.0	0.0	103.0	[]
-1.0	-1.0	['VAL', 'PHE', 'LEU']	54.0	43.0	HEM	matching_data/matching_3res_site_to_native_ntf2_no_dump/lf/3lf5/0/all_match_info.json	-1.0	-1.0	0.0	0.0	0.0	103.0	[]
2.0	2082.0	['GLU', 'GLY', 'ASP']	53.0	5.0	SO4	matching_data/matching_3res_site_to_native_ntf2_no_dump/lf/3lf5/1/all_match_info.json	1.0	1.0	1.0	0.0	1.0	1.0	['1nwwA00.pdb.gz']
1.0	-1.0	['ALA', 'VAL', 'ASN']	55.0	1.0	NA	matching_data/matching_3res_site_to_native_ntf2_no_dump/tb/3tbh/0/all_match_info.json	49.0	-1.0	1.0	0.0	0.0	103.0	[]
1.0	-1.0	['ASP', 'GLU', 'LEU']	57.0	1.0	CA	matching_data/matching_3res_site_to_native_ntf2_no_dump/tb/3tbd/0/all_match_info.json	11.0	-1.0	1.0	0.0	0.0	103.0	[]
1.25	-1.0	['GLY', 'ASP', 'GLY']	58.0	1.0	CL	matching_data/matching_3res_site_to_native_ntf2_no_dump/tb/3tbd/2/all_match_info.json	22.0	-1.0	4.0	0.0	0.0	103.0	[]
2.0	64.0	['ARG', 'MET', 'SER']	56.0	5.0	PO4	matching_data/matching_3res_site_to_native_ntf2_no_dump/tb/3tbd/1/all_match_info.json	16.0	16.0	1.0	0.0	1.0	16.0	['1jkgB00.pdb.gz']
-1.0	-1.0	['HIS', 'ASP', 'HIS']	60.0	1.0	CU	matching_data/matching_3res_site_to_native_ntf2_no_dump/tb/5tb7/0/all_match_info.json	-1.0	-1.0	0.0	0.0	0.0	103.0	[]
-1.0	-1.0	['GLN', 'ALA', 'GLY']	59.0	5.0	PO4	matching_data/matching_3res_site_to_native_ntf2_no_dump/tb/5tb7/1/all_match_info.json	-1.0	-1.0	0.0	0.0	0.0	103.0	[]
-1.0	-1.0	['VAL', 'ILE', 'THR']	62.0	1.0	NA	matching_data/matching_3res_site_to_native_ntf2_no_dump/tb/5tbc/0/all_match_info.json	-1.0	-1.0	0.0	0.0	0.0	103.0	[]
2.0	47.0	['LYS', 'ILE', 'ALA']	61.0	1.0	CL	matching_data/matching_3res_site_to_native_ntf2_no_dump/tb/5tbc/1/all_match_info.json	1.0	2.0	2.0	0.0	1.0	2.0	['3e99A00.pdb.gz']
3.0	772.0	['ASN', 'GLN', 'PHE']	66.0	6.0	GOL	matching_data/matching_3res_site_to_native_ntf2_no_dump/tb/1tbf/3/all_match_info.json	1.0	1.0	1.0	0.0	1.0	1.0	['1nwwA00.pdb.gz']
1.0	-1.0	['PHE', 'GLN', 'VAL']	65.0	33.0	VIA	matching_data/matching_3res_site_to_native_ntf2_no_dump/tb/1tbf/2/all_match_info.json	70.0	-1.0	2.0	0.0	0.0	103.0	[]
-1.0	-1.0	['ASP', 'GLU', 'ASP']	63.0	1.0	MG	matching_data/matching_3res_site_to_native_ntf2_no_dump/tb/1tbf/1/all_match_info.json	-1.0	-1.0	0.0	0.0	0.0	103.0	[]
-1.0	-1.0	['ARG', 'THR', 'CYS']	67.0	4.0	FES	matching_data/matching_3res_site_to_native_ntf2_no_dump/tb/3tbo/0/all_match_info.json	-1.0	-1.0	0.0	0.0	0.0	103.0	[]
-1.0	-1.0	['ARG', 'SER', 'CYS']	69.0	4.0	FES	matching_data/matching_3res_site_to_native_ntf2_no_dump/tb/3tbm/0/all_match_info.json	-1.0	-1.0	0.0	0.0	0.0	103.0	[]
4.0	19.0	['GLY', 'ASN', 'ASN']	70.0	10.0	TLA	matching_data/matching_3res_site_to_native_ntf2_no_dump/tb/3tbm/2/all_match_info.json	8.0	8.0	1.0	0.0	1.0	8.0	['3nv0A00.pdb.gz']
-1.0	-1.0	['GLY', 'TRP', 'LYS']	68.0	28.0	2PE	matching_data/matching_3res_site_to_native_ntf2_no_dump/tb/3tbm/1/all_match_info.json	-1.0	-1.0	0.0	0.0	0.0	103.0	[]
-1.0	-1.0	['SER', 'CYS', 'ALA']	71.0	4.0	FES	matching_data/matching_3res_site_to_native_ntf2_no_dump/tb/3tbn/0/all_match_info.json	-1.0	-1.0	0.0	0.0	0.0	103.0	[]
2.75	23.0	['GLN', 'GLN', 'VAL']	73.0	1.0	NA	matching_data/matching_3res_site_to_native_ntf2_no_dump/gk/2gkm/0/all_match_info.json	1.0	5.0	4.0	0.0	1.0	5.0	['2qiyA00.pdb.gz']
-1.0	-1.0	['PHE', 'ILE', 'VAL']	74.0	43.0	HEM	matching_data/matching_3res_site_to_native_ntf2_no_dump/gk/2gkm/2/all_match_info.json	-1.0	-1.0	0.0	0.0	0.0	103.0	[]
-1.0	-1.0	['GLN', 'PHE', 'LEU']	72.0	2.0	CYN	matching_data/matching_3res_site_to_native_ntf2_no_dump/gk/2gkm/1/all_match_info.json	-1.0	-1.0	0.0	0.0	0.0	103.0	[]
-1.0	-1.0	['LYS', 'GLN', 'LEU']	75.0	6.0	GOL	matching_data/matching_3res_site_to_native_ntf2_no_dump/gk/1gkm/0/all_match_info.json	-1.0	-1.0	0.0	0.0	0.0	103.0	[]
1.6666666666666667	25.0	['TRP', 'ASN', 'HIS']	76.0	6.0	GOL	matching_data/matching_3res_site_to_native_ntf2_no_dump/gk/6gks/0/all_match_info.json	9.0	54.0	3.0	0.0	1.0	54.0	['3g16B00.pdb.gz']
4.0	18.0	['GLY', 'GLU', 'ASN']	77.0	5.0	SO4	matching_data/matching_3res_site_to_native_ntf2_no_dump/gk/1gk7/0/all_match_info.json	22.0	22.0	1.0	0.0	1.0	22.0	['4x2oA00.pdb.gz']
-1.0	-1.0	['ASP', 'ASP', 'ASP']	79.0	1.0	CA	matching_data/matching_3res_site_to_native_ntf2_no_dump/gk/1gk9/1/all_match_info.json	-1.0	-1.0	0.0	0.0	0.0	103.0	[]
4.0	13.0	['TYR', 'CYS', 'TRP']	81.0	21.0	RET	matching_data/matching_3res_site_to_native_ntf2_no_dump/gk/4gkc/0/all_match_info.json	1.0	1.0	1.0	0.0	1.0	1.0	['1nwwA00.pdb.gz']
-1.0	-1.0	['ARG', 'PRO', 'VAL']	84.0	5.0	PO4	matching_data/matching_3res_site_to_native_ntf2_no_dump/ef/3ef4/1/all_match_info.json	-1.0	-1.0	0.0	0.0	0.0	103.0	[]
-1.0	-1.0	['ASP', 'ASP', 'ASP']	86.0	1.0	CA	matching_data/matching_3res_site_to_native_ntf2_no_dump/ef/6efa/0/all_match_info.json	-1.0	-1.0	0.0	0.0	0.0	103.0	[]
2.0	86.0	['GLN', 'ASP', 'ILE']	87.0	5.0	SO4	matching_data/matching_3res_site_to_native_ntf2_no_dump/ef/1ef1/0/all_match_info.json	1.0	1.0	1.0	0.0	1.0	1.0	['1nwwA00.pdb.gz']
-1.0	-1.0	['SER', 'TYR', 'GLN']	88.0	6.0	GOL	matching_data/matching_3res_site_to_native_ntf2_no_dump/ef/4eff/0/all_match_info.json	-1.0	-1.0	0.0	0.0	0.0	103.0	[]
-1.0	-1.0	['TYR', 'LEU', 'PHE']	90.0	27.0	SAM	matching_data/matching_3res_site_to_native_ntf2_no_dump/ef/6efn/0/all_match_info.json	-1.0	-1.0	0.0	0.0	0.0	103.0	[]
3.0	21.0	['LYS', 'CYS', 'PRO']	91.0	4.0	FES	matching_data/matching_3res_site_to_native_ntf2_no_dump/ef/6efn/2/all_match_info.json	76.0	76.0	1.0	0.0	1.0	76.0	['2bmoB00.pdb.gz']
-1.0	-1.0	['SER', 'ASN', 'ARG']	89.0	8.0	SF4	matching_data/matching_3res_site_to_native_ntf2_no_dump/ef/6efn/1/all_match_info.json	-1.0	-1.0	0.0	0.0	0.0	103.0	[]
-1.0	-1.0	['VAL', 'ILE', 'THR']	93.0	53.0	FAD	matching_data/matching_3res_site_to_native_ntf2_no_dump/ef/3ef6/0/all_match_info.json	-1.0	-1.0	0.0	0.0	0.0	103.0	[]
-1.0	-1.0	['ILE', 'GLY', 'GLY']	92.0	5.0	SO4	matching_data/matching_3res_site_to_native_ntf2_no_dump/ef/3ef6/1/all_match_info.json	-1.0	-1.0	0.0	0.0	0.0	103.0	[]
1.5	-1.0	['SER', 'VAL', 'LEU']	96.0	9.0	0FI	matching_data/matching_3res_site_to_native_ntf2_no_dump/ef/4ef8/0/all_match_info.json	53.0	-1.0	2.0	0.0	0.0	103.0	[]
-1.0	-1.0	['HIS', 'PHE', 'TYR']	97.0	6.0	GOL	matching_data/matching_3res_site_to_native_ntf2_no_dump/ef/4ef8/2/all_match_info.json	-1.0	-1.0	0.0	0.0	0.0	103.0	[]
2.25	38.0	['VAL', 'ASP', 'ARG']	99.0	4.0	NO3	matching_data/matching_3res_site_to_native_ntf2_no_dump/z0/5z0d/0/all_match_info.json	1.0	16.0	12.0	0.0	1.0	16.0	['1jkgB00.pdb.gz']
-1.0	-1.0	['HIS', 'GLU', 'MET']	98.0	1.0	CU	matching_data/matching_3res_site_to_native_ntf2_no_dump/z0/5z0d/1/all_match_info.json	-1.0	-1.0	0.0	0.0	0.0	103.0	[]
3.0	3613.0	['ARG', 'TRP', 'GLU']	101.0	4.0	EDO	matching_data/matching_3res_site_to_native_ntf2_no_dump/z0/4z0t/0/all_match_info.json	1.0	1.0	1.0	0.0	1.0	1.0	['1nwwA00.pdb.gz']
4.0	53.0	['ASN', 'GLY', 'PRO']	104.0	5.0	SO4	matching_data/matching_3res_site_to_native_ntf2_no_dump/z0/4z0n/0/all_match_info.json	1.0	1.0	1.0	0.0	1.0	1.0	['1nwwA00.pdb.gz']
-1.0	-1.0	['GLU', 'ASP', 'ASP']	107.0	1.0	CA	matching_data/matching_3res_site_to_native_ntf2_no_dump/z0/4z0n/3/all_match_info.json	-1.0	-1.0	0.0	0.0	0.0	103.0	[]
3.375	23.0	['PHE', 'LYS', 'ASP']	106.0	4.0	ACT	matching_data/matching_3res_site_to_native_ntf2_no_dump/z0/4z0n/2/all_match_info.json	1.0	8.0	8.0	0.0	1.0	8.0	['3nv0A00.pdb.gz']
3.0	23.0	['VAL', 'GLY', 'ASP']	102.0	4.0	EDO	matching_data/matching_3res_site_to_native_ntf2_no_dump/z0/4z0n/4/all_match_info.json	1.0	1.0	1.0	0.0	1.0	1.0	['1nwwA00.pdb.gz']
-1.0	-1.0	['ASP', 'ASP', 'ASP']	103.0	12.0	GAL	matching_data/matching_3res_site_to_native_ntf2_no_dump/z0/4z0n/1/all_match_info.json	-1.0	-1.0	0.0	0.0	0.0	103.0	[]
-1.0	-1.0	['ASP', 'THR', 'THR']	108.0	1.0	MG	matching_data/matching_3res_site_to_native_ntf2_no_dump/z0/1z06/0/all_match_info.json	-1.0	-1.0	0.0	0.0	0.0	103.0	[]
2.05	-1.0	['PHE', 'GLY', 'ARG']	109.0	6.0	GOL	matching_data/matching_3res_site_to_native_ntf2_no_dump/z0/4z0v/1/all_match_info.json	2.0	-1.0	20.0	0.0	0.0	103.0	[]
-1.0	-1.0	['LYS', 'TYR', 'TYR']	111.0	6.0	GOL	matching_data/matching_3res_site_to_native_ntf2_no_dump/z0/5z0c/0/all_match_info.json	-1.0	-1.0	0.0	0.0	0.0	103.0	[]
-1.0	-1.0	['ILE', 'TRP', 'LEU']	113.0	8.0	MPD	matching_data/matching_3res_site_to_native_ntf2_no_dump/z0/5z05/0/all_match_info.json	-1.0	-1.0	0.0	0.0	0.0	103.0	[]
2.0	-1.0	['LEU', 'ARG', 'ILE']	114.0	1.0	MG	matching_data/matching_3res_site_to_native_ntf2_no_dump/z0/5z01/0/all_match_info.json	19.0	-1.0	1.0	0.0	0.0	103.0	[]
-1.0	-1.0	['MET', 'ASN', 'LEU']	117.0	31.0	ATP	matching_data/matching_3res_site_to_native_ntf2_no_dump/z0/1z0s/0/all_match_info.json	-1.0	-1.0	0.0	0.0	0.0	103.0	[]
2.0	-1.0	['GLY', 'GLY', 'GLY']	116.0	9.0	POP	matching_data/matching_3res_site_to_native_ntf2_no_dump/z0/1z0s/1/all_match_info.json	43.0	-1.0	1.0	0.0	0.0	103.0	[]
-1.0	-1.0	['ASP', 'ASP', 'ASP']	118.0	1.0	CA	matching_data/matching_3res_site_to_native_ntf2_no_dump/z0/5z0u/0/all_match_info.json	-1.0	-1.0	0.0	0.0	0.0	103.0	[]
-1.0	-1.0	['ALA', 'ALA', 'MET']	119.0	31.0	ATP	matching_data/matching_3res_site_to_native_ntf2_no_dump/z0/2z08/0/all_match_info.json	-1.0	-1.0	0.0	0.0	0.0	103.0	[]
-1.0	-1.0	['ASP', 'THR', 'THR']	120.0	1.0	MG	matching_data/matching_3res_site_to_native_ntf2_no_dump/z0/1z08/0/all_match_info.json	-1.0	-1.0	0.0	0.0	0.0	103.0	[]
2.0	-1.0	['PHE', 'TYR', 'TYR']	123.0	13.0	4K8	matching_data/matching_3res_site_to_native_ntf2_no_dump/z0/4z02/0/all_match_info.json	95.0	-1.0	1.0	0.0	0.0	103.0	[]
2.0	-1.0	['ASP', 'THR', 'THR']	125.0	1.0	MG	matching_data/matching_3res_site_to_native_ntf2_no_dump/z0/1z0k/0/all_match_info.json	77.0	-1.0	1.0	0.0	0.0	103.0	[]
-1.0	-1.0	['PHE', 'ASN', 'TYR']	127.0	20.0	GSH	matching_data/matching_3res_site_to_native_ntf2_no_dump/z0/4z04/0/all_match_info.json	-1.0	-1.0	0.0	0.0	0.0	103.0	[]
2.1666666666666665	-1.0	['TRP', 'ASN', 'PHE']	126.0	8.0	MRD	matching_data/matching_3res_site_to_native_ntf2_no_dump/z0/4z04/1/all_match_info.json	1.0	-1.0	24.0	0.0	0.0	103.0	[]
-1.0	-1.0	['THR', 'ILE', 'GLY']	128.0	29.0	5CA	matching_data/matching_3res_site_to_native_ntf2_no_dump/z0/2z0x/0/all_match_info.json	-1.0	-1.0	0.0	0.0	0.0	103.0	[]
-1.0	-1.0	['ASP', 'ASP', 'ASP']	130.0	1.0	CA	matching_data/matching_3res_site_to_native_ntf2_no_dump/z0/5z0t/0/all_match_info.json	-1.0	-1.0	0.0	0.0	0.0	103.0	[]
4.0	-1.0	['PHE', 'LEU', 'HIS']	129.0	8.0	MPD	matching_data/matching_3res_site_to_native_ntf2_no_dump/z0/5z0t/1/all_match_info.json	76.0	-1.0	1.0	0.0	0.0	103.0	[]
-1.0	-1.0	['ASP', 'ILE', 'ASP']	132.0	1.0	CA	matching_data/matching_3res_site_to_native_ntf2_no_dump/z0/2z0j/0/all_match_info.json	-1.0	-1.0	0.0	0.0	0.0	103.0	[]
-1.0	-1.0	['ARG', 'ASN', 'THR']	131.0	12.0	MES	matching_data/matching_3res_site_to_native_ntf2_no_dump/z0/2z0j/1/all_match_info.json	-1.0	-1.0	0.0	0.0	0.0	103.0	[]
4.0	-1.0	['MET', 'PRO', 'LEU']	135.0	1.0	CL	matching_data/matching_3res_site_to_native_ntf2_no_dump/z0/4z0p/0/all_match_info.json	46.0	-1.0	1.0	0.0	0.0	103.0	[]
-1.0	-1.0	['ASP', 'LEU', 'ALA']	133.0	48.0	NDP	matching_data/matching_3res_site_to_native_ntf2_no_dump/z0/4z0p/4/all_match_info.json	-1.0	-1.0	0.0	0.0	0.0	103.0	[]
-1.0	-1.0	['ALA', 'TRP', 'GLY']	134.0	6.0	OXD	matching_data/matching_3res_site_to_native_ntf2_no_dump/z0/4z0p/1/all_match_info.json	-1.0	-1.0	0.0	0.0	0.0	103.0	[]
-1.0	-1.0	['SER', 'PRO', 'GLY']	138.0	6.0	GOL	matching_data/matching_3res_site_to_native_ntf2_no_dump/z0/4z0y/1/all_match_info.json	-1.0	-1.0	0.0	0.0	0.0	103.0	[]
-1.0	-1.0	['ARG', 'PHE', 'HIS']	140.0	4.0	FES	matching_data/matching_3res_site_to_native_ntf2_no_dump/z0/1z01/1/all_match_info.json	-1.0	-1.0	0.0	0.0	0.0	103.0	[]
-1.0	-1.0	['ASP', 'SER', 'THR']	143.0	1.0	MG	matching_data/matching_3res_site_to_native_ntf2_no_dump/z0/1z0j/0/all_match_info.json	-1.0	-1.0	0.0	0.0	0.0	103.0	[]
1.5	-1.0	['THR', 'LYS', 'LYS']	142.0	6.0	GOL	matching_data/matching_3res_site_to_native_ntf2_no_dump/z0/1z0j/1/all_match_info.json	49.0	-1.0	2.0	0.0	0.0	103.0	[]
-1.0	-1.0	['ASP', 'MET', 'MET']	145.0	24.0	5GP	matching_data/matching_3res_site_to_native_ntf2_no_dump/z0/4z0g/0/all_match_info.json	-1.0	-1.0	0.0	0.0	0.0	103.0	[]
3.0	96.0	['SER', 'SER', 'ASP']	146.0	6.0	GOL	matching_data/matching_3res_site_to_native_ntf2_no_dump/z0/4z0g/2/all_match_info.json	1.0	1.0	1.0	0.0	1.0	1.0	['1nwwA00.pdb.gz']
2.0	-1.0	['GLY', 'GLY', 'CYS']	144.0	1.0	K	matching_data/matching_3res_site_to_native_ntf2_no_dump/z0/4z0g/1/all_match_info.json	17.0	-1.0	1.0	0.0	0.0	103.0	[]
-1.0	-1.0	['ARG', 'LYS', 'GLY']	148.0	5.0	PO4	matching_data/matching_3res_site_to_native_ntf2_no_dump/bv/4bvq/0/all_match_info.json	-1.0	-1.0	0.0	0.0	0.0	103.0	[]
-1.0	-1.0	['SER', 'VAL', 'ARG']	149.0	7.0	PEG	matching_data/matching_3res_site_to_native_ntf2_no_dump/bv/4bvq/2/all_match_info.json	-1.0	-1.0	0.0	0.0	0.0	103.0	[]
1.0	-1.0	['GLU', 'PRO', 'GLY']	147.0	1.0	MG	matching_data/matching_3res_site_to_native_ntf2_no_dump/bv/4bvq/1/all_match_info.json	3.0	-1.0	1.0	0.0	0.0	103.0	[]
2.0	27.0	['GLN', 'PHE', 'LEU']	152.0	1.0	IOD	matching_data/matching_3res_site_to_native_ntf2_no_dump/bv/5bvw/0/all_match_info.json	2.0	5.0	2.0	0.0	1.0	5.0	['2qiyA00.pdb.gz']
-1.0	-1.0	['LEU', 'LEU', 'THR']	151.0	33.0	1N1	matching_data/matching_3res_site_to_native_ntf2_no_dump/bv/5bvw/1/all_match_info.json	-1.0	-1.0	0.0	0.0	0.0	103.0	[]
-1.0	-1.0	['ASP', 'GLU', 'ILE']	154.0	1.0	CA	matching_data/matching_3res_site_to_native_ntf2_no_dump/bv/2bv2/0/all_match_info.json	-1.0	-1.0	0.0	0.0	0.0	103.0	[]
1.6666666666666667	-1.0	['SER', 'VAL', 'VAL']	153.0	4.0	ACT	matching_data/matching_3res_site_to_native_ntf2_no_dump/bv/2bv2/1/all_match_info.json	22.0	-1.0	3.0	0.0	0.0	103.0	[]
-1.0	-1.0	['LEU', 'GLY', 'THR']	156.0	43.0	PE3	matching_data/matching_3res_site_to_native_ntf2_no_dump/bv/6bvc/0/all_match_info.json	-1.0	-1.0	0.0	0.0	0.0	103.0	[]
2.0	14.0	['ARG', 'LEU', 'SER']	157.0	16.0	I3C	matching_data/matching_3res_site_to_native_ntf2_no_dump/bv/4bvx/0/all_match_info.json	7.0	45.0	4.0	0.0	1.0	45.0	['4mjdA00.pdb.gz']
1.5	-1.0	['MET', 'ARG', 'ALA']	158.0	8.0	MPD	matching_data/matching_3res_site_to_native_ntf2_no_dump/bv/3bvx/0/all_match_info.json	38.0	-1.0	4.0	0.0	0.0	103.0	[]
-1.0	-1.0	['MET', 'VAL', 'LEU']	160.0	33.0	4VF	matching_data/matching_3res_site_to_native_ntf2_no_dump/bv/5bvd/0/all_match_info.json	-1.0	-1.0	0.0	0.0	0.0	103.0	[]
3.0	80650.0	['HIS', 'THR', 'GLN']	159.0	5.0	SO4	matching_data/matching_3res_site_to_native_ntf2_no_dump/bv/5bvd/1/all_match_info.json	1.0	1.0	1.0	0.0	1.0	1.0	['1nwwA00.pdb.gz']
-1.0	-1.0	['ASP', 'ASP', 'HIS']	161.0	1.0	FE	matching_data/matching_3res_site_to_native_ntf2_no_dump/bv/3bv6/0/all_match_info.json	-1.0	-1.0	0.0	0.0	0.0	103.0	[]
-1.0	-1.0	['MET', 'VAL', 'THR']	163.0	48.0	NDP	matching_data/matching_3res_site_to_native_ntf2_no_dump/bv/4bva/0/all_match_info.json	-1.0	-1.0	0.0	0.0	0.0	103.0	[]
-1.0	-1.0	['LYS', 'LEU', 'GLY']	164.0	1.0	K	matching_data/matching_3res_site_to_native_ntf2_no_dump/bv/4bva/2/all_match_info.json	-1.0	-1.0	0.0	0.0	0.0	103.0	[]
2.522222222222222	-1.0	['PHE', 'VAL', 'PHE']	162.0	23.0	T3	matching_data/matching_3res_site_to_native_ntf2_no_dump/bv/4bva/1/all_match_info.json	1.0	-1.0	90.0	90.0	0.0	103.0	[]
-1.0	-1.0	['ASP', 'GLU', 'ASP']	166.0	1.0	CA	matching_data/matching_3res_site_to_native_ntf2_no_dump/bv/2bv4/0/all_match_info.json	-1.0	-1.0	0.0	0.0	0.0	103.0	[]
-1.0	-1.0	['ALA', 'ASP', 'GLY']	165.0	13.0	MMA	matching_data/matching_3res_site_to_native_ntf2_no_dump/bv/2bv4/1/all_match_info.json	-1.0	-1.0	0.0	0.0	0.0	103.0	[]
2.0	-1.0	['GLN', 'MET', 'ILE']	168.0	1.0	NA	matching_data/matching_3res_site_to_native_ntf2_no_dump/bv/6bve/0/all_match_info.json	17.0	-1.0	1.0	0.0	0.0	103.0	[]
-1.0	-1.0	['GLY', 'VAL', 'ASN']	167.0	9.0	PGA	matching_data/matching_3res_site_to_native_ntf2_no_dump/bv/6bve/1/all_match_info.json	-1.0	-1.0	0.0	0.0	0.0	103.0	[]
2.6666666666666665	-1.0	['TYR', 'HIS', 'SER']	171.0	1.0	CL	matching_data/matching_3res_site_to_native_ntf2_no_dump/bv/4bvc/0/all_match_info.json	75.0	-1.0	3.0	0.0	0.0	103.0	[]
-1.0	-1.0	['ASP', 'GLN', 'ARG']	170.0	25.0	BV5	matching_data/matching_3res_site_to_native_ntf2_no_dump/bv/4bvc/1/all_match_info.json	-1.0	-1.0	0.0	0.0	0.0	103.0	[]
-1.0	-1.0	['VAL', 'ILE', 'SER']	172.0	53.0	FAD	matching_data/matching_3res_site_to_native_ntf2_no_dump/bv/5bva/0/all_match_info.json	-1.0	-1.0	0.0	0.0	0.0	103.0	[]
-1.0	-1.0	['PHE', 'VAL', 'PHE']	175.0	44.0	HDD	matching_data/matching_3res_site_to_native_ntf2_no_dump/bv/5bv2/0/all_match_info.json	-1.0	-1.0	0.0	0.0	0.0	103.0	[]
-1.0	-1.0	['LEU', 'HIS', 'HIS']	176.0	10.0	PGE	matching_data/matching_3res_site_to_native_ntf2_no_dump/bv/5bv2/5/all_match_info.json	-1.0	-1.0	0.0	0.0	0.0	103.0	[]
-1.0	-1.0	['PHE', 'LEU', 'LYS']	178.0	7.0	PEG	matching_data/matching_3res_site_to_native_ntf2_no_dump/bv/5bv2/3/all_match_info.json	-1.0	-1.0	0.0	0.0	0.0	103.0	[]
1.0	-1.0	['GLY', 'ASP', 'VAL']	177.0	4.0	EDO	matching_data/matching_3res_site_to_native_ntf2_no_dump/bv/5bv2/2/all_match_info.json	33.0	-1.0	1.0	0.0	0.0	103.0	[]
2.0	-1.0	['LYS', 'GLY', 'HIS']	173.0	5.0	SO4	matching_data/matching_3res_site_to_native_ntf2_no_dump/bv/5bv2/4/all_match_info.json	51.0	-1.0	1.0	0.0	0.0	103.0	[]
-1.0	-1.0	['VAL', 'VAL', 'ASN']	174.0	6.0	GOL	matching_data/matching_3res_site_to_native_ntf2_no_dump/bv/5bv2/1/all_match_info.json	-1.0	-1.0	0.0	0.0	0.0	103.0	[]
-1.0	-1.0	['GLN', 'GLU', 'ASP']	182.0	1.0	CA	matching_data/matching_3res_site_to_native_ntf2_no_dump/bv/5bv9/0/all_match_info.json	-1.0	-1.0	0.0	0.0	0.0	103.0	[]
-1.0	-1.0	['TRP', 'ASP', 'PRO']	183.0	6.0	GOL	matching_data/matching_3res_site_to_native_ntf2_no_dump/bv/5bv9/5/all_match_info.json	-1.0	-1.0	0.0	0.0	0.0	103.0	[]
-1.0	-1.0	['ASN', 'TRP', 'HIS']	184.0	7.0	MLI	matching_data/matching_3res_site_to_native_ntf2_no_dump/bv/5bv9/2/all_match_info.json	-1.0	-1.0	0.0	0.0	0.0	103.0	[]
3.0	82393.0	['ASN', 'SER', 'LYS']	180.0	4.0	ACT	matching_data/matching_3res_site_to_native_ntf2_no_dump/bv/5bv9/4/all_match_info.json	1.0	1.0	1.0	0.0	1.0	1.0	['1nwwA00.pdb.gz']
-1.0	-1.0	['TRP', 'TRP', 'TRP']	181.0	23.0	CBI	matching_data/matching_3res_site_to_native_ntf2_no_dump/bv/5bv9/1/all_match_info.json	-1.0	-1.0	0.0	0.0	0.0	103.0	[]
-1.0	-1.0	['ARG', 'SER', 'GLY']	186.0	10.0	13P	matching_data/matching_3res_site_to_native_ntf2_no_dump/bv/3bv4/1/all_match_info.json	-1.0	-1.0	0.0	0.0	0.0	103.0	[]
2.4444444444444446	-1.0	['SER', 'MET', 'TYR']	189.0	6.0	GOL	matching_data/matching_3res_site_to_native_ntf2_no_dump/bv/3bvk/0/all_match_info.json	10.0	-1.0	9.0	0.0	0.0	103.0	[]
-1.0	-1.0	['GLU', 'GLU', 'GLU']	188.0	1.0	FE	matching_data/matching_3res_site_to_native_ntf2_no_dump/bv/3bvk/1/all_match_info.json	-1.0	-1.0	0.0	0.0	0.0	103.0	[]
-1.0	-1.0	['ASP', 'TRP', 'PHE']	191.0	24.0	CPF	matching_data/matching_3res_site_to_native_ntf2_no_dump/bv/4bvv/0/all_match_info.json	-1.0	-1.0	0.0	0.0	0.0	103.0	[]
-1.0	-1.0	['ASP', 'LYS', 'GLY']	190.0	5.0	SO4	matching_data/matching_3res_site_to_native_ntf2_no_dump/bv/4bvv/1/all_match_info.json	-1.0	-1.0	0.0	0.0	0.0	103.0	[]
2.0	143.0	['ASN', 'SER', 'GLU']	193.0	15.0	NAG	matching_data/matching_3res_site_to_native_ntf2_no_dump/oq/2oqa/0/all_match_info.json	23.0	33.0	2.0	0.0	1.0	33.0	['3gwrB00.pdb.gz']
-1.0	-1.0	['GLU', 'GLN', 'THR']	192.0	7.0	PEG	matching_data/matching_3res_site_to_native_ntf2_no_dump/oq/2oqa/1/all_match_info.json	-1.0	-1.0	0.0	0.0	0.0	103.0	[]
-1.0	-1.0	['HIS', 'ILE', 'ILE']	197.0	6.0	GOL	matching_data/matching_3res_site_to_native_ntf2_no_dump/oq/4oqj/2/all_match_info.json	-1.0	-1.0	0.0	0.0	0.0	103.0	[]
-1.0	-1.0	['GLU', 'ASN', 'LEU']	199.0	13.0	NHE	matching_data/matching_3res_site_to_native_ntf2_no_dump/oq/3oqi/0/all_match_info.json	-1.0	-1.0	0.0	0.0	0.0	103.0	[]
-1.0	-1.0	['HIS', 'LEU', 'ASP']	198.0	6.0	GOL	matching_data/matching_3res_site_to_native_ntf2_no_dump/oq/3oqi/1/all_match_info.json	-1.0	-1.0	0.0	0.0	0.0	103.0	[]
2.0	19.0	['TYR', 'VAL', 'MET']	200.0	5.0	PO4	matching_data/matching_3res_site_to_native_ntf2_no_dump/oq/3oqv/0/all_match_info.json	43.0	43.0	1.0	0.0	1.0	43.0	['3f8xB00.pdb.gz']
-1.0	-1.0	['TRP', 'ASP', 'GLY']	202.0	12.0	PED	matching_data/matching_3res_site_to_native_ntf2_no_dump/oq/4oqp/0/all_match_info.json	-1.0	-1.0	0.0	0.0	0.0	103.0	[]
3.0	23.0	['ASP', 'GLY', 'HIS']	201.0	1.0	MG	matching_data/matching_3res_site_to_native_ntf2_no_dump/oq/4oqp/1/all_match_info.json	1.0	1.0	1.0	0.0	1.0	1.0	['1nwwA00.pdb.gz']
-1.0	-1.0	['TYR', 'ASN', 'THR']	205.0	31.0	FMN	matching_data/matching_3res_site_to_native_ntf2_no_dump/oq/4oqv/0/all_match_info.json	-1.0	-1.0	0.0	0.0	0.0	103.0	[]
-1.0	-1.0	['GLU', 'ASP', 'ARG']	207.0	4.0	ACY	matching_data/matching_3res_site_to_native_ntf2_no_dump/oq/4oqv/3/all_match_info.json	-1.0	-1.0	0.0	0.0	0.0	103.0	[]
-1.0	-1.0	['MET', 'ALA', 'THR']	206.0	27.0	2V6	matching_data/matching_3res_site_to_native_ntf2_no_dump/oq/4oqv/2/all_match_info.json	-1.0	-1.0	0.0	0.0	0.0	103.0	[]
2.0	57.0	['ARG', 'HIS', 'VAL']	203.0	5.0	SO4	matching_data/matching_3res_site_to_native_ntf2_no_dump/oq/4oqv/4/all_match_info.json	1.0	2.0	2.0	0.0	1.0	2.0	['3e99A00.pdb.gz']
-1.0	-1.0	['ASN', 'GLY', 'PHE']	204.0	11.0	ORO	matching_data/matching_3res_site_to_native_ntf2_no_dump/oq/4oqv/1/all_match_info.json	-1.0	-1.0	0.0	0.0	0.0	103.0	[]
-1.0	-1.0	['GLN', 'SER', 'GLY']	208.0	1.0	CL	matching_data/matching_3res_site_to_native_ntf2_no_dump/oq/3oqp/0/all_match_info.json	-1.0	-1.0	0.0	0.0	0.0	103.0	[]
2.0	2125.0	['VAL', 'HIS', 'GLN']	211.0	6.0	GOL	matching_data/matching_3res_site_to_native_ntf2_no_dump/oq/1oq1/1/all_match_info.json	2.0	2.0	1.0	0.0	1.0	2.0	['3e99A00.pdb.gz']
-1.0	-1.0	['TRP', 'CYS', 'GLU']	215.0	9.0	BEN	matching_data/matching_3res_site_to_native_ntf2_no_dump/oq/2oq5/0/all_match_info.json	-1.0	-1.0	0.0	0.0	0.0	103.0	[]
-1.0	-1.0	['TRP', 'TYR', 'PHE']	216.0	53.0	FAD	matching_data/matching_3res_site_to_native_ntf2_no_dump/oq/1oqc/0/all_match_info.json	-1.0	-1.0	0.0	0.0	0.0	103.0	[]
2.0	65.0	['PHE', 'ASN', 'GLU']	217.0	1.0	CL	matching_data/matching_3res_site_to_native_ntf2_no_dump/oq/3oqg/0/all_match_info.json	4.0	4.0	1.0	0.0	1.0	4.0	['3k0zA00.pdb.gz']
-1.0	-1.0	['PHE', 'ALA', 'VAL']	219.0	43.0	HEM	matching_data/matching_3res_site_to_native_ntf2_no_dump/oq/4oqr/0/all_match_info.json	-1.0	-1.0	0.0	0.0	0.0	103.0	[]
-1.0	-1.0	['ALA', 'VAL', 'VAL']	218.0	28.0	2UO	matching_data/matching_3res_site_to_native_ntf2_no_dump/oq/4oqr/1/all_match_info.json	-1.0	-1.0	0.0	0.0	0.0	103.0	[]
-1.0	-1.0	['ARG', 'ARG', 'HIS']	222.0	5.0	SO4	matching_data/matching_3res_site_to_native_ntf2_no_dump/oq/2oqk/0/all_match_info.json	-1.0	-1.0	0.0	0.0	0.0	103.0	[]
-1.0	-1.0	['PHE', 'ARG', 'ARG']	226.0	1.0	CL	matching_data/matching_3res_site_to_native_ntf2_no_dump/oq/2oqm/2/all_match_info.json	-1.0	-1.0	0.0	0.0	0.0	103.0	[]
-1.0	-1.0	['ARG', 'ASN', 'VAL']	224.0	3.0	FMT	matching_data/matching_3res_site_to_native_ntf2_no_dump/oq/2oqm/1/all_match_info.json	-1.0	-1.0	0.0	0.0	0.0	103.0	[]
-1.0	-1.0	['ARG', 'ALA', 'THR']	227.0	1.0	CL	matching_data/matching_3res_site_to_native_ntf2_no_dump/oq/2oqb/0/all_match_info.json	-1.0	-1.0	0.0	0.0	0.0	103.0	[]
3.0	66.0	['LYS', 'TYR', 'PRO']	228.0	6.0	GOL	matching_data/matching_3res_site_to_native_ntf2_no_dump/oa/6oa6/0/all_match_info.json	8.0	8.0	1.0	0.0	1.0	8.0	['3nv0A00.pdb.gz']
-1.0	-1.0	['ASP', 'ASP', 'ASP']	229.0	1.0	CA	matching_data/matching_3res_site_to_native_ntf2_no_dump/oa/6oae/1/all_match_info.json	-1.0	-1.0	0.0	0.0	0.0	103.0	[]
-1.0	-1.0	['TYR', 'TRP', 'CYS']	231.0	9.0	OAA	matching_data/matching_3res_site_to_native_ntf2_no_dump/oa/1oaa/1/all_match_info.json	-1.0	-1.0	0.0	0.0	0.0	103.0	[]
-1.0	-1.0	['PRO', 'ILE', 'SER']	233.0	4.0	ACT	matching_data/matching_3res_site_to_native_ntf2_no_dump/oa/3oa3/0/all_match_info.json	-1.0	-1.0	0.0	0.0	0.0	103.0	[]
1.0	-1.0	['ALA', 'SER', 'LEU']	234.0	1.0	NA	matching_data/matching_3res_site_to_native_ntf2_no_dump/oa/1oa8/0/all_match_info.json	103.0	-1.0	1.0	0.0	0.0	103.0	[]
-1.0	-1.0	['ASP', 'ASP', 'ASP']	235.0	1.0	MG	matching_data/matching_3res_site_to_native_ntf2_no_dump/oa/6oap/0/all_match_info.json	-1.0	-1.0	0.0	0.0	0.0	103.0	[]
-1.0	-1.0	['ASP', 'GLU', 'GLU']	237.0	1.0	CD	matching_data/matching_3res_site_to_native_ntf2_no_dump/oa/2oa9/0/all_match_info.json	-1.0	-1.0	0.0	0.0	0.0	103.0	[]
-1.0	-1.0	['HIS', 'HIS', 'ARG']	238.0	5.0	SO4	matching_data/matching_3res_site_to_native_ntf2_no_dump/oa/3oaj/0/all_match_info.json	-1.0	-1.0	0.0	0.0	0.0	103.0	[]
-1.0	-1.0	['LEU', 'LEU', 'SER']	241.0	48.0	NDP	matching_data/matching_3res_site_to_native_ntf2_no_dump/oa/4oaq/0/all_match_info.json	-1.0	-1.0	0.0	0.0	0.0	103.0	[]
4.0	354.0	['SER', 'ASN', 'LEU']	243.0	6.0	GOL	matching_data/matching_3res_site_to_native_ntf2_no_dump/oa/4oaq/3/all_match_info.json	1.0	1.0	1.0	0.0	1.0	1.0	['1nwwA00.pdb.gz']
-1.0	-1.0	['LEU', 'TYR', 'GLY']	242.0	15.0	EPE	matching_data/matching_3res_site_to_native_ntf2_no_dump/oa/4oaq/2/all_match_info.json	-1.0	-1.0	0.0	0.0	0.0	103.0	[]
-1.0	-1.0	['LEU', 'PHE', 'TRP']	240.0	8.0	DTT	matching_data/matching_3res_site_to_native_ntf2_no_dump/oa/4oaq/1/all_match_info.json	-1.0	-1.0	0.0	0.0	0.0	103.0	[]
-1.0	-1.0	['LYS', 'ARG', 'LYS']	245.0	5.0	SO4	matching_data/matching_3res_site_to_native_ntf2_no_dump/oa/3oa4/0/all_match_info.json	-1.0	-1.0	0.0	0.0	0.0	103.0	[]
2.0	-1.0	['LEU', 'GLU', 'PHE']	244.0	6.0	GOL	matching_data/matching_3res_site_to_native_ntf2_no_dump/oa/3oa4/1/all_match_info.json	52.0	-1.0	1.0	0.0	0.0	103.0	[]
-1.0	-1.0	['TYR', 'ALA', 'PHE']	246.0	6.0	GOL	matching_data/matching_3res_site_to_native_ntf2_no_dump/oa/3oa5/0/all_match_info.json	-1.0	-1.0	0.0	0.0	0.0	103.0	[]
-1.0	-1.0	['ILE', 'LEU', 'ILE']	248.0	53.0	FAD	matching_data/matching_3res_site_to_native_ntf2_no_dump/oa/4oal/0/all_match_info.json	-1.0	-1.0	0.0	0.0	0.0	103.0	[]
-1.0	-1.0	['ASP', 'LEU', 'VAL']	247.0	17.0	245	matching_data/matching_3res_site_to_native_ntf2_no_dump/oa/4oal/1/all_match_info.json	-1.0	-1.0	0.0	0.0	0.0	103.0	[]
-1.0	-1.0	['LYS', 'PHE', 'ASN']	251.0	1.0	CL	matching_data/matching_3res_site_to_native_ntf2_no_dump/oa/4oan/0/all_match_info.json	-1.0	-1.0	0.0	0.0	0.0	103.0	[]
-1.0	-1.0	['PHE', 'PHE', 'ASN']	250.0	9.0	X2X	matching_data/matching_3res_site_to_native_ntf2_no_dump/oa/4oan/1/all_match_info.json	-1.0	-1.0	0.0	0.0	0.0	103.0	[]
-1.0	-1.0	['ARG', 'ALA', 'MET']	255.0	8.0	SF4	matching_data/matching_3res_site_to_native_ntf2_no_dump/oa/1oao/0/all_match_info.json	-1.0	-1.0	0.0	0.0	0.0	103.0	[]
1.6666666666666667	20.0	['VAL', 'GLU', 'ARG']	257.0	4.0	BCT	matching_data/matching_3res_site_to_native_ntf2_no_dump/oa/1oao/3/all_match_info.json	21.0	54.0	3.0	0.0	1.0	54.0	['3g16B00.pdb.gz']
-1.0	-1.0	['ILE', 'VAL', 'VAL']	256.0	6.0	GOL	matching_data/matching_3res_site_to_native_ntf2_no_dump/oa/1oao/2/all_match_info.json	-1.0	-1.0	0.0	0.0	0.0	103.0	[]
-1.0	-1.0	['CYS', 'CYS', 'PHE']	253.0	2.0	SX	matching_data/matching_3res_site_to_native_ntf2_no_dump/oa/1oao/4/all_match_info.json	-1.0	-1.0	0.0	0.0	0.0	103.0	[]
-1.0	-1.0	['LYS', 'VAL', 'PRO']	254.0	5.0	SO4	matching_data/matching_3res_site_to_native_ntf2_no_dump/oa/1oao/1/all_match_info.json	-1.0	-1.0	0.0	0.0	0.0	103.0	[]
3.0	46.0	['ASP', 'ASP', 'ASP']	259.0	1.0	CA	matching_data/matching_3res_site_to_native_ntf2_no_dump/oa/2oai/0/all_match_info.json	1.0	1.0	1.0	0.0	1.0	1.0	['1nwwA00.pdb.gz']
-1.0	-1.0	['GLU', 'ILE', 'ILE']	260.0	44.0	NAD	matching_data/matching_3res_site_to_native_ntf2_no_dump/oa/3oa2/0/all_match_info.json	-1.0	-1.0	0.0	0.0	0.0	103.0	[]
2.0	-1.0	['CYS', 'SER', 'GLY']	261.0	1.0	CL	matching_data/matching_3res_site_to_native_ntf2_no_dump/ai/4air/0/all_match_info.json	69.0	-1.0	1.0	0.0	0.0	103.0	[]
1.0	17.0	['PHE', 'PHE', 'PHE']	263.0	10.0	VPR	matching_data/matching_3res_site_to_native_ntf2_no_dump/ai/5aig/0/all_match_info.json	15.0	15.0	1.0	0.0	1.0	15.0	['5aigA00.pdb.gz']
-1.0	-1.0	['CYS', 'TYR', 'LEU']	265.0	12.0	SOL	matching_data/matching_3res_site_to_native_ntf2_no_dump/ai/3ai3/0/all_match_info.json	-1.0	-1.0	0.0	0.0	0.0	103.0	[]
-1.0	-1.0	['CYS', 'ARG', 'GLY']	264.0	12.0	SOE	matching_data/matching_3res_site_to_native_ntf2_no_dump/ai/3ai3/1/all_match_info.json	-1.0	-1.0	0.0	0.0	0.0	103.0	[]
-1.0	-1.0	['VAL', 'LYS', 'PHE']	266.0	13.0	CIT	matching_data/matching_3res_site_to_native_ntf2_no_dump/ai/4aiz/1/all_match_info.json	-1.0	-1.0	0.0	0.0	0.0	103.0	[]
1.5	14.0	['PHE', 'PHE', 'ASN']	269.0	4.0	DMS	matching_data/matching_3res_site_to_native_ntf2_no_dump/ai/5aih/0/all_match_info.json	1.0	15.0	2.0	0.0	1.0	15.0	['5aigA00.pdb.gz']
-1.0	-1.0	['ASP', 'ASP', 'GLY']	274.0	1.0	CA	matching_data/matching_3res_site_to_native_ntf2_no_dump/ai/6aii/0/all_match_info.json	-1.0	-1.0	0.0	0.0	0.0	103.0	[]
-1.0	-1.0	['ALA', 'PHE', 'ILE']	276.0	8.0	MPD	matching_data/matching_3res_site_to_native_ntf2_no_dump/ai/3ain/0/all_match_info.json	-1.0	-1.0	0.0	0.0	0.0	103.0	[]
2.5	14.0	['LEU', 'ASP', 'ARG']	277.0	8.0	MRD	matching_data/matching_3res_site_to_native_ntf2_no_dump/ai/3ain/2/all_match_info.json	16.0	72.0	2.0	0.0	1.0	72.0	['3ef8A00.pdb.gz']
1.75	-1.0	['GLY', 'TYR', 'GLY']	275.0	5.0	PO4	matching_data/matching_3res_site_to_native_ntf2_no_dump/ai/3ain/1/all_match_info.json	4.0	-1.0	4.0	0.0	0.0	103.0	[]
-1.0	-1.0	['LYS', 'HIS', 'ALA']	279.0	1.0	CL	matching_data/matching_3res_site_to_native_ntf2_no_dump/ai/6ai5/0/all_match_info.json	-1.0	-1.0	0.0	0.0	0.0	103.0	[]
-1.0	-1.0	['TYR', 'ASN', 'TRP']	280.0	12.0	JF6	matching_data/matching_3res_site_to_native_ntf2_no_dump/ai/5ai0/0/all_match_info.json	-1.0	-1.0	0.0	0.0	0.0	103.0	[]
-1.0	-1.0	['LYS', 'GLY', 'HIS']	283.0	5.0	SO4	matching_data/matching_3res_site_to_native_ntf2_no_dump/ai/2aiq/0/all_match_info.json	-1.0	-1.0	0.0	0.0	0.0	103.0	[]
-1.0	-1.0	['GLY', 'CYS', 'VAL']	285.0	9.0	BEN	matching_data/matching_3res_site_to_native_ntf2_no_dump/ai/2aiq/3/all_match_info.json	-1.0	-1.0	0.0	0.0	0.0	103.0	[]
-1.0	-1.0	['CYS', 'THR', 'LEU']	284.0	1.0	CL	matching_data/matching_3res_site_to_native_ntf2_no_dump/ai/2aiq/2/all_match_info.json	-1.0	-1.0	0.0	0.0	0.0	103.0	[]
-1.0	-1.0	['ARG', 'ARG', 'LEU']	282.0	4.0	ACT	matching_data/matching_3res_site_to_native_ntf2_no_dump/ai/2aiq/1/all_match_info.json	-1.0	-1.0	0.0	0.0	0.0	103.0	[]
4.0	483.0	['LEU', 'GLN', 'THR']	287.0	4.0	EDO	matching_data/matching_3res_site_to_native_ntf2_no_dump/ai/5ail/0/all_match_info.json	1.0	1.0	1.0	0.0	1.0	1.0	['1nwwA00.pdb.gz']
-1.0	-1.0	['LEU', 'MET', 'VAL']	290.0	29.0	ERG	matching_data/matching_3res_site_to_native_ntf2_no_dump/ai/2aib/0/all_match_info.json	-1.0	-1.0	0.0	0.0	0.0	103.0	[]
-1.0	-1.0	['LEU', 'SER', 'PRO']	289.0	12.0	MES	matching_data/matching_3res_site_to_native_ntf2_no_dump/ai/2aib/1/all_match_info.json	-1.0	-1.0	0.0	0.0	0.0	103.0	[]
3.0	78.0	['GLU', 'ASP', 'GLU']	292.0	1.0	CA	matching_data/matching_3res_site_to_native_ntf2_no_dump/ai/6aid/0/all_match_info.json	51.0	51.0	1.0	0.0	1.0	51.0	['3fljA00.pdb.gz']
-1.0	-1.0	['TYR', 'MET', 'TRP']	294.0	6.0	LAC	matching_data/matching_3res_site_to_native_ntf2_no_dump/ai/6aid/3/all_match_info.json	-1.0	-1.0	0.0	0.0	0.0	103.0	[]
2.0	-1.0	['PHE', 'HIS', 'GLY']	291.0	8.0	9YL	matching_data/matching_3res_site_to_native_ntf2_no_dump/ai/6aid/1/all_match_info.json	35.0	-1.0	1.0	0.0	0.0	103.0	[]
-1.0	-1.0	['ASP', 'TRP', 'ARG']	296.0	4.0	EDO	matching_data/matching_3res_site_to_native_ntf2_no_dump/ai/3aii/0/all_match_info.json	-1.0	-1.0	0.0	0.0	0.0	103.0	[]
-1.0	-1.0	['GLY', 'ASP', 'ALA']	295.0	1.0	CA	matching_data/matching_3res_site_to_native_ntf2_no_dump/ai/3aii/1/all_match_info.json	-1.0	-1.0	0.0	0.0	0.0	103.0	[]
-1.0	-1.0	['GLU', 'HIS', 'GLU']	299.0	1.0	ZN	matching_data/matching_3res_site_to_native_ntf2_no_dump/bt/4bt2/0/all_match_info.json	-1.0	-1.0	0.0	0.0	0.0	103.0	[]
-1.0	-1.0	['THR', 'HIS', 'HIS']	298.0	4.0	EDO	matching_data/matching_3res_site_to_native_ntf2_no_dump/bt/4bt2/1/all_match_info.json	-1.0	-1.0	0.0	0.0	0.0	103.0	[]
-1.0	-1.0	['TRP', 'ARG', 'TRP']	300.0	12.0	MFU	matching_data/matching_3res_site_to_native_ntf2_no_dump/bt/2bt9/0/all_match_info.json	-1.0	-1.0	0.0	0.0	0.0	103.0	[]
3.0	2645.0	['ASP', 'ARG', 'GLN']	301.0	5.0	SO4	matching_data/matching_3res_site_to_native_ntf2_no_dump/bt/5btb/0/all_match_info.json	57.0	57.0	1.0	0.0	1.0	57.0	['4l8pA00.pdb.gz']
-1.0	-1.0	['LEU', 'GLU', 'GLY']	303.0	4.0	FES	matching_data/matching_3res_site_to_native_ntf2_no_dump/bt/2bt6/0/all_match_info.json	-1.0	-1.0	0.0	0.0	0.0	103.0	[]
2.25	64.0	['GLN', 'CYS', 'CYS']	302.0	39.0	RUA	matching_data/matching_3res_site_to_native_ntf2_no_dump/bt/2bt6/1/all_match_info.json	6.0	22.0	8.0	0.0	1.0	22.0	['4x2oA00.pdb.gz']
-1.0	-1.0	['PRO', 'LEU', 'VAL']	305.0	36.0	2LO	matching_data/matching_3res_site_to_native_ntf2_no_dump/bt/5bt3/0/all_match_info.json	-1.0	-1.0	0.0	0.0	0.0	103.0	[]
-1.0	-1.0	['GLU', 'ASP', 'ASP']	306.0	1.0	MG	matching_data/matching_3res_site_to_native_ntf2_no_dump/bt/6bt1/0/all_match_info.json	-1.0	-1.0	0.0	0.0	0.0	103.0	[]
-1.0	-1.0	['TYR', 'TYR', 'TYR']	307.0	20.0	RB3	matching_data/matching_3res_site_to_native_ntf2_no_dump/bt/4btv/0/all_match_info.json	-1.0	-1.0	0.0	0.0	0.0	103.0	[]
2.0	-1.0	['VAL', 'ILE', 'THR']	309.0	1.0	NA	matching_data/matching_3res_site_to_native_ntf2_no_dump/bt/6btf/0/all_match_info.json	17.0	-1.0	1.0	0.0	0.0	103.0	[]
-1.0	-1.0	['GLY', 'SER', 'SER']	311.0	5.0	SO4	matching_data/matching_3res_site_to_native_ntf2_no_dump/bt/6btd/0/all_match_info.json	-1.0	-1.0	0.0	0.0	0.0	103.0	[]
-1.0	-1.0	['LYS', 'PHE', 'ASP']	312.0	18.0	O4B	matching_data/matching_3res_site_to_native_ntf2_no_dump/bt/6bty/0/all_match_info.json	-1.0	-1.0	0.0	0.0	0.0	103.0	[]
-1.0	-1.0	['ARG', 'GLY', 'HIS']	316.0	1.0	CL	matching_data/matching_3res_site_to_native_ntf2_no_dump/y7/4y7d/0/all_match_info.json	-1.0	-1.0	0.0	0.0	0.0	103.0	[]
-1.0	-1.0	['ASP', 'HIS', 'ASN']	318.0	8.0	TRS	matching_data/matching_3res_site_to_native_ntf2_no_dump/y7/1y7t/0/all_match_info.json	-1.0	-1.0	0.0	0.0	0.0	103.0	[]
1.6	-1.0	['TRP', 'TYR', 'THR']	319.0	14.0	DST	matching_data/matching_3res_site_to_native_ntf2_no_dump/y7/5y72/0/all_match_info.json	21.0	-1.0	5.0	0.0	0.0	103.0	[]
-1.0	-1.0	['GLY', 'MET', 'ASP']	322.0	6.0	GOL	matching_data/matching_3res_site_to_native_ntf2_no_dump/y7/2y7i/2/all_match_info.json	-1.0	-1.0	0.0	0.0	0.0	103.0	[]
2.0	41.0	['ARG', 'LYS', 'THR']	320.0	4.0	ACT	matching_data/matching_3res_site_to_native_ntf2_no_dump/y7/2y7i/1/all_match_info.json	7.0	7.0	1.0	0.0	1.0	7.0	['1of5A00.pdb.gz']
1.6666666666666667	-1.0	['GLN', 'GLY', 'GLY']	325.0	1.0	NA	matching_data/matching_3res_site_to_native_ntf2_no_dump/y7/1y7w/0/all_match_info.json	27.0	-1.0	3.0	0.0	0.0	103.0	[]
1.0	-1.0	['THR', 'HIS', 'LEU']	324.0	4.0	ACY	matching_data/matching_3res_site_to_native_ntf2_no_dump/y7/1y7w/1/all_match_info.json	101.0	-1.0	1.0	0.0	0.0	103.0	[]
-1.0	-1.0	['LEU', 'LEU', 'GLY']	327.0	29.0	CB8	matching_data/matching_3res_site_to_native_ntf2_no_dump/y7/2y77/0/all_match_info.json	-1.0	-1.0	0.0	0.0	0.0	103.0	[]
4.0	12.0	['ALA', 'ALA', 'ARG']	329.0	6.0	GOL	matching_data/matching_3res_site_to_native_ntf2_no_dump/y7/4y7e/0/all_match_info.json	1.0	1.0	1.0	0.0	1.0	1.0	['1nwwA00.pdb.gz']
-1.0	-1.0	['GLU', 'ASP', 'VAL']	328.0	1.0	CA	matching_data/matching_3res_site_to_native_ntf2_no_dump/y7/4y7e/1/all_match_info.json	-1.0	-1.0	0.0	0.0	0.0	103.0	[]
-1.0	-1.0	['ASP', 'ASP', 'ASP']	330.0	1.0	CA	matching_data/matching_3res_site_to_native_ntf2_no_dump/y7/5y7f/1/all_match_info.json	-1.0	-1.0	0.0	0.0	0.0	103.0	[]
-1.0	-1.0	['ASP', 'GLY', 'ASN']	334.0	1.0	CA	matching_data/matching_3res_site_to_native_ntf2_no_dump/y7/1y7b/0/all_match_info.json	-1.0	-1.0	0.0	0.0	0.0	103.0	[]
-1.0	-1.0	['ASP', 'TRP', 'ILE']	336.0	10.0	PGE	matching_data/matching_3res_site_to_native_ntf2_no_dump/y7/1y7b/3/all_match_info.json	-1.0	-1.0	0.0	0.0	0.0	103.0	[]
-1.0	-1.0	['LYS', 'TYR', 'TRP']	335.0	15.0	EPE	matching_data/matching_3res_site_to_native_ntf2_no_dump/y7/1y7b/2/all_match_info.json	-1.0	-1.0	0.0	0.0	0.0	103.0	[]
-1.0	-1.0	['TRP', 'ASP', 'ALA']	332.0	6.0	GOL	matching_data/matching_3res_site_to_native_ntf2_no_dump/y7/1y7b/4/all_match_info.json	-1.0	-1.0	0.0	0.0	0.0	103.0	[]
2.0	16.0	['THR', 'LYS', 'TYR']	333.0	5.0	SO4	matching_data/matching_3res_site_to_native_ntf2_no_dump/y7/1y7b/1/all_match_info.json	1.0	1.0	1.0	0.0	1.0	1.0	['1nwwA00.pdb.gz']
-1.0	-1.0	['PHE', 'SER', 'MET']	338.0	1.0	ZN	matching_data/matching_3res_site_to_native_ntf2_no_dump/y7/1y7p/0/all_match_info.json	-1.0	-1.0	0.0	0.0	0.0	103.0	[]
1.0	-1.0	['LEU', 'THR', 'ASP']	337.0	10.0	RIP	matching_data/matching_3res_site_to_native_ntf2_no_dump/y7/1y7p/1/all_match_info.json	90.0	-1.0	1.0	0.0	0.0	103.0	[]
-1.0	-1.0	['ARG', 'GLY', 'PHE']	341.0	1.0	CL	matching_data/matching_3res_site_to_native_ntf2_no_dump/y7/5y7d/2/all_match_info.json	-1.0	-1.0	0.0	0.0	0.0	103.0	[]
1.0	10.0	['LEU', 'ILE', 'THR']	343.0	6.0	GOL	matching_data/matching_3res_site_to_native_ntf2_no_dump/y7/4y7l/0/all_match_info.json	6.0	20.0	5.0	0.0	1.0	20.0	['1ohpA00.pdb.gz']
1.4	57.0	['ALA', 'GLU', 'ARG']	345.0	5.0	SO4	matching_data/matching_3res_site_to_native_ntf2_no_dump/y7/2y78/0/all_match_info.json	1.0	16.0	5.0	0.0	1.0	16.0	['1jkgB00.pdb.gz']
-1.0	-1.0	['HIS', 'ASP', 'PRO']	344.0	6.0	GOL	matching_data/matching_3res_site_to_native_ntf2_no_dump/y7/2y78/1/all_match_info.json	-1.0	-1.0	0.0	0.0	0.0	103.0	[]
2.0	-1.0	['GLY', 'GLY', 'GLN']	346.0	5.0	PO4	matching_data/matching_3res_site_to_native_ntf2_no_dump/y7/1y7r/0/all_match_info.json	25.0	-1.0	1.0	0.0	0.0	103.0	[]
-1.0	-1.0	['CYS', 'ILE', 'HIS']	348.0	30.0	8RR	matching_data/matching_3res_site_to_native_ntf2_no_dump/y7/5y7x/0/all_match_info.json	-1.0	-1.0	0.0	0.0	0.0	103.0	[]
-1.0	-1.0	['ASN', 'ASN', 'VAL']	350.0	1.0	CL	matching_data/matching_3res_site_to_native_ntf2_no_dump/y7/5y7x/3/all_match_info.json	-1.0	-1.0	0.0	0.0	0.0	103.0	[]
-1.0	-1.0	['VAL', 'LEU', 'LEU']	349.0	18.0	JZR	matching_data/matching_3res_site_to_native_ntf2_no_dump/y7/5y7x/2/all_match_info.json	-1.0	-1.0	0.0	0.0	0.0	103.0	[]
-1.0	-1.0	['PHE', 'LEU', 'PRO']	347.0	5.0	PGO	matching_data/matching_3res_site_to_native_ntf2_no_dump/y7/5y7x/1/all_match_info.json	-1.0	-1.0	0.0	0.0	0.0	103.0	[]
-1.0	-1.0	['GLY', 'THR', 'SER']	352.0	5.0	SO4	matching_data/matching_3res_site_to_native_ntf2_no_dump/pg/4pga/0/all_match_info.json	-1.0	-1.0	0.0	0.0	0.0	103.0	[]
-1.0	-1.0	['MET', 'ASP', 'PHE']	354.0	15.0	3IO	matching_data/matching_3res_site_to_native_ntf2_no_dump/pg/4pgn/0/all_match_info.json	-1.0	-1.0	0.0	0.0	0.0	103.0	[]
-1.0	-1.0	['TYR', 'PHE', 'ILE']	355.0	53.0	FAD	matching_data/matching_3res_site_to_native_ntf2_no_dump/pg/2pg0/0/all_match_info.json	-1.0	-1.0	0.0	0.0	0.0	103.0	[]
-1.0	-1.0	['TRP', 'SER', 'THR']	357.0	13.0	CIT	matching_data/matching_3res_site_to_native_ntf2_no_dump/pg/3pg6/0/all_match_info.json	-1.0	-1.0	0.0	0.0	0.0	103.0	[]
2.0	-1.0	['ARG', 'THR', 'SER']	358.0	6.0	GOL	matching_data/matching_3res_site_to_native_ntf2_no_dump/pg/3pg6/2/all_match_info.json	4.0	-1.0	2.0	0.0	0.0	103.0	[]
1.3333333333333333	15.0	['ILE', 'PHE', 'ASN']	359.0	4.0	EDO	matching_data/matching_3res_site_to_native_ntf2_no_dump/pg/5pg1/0/all_match_info.json	2.0	15.0	3.0	0.0	1.0	15.0	['5aigA00.pdb.gz']
-1.0	-1.0	['TYR', 'ASN', 'ASN']	361.0	14.0	BTB	matching_data/matching_3res_site_to_native_ntf2_no_dump/pg/3pg0/0/all_match_info.json	-1.0	-1.0	0.0	0.0	0.0	103.0	[]
1.5	-1.0	['VAL', 'VAL', 'VAL']	360.0	1.0	NA	matching_data/matching_3res_site_to_native_ntf2_no_dump/pg/3pg0/1/all_match_info.json	29.0	-1.0	2.0	0.0	0.0	103.0	[]
-1.0	-1.0	['ASP', 'TYR', 'TRP']	362.0	6.0	GOL	matching_data/matching_3res_site_to_native_ntf2_no_dump/pg/2pgw/0/all_match_info.json	-1.0	-1.0	0.0	0.0	0.0	103.0	[]
-1.0	-1.0	['ASP', 'ASP', 'ASP']	364.0	19.0	ADN	matching_data/matching_3res_site_to_native_ntf2_no_dump/pg/2pgf/0/all_match_info.json	-1.0	-1.0	0.0	0.0	0.0	103.0	[]
3.0	547.0	['VAL', 'LYS', 'LYS']	363.0	3.0	CCN	matching_data/matching_3res_site_to_native_ntf2_no_dump/pg/2pgf/1/all_match_info.json	1.0	1.0	1.0	0.0	1.0	1.0	['1nwwA00.pdb.gz']
4.0	12.0	['LEU', 'LEU', 'ASN']	366.0	21.0	C8E	matching_data/matching_3res_site_to_native_ntf2_no_dump/pg/3pgu/0/all_match_info.json	1.0	1.0	1.0	0.0	1.0	1.0	['1nwwA00.pdb.gz']
4.0	10.0	['PRO', 'ASP', 'ASP']	368.0	1.0	NA	matching_data/matching_3res_site_to_native_ntf2_no_dump/pg/3pgu/3/all_match_info.json	1.0	1.0	1.0	0.0	1.0	1.0	['1nwwA00.pdb.gz']
-1.0	-1.0	['ASP', 'VAL', 'TYR']	369.0	19.0	ADN	matching_data/matching_3res_site_to_native_ntf2_no_dump/pg/1pg2/0/all_match_info.json	-1.0	-1.0	0.0	0.0	0.0	103.0	[]
-1.0	-1.0	['ARG', 'GLY', 'TRP']	370.0	6.0	GOL	matching_data/matching_3res_site_to_native_ntf2_no_dump/iy/5iy2/0/all_match_info.json	-1.0	-1.0	0.0	0.0	0.0	103.0	[]
-1.0	-1.0	['LEU', 'GLY', 'ALA']	371.0	25.0	PGU	matching_data/matching_3res_site_to_native_ntf2_no_dump/iy/1iye/0/all_match_info.json	-1.0	-1.0	0.0	0.0	0.0	103.0	[]
-1.0	-1.0	['ALA', 'LEU', 'ARG']	373.0	6.0	GOL	matching_data/matching_3res_site_to_native_ntf2_no_dump/iy/4iy7/0/all_match_info.json	-1.0	-1.0	0.0	0.0	0.0	103.0	[]
-1.0	-1.0	['LEU', 'ASP', 'ASN']	375.0	6.0	PYR	matching_data/matching_3res_site_to_native_ntf2_no_dump/iy/4iy7/3/all_match_info.json	-1.0	-1.0	0.0	0.0	0.0	103.0	[]
-1.0	-1.0	['TYR', 'PHE', 'THR']	374.0	21.0	0JO	matching_data/matching_3res_site_to_native_ntf2_no_dump/iy/4iy7/2/all_match_info.json	-1.0	-1.0	0.0	0.0	0.0	103.0	[]
1.0	34.0	['ARG', 'ARG', 'PHE']	372.0	5.0	SO4	matching_data/matching_3res_site_to_native_ntf2_no_dump/iy/4iy7/1/all_match_info.json	69.0	69.0	1.0	0.0	1.0	69.0	['4lgqA00.pdb.gz']
-1.0	-1.0	['ARG', 'ARG', 'LYS']	377.0	13.0	FLC	matching_data/matching_3res_site_to_native_ntf2_no_dump/iy/4iya/0/all_match_info.json	-1.0	-1.0	0.0	0.0	0.0	103.0	[]
3.0	79.0	['ARG', 'LYS', 'VAL']	379.0	1.0	CL	matching_data/matching_3res_site_to_native_ntf2_no_dump/iy/4iyj/0/all_match_info.json	31.0	31.0	1.0	0.0	1.0	31.0	['3jumA01.pdb.gz']
-1.0	-1.0	['PHE', 'LEU', 'VAL']	381.0	43.0	HEM	matching_data/matching_3res_site_to_native_ntf2_no_dump/iy/6iyh/0/all_match_info.json	-1.0	-1.0	0.0	0.0	0.0	103.0	[]
2.3333333333333335	61.0	['HIS', 'LYS', 'PHE']	380.0	5.0	PGO	matching_data/matching_3res_site_to_native_ntf2_no_dump/iy/6iyh/1/all_match_info.json	3.0	16.0	3.0	0.0	1.0	16.0	['1jkgB00.pdb.gz']
-1.0	-1.0	['ARG', 'PRO', 'ARG']	382.0	27.0	ADP	matching_data/matching_3res_site_to_native_ntf2_no_dump/iy/2iyv/0/all_match_info.json	-1.0	-1.0	0.0	0.0	0.0	103.0	[]
2.0	-1.0	['TYR', 'ASN', 'THR']	385.0	51.0	4Q5	matching_data/matching_3res_site_to_native_ntf2_no_dump/iy/5iyz/2/all_match_info.json	74.0	-1.0	1.0	0.0	0.0	103.0	[]
-1.0	-1.0	['ASN', 'ASN', 'TYR']	383.0	28.0	GDP	matching_data/matching_3res_site_to_native_ntf2_no_dump/iy/5iyz/1/all_match_info.json	-1.0	-1.0	0.0	0.0	0.0	103.0	[]
-1.0	-1.0	['LEU', 'CYS', 'CYS']	386.0	7.0	PEG	matching_data/matching_3res_site_to_native_ntf2_no_dump/iy/4iye/1/all_match_info.json	-1.0	-1.0	0.0	0.0	0.0	103.0	[]
1.8	26.0	['ARG', 'PHE', 'LEU']	388.0	5.0	SO4	matching_data/matching_3res_site_to_native_ntf2_no_dump/iy/6iyy/0/all_match_info.json	1.0	5.0	5.0	0.0	1.0	5.0	['2qiyA00.pdb.gz']
-1.0	-1.0	['ASP', 'GLY', 'VAL']	390.0	44.0	NAD	matching_data/matching_3res_site_to_native_ntf2_no_dump/iy/1iy8/0/all_match_info.json	-1.0	-1.0	0.0	0.0	0.0	103.0	[]
-1.0	-1.0	['PHE', 'VAL', 'GLU']	389.0	8.0	MRD	matching_data/matching_3res_site_to_native_ntf2_no_dump/iy/1iy8/1/all_match_info.json	-1.0	-1.0	0.0	0.0	0.0	103.0	[]
-1.0	-1.0	['TRP', 'GLU', 'GLN']	391.0	48.0	ZIO	matching_data/matching_3res_site_to_native_ntf2_no_dump/iy/2iya/0/all_match_info.json	-1.0	-1.0	0.0	0.0	0.0	103.0	[]
-1.0	-1.0	['ASN', 'ASP', 'ASP']	393.0	1.0	MG	matching_data/matching_3res_site_to_native_ntf2_no_dump/iy/5iys/0/all_match_info.json	-1.0	-1.0	0.0	0.0	0.0	103.0	[]
-1.0	-1.0	['MET', 'VAL', 'LEU']	392.0	24.0	FPS	matching_data/matching_3res_site_to_native_ntf2_no_dump/iy/5iys/1/all_match_info.json	-1.0	-1.0	0.0	0.0	0.0	103.0	[]
2.3333333333333335	-1.0	['GLN', 'LYS', 'THR']	395.0	1.0	NA	matching_data/matching_3res_site_to_native_ntf2_no_dump/iy/1iyn/0/all_match_info.json	8.0	-1.0	3.0	0.0	0.0	103.0	[]
-1.0	-1.0	['TRP', 'ARG', 'LEU']	394.0	43.0	HEM	matching_data/matching_3res_site_to_native_ntf2_no_dump/iy/1iyn/1/all_match_info.json	-1.0	-1.0	0.0	0.0	0.0	103.0	[]
-1.0	-1.0	['GLN', 'PHE', 'LEU']	396.0	24.0	5GP	matching_data/matching_3res_site_to_native_ntf2_no_dump/iy/1iyb/0/all_match_info.json	-1.0	-1.0	0.0	0.0	0.0	103.0	[]
2.5714285714285716	-1.0	['VAL', 'GLU', 'GLY']	398.0	4.0	EDO	matching_data/matching_3res_site_to_native_ntf2_no_dump/iy/5iyp/0/all_match_info.json	13.0	-1.0	7.0	0.0	0.0	103.0	[]
3.0	21.0	['VAL', 'HIS', 'SER']	397.0	13.0	FLC	matching_data/matching_3res_site_to_native_ntf2_no_dump/iy/5iyp/1/all_match_info.json	1.0	1.0	1.0	0.0	1.0	1.0	['1nwwA00.pdb.gz']
-1.0	-1.0	['TRP', 'PHE', 'ASN']	400.0	51.0	ERY	matching_data/matching_3res_site_to_native_ntf2_no_dump/iy/2iyf/0/all_match_info.json	-1.0	-1.0	0.0	0.0	0.0	103.0	[]
-1.0	-1.0	['THR', 'LEU', 'ALA']	399.0	1.0	MG	matching_data/matching_3res_site_to_native_ntf2_no_dump/iy/2iyf/1/all_match_info.json	-1.0	-1.0	0.0	0.0	0.0	103.0	[]
3.0	43.0	['GLU', 'GLU', 'LEU']	402.0	23.0	AMP	matching_data/matching_3res_site_to_native_ntf2_no_dump/nr/5nrh/0/all_match_info.json	2.0	2.0	1.0	0.0	1.0	2.0	['3e99A00.pdb.gz']
-1.0	-1.0	['LEU', 'ASP', 'VAL']	403.0	4.0	EDO	matching_data/matching_3res_site_to_native_ntf2_no_dump/nr/5nrh/2/all_match_info.json	-1.0	-1.0	0.0	0.0	0.0	103.0	[]
2.0	-1.0	['TYR', 'GLY', 'ARG']	401.0	5.0	SO4	matching_data/matching_3res_site_to_native_ntf2_no_dump/nr/5nrh/1/all_match_info.json	35.0	-1.0	1.0	0.0	0.0	103.0	[]
-1.0	-1.0	['ARG', 'CYS', 'HIS']	405.0	5.0	SO4	matching_data/matching_3res_site_to_native_ntf2_no_dump/nr/3nrl/0/all_match_info.json	-1.0	-1.0	0.0	0.0	0.0	103.0	[]
2.0	44.0	['ARG', 'GLY', 'THR']	407.0	1.0	CL	matching_data/matching_3res_site_to_native_ntf2_no_dump/nr/3nrj/0/all_match_info.json	4.0	4.0	1.0	0.0	1.0	4.0	['3k0zA00.pdb.gz']
-1.0	-1.0	['LYS', 'SER', 'PRO']	408.0	5.0	PO4	matching_data/matching_3res_site_to_native_ntf2_no_dump/nr/3nrj/2/all_match_info.json	-1.0	-1.0	0.0	0.0	0.0	103.0	[]
-1.0	-1.0	['ASP', 'ASP', 'ASP']	406.0	1.0	MG	matching_data/matching_3res_site_to_native_ntf2_no_dump/nr/3nrj/1/all_match_info.json	-1.0	-1.0	0.0	0.0	0.0	103.0	[]
-1.0	-1.0	['THR', 'ASP', 'SER']	409.0	1.0	MG	matching_data/matching_3res_site_to_native_ntf2_no_dump/nr/1nrj/0/all_match_info.json	-1.0	-1.0	0.0	0.0	0.0	103.0	[]
-1.0	-1.0	['GLY', 'ASP', 'LEU']	411.0	10.0	TLA	matching_data/matching_3res_site_to_native_ntf2_no_dump/nr/3nrs/0/all_match_info.json	-1.0	-1.0	0.0	0.0	0.0	103.0	[]
2.0	16.0	['PHE', 'LYS', 'SER']	412.0	12.0	MES	matching_data/matching_3res_site_to_native_ntf2_no_dump/nr/3nrs/2/all_match_info.json	1.0	1.0	1.0	0.0	1.0	1.0	['1nwwA00.pdb.gz']
-1.0	-1.0	['ASN', 'TYR', 'ASN']	410.0	6.0	GOL	matching_data/matching_3res_site_to_native_ntf2_no_dump/nr/3nrs/1/all_match_info.json	-1.0	-1.0	0.0	0.0	0.0	103.0	[]
2.0	43.0	['ASP', 'GLU', 'ASP']	413.0	1.0	FE	matching_data/matching_3res_site_to_native_ntf2_no_dump/nr/5nry/0/all_match_info.json	29.0	29.0	1.0	0.0	1.0	29.0	['3grdA00.pdb.gz']
2.6666666666666665	28.0	['TRP', 'THR', 'LYS']	415.0	7.0	PEG	matching_data/matching_3res_site_to_native_ntf2_no_dump/nr/3nre/0/all_match_info.json	43.0	99.0	3.0	0.0	1.0	99.0	['3kspA00.pdb.gz']
-1.0	-1.0	['ARG', 'ARG', 'GLY']	416.0	5.0	SO4	matching_data/matching_3res_site_to_native_ntf2_no_dump/nr/1nr4/0/all_match_info.json	-1.0	-1.0	0.0	0.0	0.0	103.0	[]
-1.0	-1.0	['PHE', 'VAL', 'HIS']	418.0	43.0	HEM	matching_data/matching_3res_site_to_native_ntf2_no_dump/nr/2nrl/0/all_match_info.json	-1.0	-1.0	0.0	0.0	0.0	103.0	[]
-1.0	-1.0	['ASN', 'LEU', 'ASN']	417.0	4.0	EDO	matching_data/matching_3res_site_to_native_ntf2_no_dump/nr/2nrl/1/all_match_info.json	-1.0	-1.0	0.0	0.0	0.0	103.0	[]
-1.0	-1.0	['ASP', 'ASP', 'ASP']	420.0	1.0	CA	matching_data/matching_3res_site_to_native_ntf2_no_dump/nr/5nrk/0/all_match_info.json	-1.0	-1.0	0.0	0.0	0.0	103.0	[]
2.0	-1.0	['ARG', 'ALA', 'ASN']	419.0	3.0	SCN	matching_data/matching_3res_site_to_native_ntf2_no_dump/nr/5nrk/1/all_match_info.json	84.0	-1.0	2.0	0.0	0.0	103.0	[]
-1.0	-1.0	['ALA', 'TYR', 'ILE']	423.0	17.0	TCL	matching_data/matching_3res_site_to_native_ntf2_no_dump/nr/4nr0/0/all_match_info.json	-1.0	-1.0	0.0	0.0	0.0	103.0	[]
-1.0	-1.0	['ASP', 'ILE', 'VAL']	422.0	44.0	NAD	matching_data/matching_3res_site_to_native_ntf2_no_dump/nr/4nr0/1/all_match_info.json	-1.0	-1.0	0.0	0.0	0.0	103.0	[]
-1.0	-1.0	['ILE', 'ARG', 'VAL']	424.0	31.0	FMN	matching_data/matching_3res_site_to_native_ntf2_no_dump/nr/2nr4/0/all_match_info.json	-1.0	-1.0	0.0	0.0	0.0	103.0	[]
-1.0	-1.0	['ARG', 'ALA', 'ARG']	425.0	5.0	SO4	matching_data/matching_3res_site_to_native_ntf2_no_dump/nr/1nrz/0/all_match_info.json	-1.0	-1.0	0.0	0.0	0.0	103.0	[]
-1.0	-1.0	['ARG', 'LYS', 'HIS']	426.0	5.0	SO4	matching_data/matching_3res_site_to_native_ntf2_no_dump/nr/5nrr/1/all_match_info.json	-1.0	-1.0	0.0	0.0	0.0	103.0	[]
-1.0	-1.0	['ASP', 'ASP', 'ASP']	428.0	1.0	CA	matching_data/matching_3res_site_to_native_ntf2_no_dump/nr/5nrm/0/all_match_info.json	-1.0	-1.0	0.0	0.0	0.0	103.0	[]
5.0	4076.0	['VAL', 'GLN', 'ARG']	429.0	1.0	CL	matching_data/matching_3res_site_to_native_ntf2_no_dump/nr/2nrt/0/all_match_info.json	1.0	1.0	1.0	0.0	1.0	1.0	['1nwwA00.pdb.gz']
2.0	-1.0	['TYR', 'THR', 'GLN']	430.0	6.0	GOL	matching_data/matching_3res_site_to_native_ntf2_no_dump/nr/6nrq/0/all_match_info.json	12.0	-1.0	1.0	0.0	0.0	103.0	[]
-1.0	-1.0	['LYS', 'GLY', 'LEU']	433.0	5.0	PO4	matching_data/matching_3res_site_to_native_ntf2_no_dump/nr/1nrw/0/all_match_info.json	-1.0	-1.0	0.0	0.0	0.0	103.0	[]
-1.0	-1.0	['ASP', 'ASP', 'ASP']	432.0	1.0	CA	matching_data/matching_3res_site_to_native_ntf2_no_dump/nr/1nrw/1/all_match_info.json	-1.0	-1.0	0.0	0.0	0.0	103.0	[]
-1.0	-1.0	['ASP', 'ASP', 'PRO']	435.0	1.0	MG	matching_data/matching_3res_site_to_native_ntf2_no_dump/nr/6nr6/0/all_match_info.json	-1.0	-1.0	0.0	0.0	0.0	103.0	[]
-1.0	-1.0	['ARG', 'HIS', 'VAL']	434.0	27.0	ADP	matching_data/matching_3res_site_to_native_ntf2_no_dump/nr/6nr6/1/all_match_info.json	-1.0	-1.0	0.0	0.0	0.0	103.0	[]
3.0	15.0	['PHE', 'ARG', 'LYS']	437.0	8.0	MRD	matching_data/matching_3res_site_to_native_ntf2_no_dump/nr/3nrf/0/all_match_info.json	1.0	1.0	1.0	0.0	1.0	1.0	['1nwwA00.pdb.gz']
1.0	-1.0	['ARG', 'VAL', 'ARG']	436.0	5.0	CAC	matching_data/matching_3res_site_to_native_ntf2_no_dump/nr/3nrf/1/all_match_info.json	75.0	-1.0	1.0	0.0	0.0	103.0	[]
-1.0	-1.0	['TYR', 'GLY', 'TYR']	439.0	34.0	KYP	matching_data/matching_3res_site_to_native_ntf2_no_dump/nr/6nrh/0/all_match_info.json	-1.0	-1.0	0.0	0.0	0.0	103.0	[]
-1.0	-1.0	['TYR', 'ILE', 'TYR']	440.0	4.0	DMS	matching_data/matching_3res_site_to_native_ntf2_no_dump/nr/6nrh/2/all_match_info.json	-1.0	-1.0	0.0	0.0	0.0	103.0	[]
-1.0	-1.0	['LYS', 'LEU', 'LEU']	438.0	5.0	SO4	matching_data/matching_3res_site_to_native_ntf2_no_dump/nr/6nrh/1/all_match_info.json	-1.0	-1.0	0.0	0.0	0.0	103.0	[]
-1.0	-1.0	['PRO', 'ASN', 'GLY']	444.0	5.0	PO4	matching_data/matching_3res_site_to_native_ntf2_no_dump/nr/3nrr/5/all_match_info.json	-1.0	-1.0	0.0	0.0	0.0	103.0	[]
-1.0	-1.0	['VAL', 'ILE', 'TRP']	446.0	4.0	EDO	matching_data/matching_3res_site_to_native_ntf2_no_dump/nr/3nrr/3/all_match_info.json	-1.0	-1.0	0.0	0.0	0.0	103.0	[]
-1.0	-1.0	['LEU', 'PHE', 'ILE']	445.0	32.0	D16	matching_data/matching_3res_site_to_native_ntf2_no_dump/nr/3nrr/2/all_match_info.json	-1.0	-1.0	0.0	0.0	0.0	103.0	[]
-1.0	-1.0	['ILE', 'PHE', 'ALA']	442.0	48.0	NAP	matching_data/matching_3res_site_to_native_ntf2_no_dump/nr/3nrr/1/all_match_info.json	-1.0	-1.0	0.0	0.0	0.0	103.0	[]
3.0	49.0	['ASP', 'SER', 'ASP']	448.0	1.0	NA	matching_data/matching_3res_site_to_native_ntf2_no_dump/a1/4a1r/0/all_match_info.json	1.0	1.0	1.0	0.0	1.0	1.0	['1nwwA00.pdb.gz']
-1.0	-1.0	['ILE', 'PHE', 'TYR']	451.0	6.0	GOL	matching_data/matching_3res_site_to_native_ntf2_no_dump/a1/6a1i/2/all_match_info.json	-1.0	-1.0	0.0	0.0	0.0	103.0	[]
1.75	402.0	['PRO', 'ARG', 'ARG']	449.0	4.0	CO3	matching_data/matching_3res_site_to_native_ntf2_no_dump/a1/6a1i/1/all_match_info.json	4.0	18.0	4.0	0.0	1.0	18.0	['4q53B00.pdb.gz']
-1.0	-1.0	['CYS', 'PHE', 'VAL']	453.0	43.0	HEM	matching_data/matching_3res_site_to_native_ntf2_no_dump/a1/6a15/0/all_match_info.json	-1.0	-1.0	0.0	0.0	0.0	103.0	[]
-1.0	-1.0	['VAL', 'GLN', 'TRP']	454.0	6.0	GOL	matching_data/matching_3res_site_to_native_ntf2_no_dump/a1/6a15/2/all_match_info.json	-1.0	-1.0	0.0	0.0	0.0	103.0	[]
-1.0	-1.0	['VAL', 'ALA', 'MET']	452.0	28.0	CLR	matching_data/matching_3res_site_to_native_ntf2_no_dump/a1/6a15/1/all_match_info.json	-1.0	-1.0	0.0	0.0	0.0	103.0	[]
-1.0	-1.0	['ASP', 'GLU', 'GLU']	457.0	1.0	MG	matching_data/matching_3res_site_to_native_ntf2_no_dump/a1/3a1s/0/all_match_info.json	-1.0	-1.0	0.0	0.0	0.0	103.0	[]
-1.0	-1.0	['ALA', 'VAL', 'GLU']	458.0	8.0	MPD	matching_data/matching_3res_site_to_native_ntf2_no_dump/a1/3a1s/2/all_match_info.json	-1.0	-1.0	0.0	0.0	0.0	103.0	[]
1.5	-1.0	['VAL', 'LYS', 'PRO']	456.0	8.0	MRD	matching_data/matching_3res_site_to_native_ntf2_no_dump/a1/3a1s/1/all_match_info.json	56.0	-1.0	2.0	0.0	0.0	103.0	[]
-1.0	-1.0	['GLU', 'GLU', 'GLU']	459.0	1.0	CA	matching_data/matching_3res_site_to_native_ntf2_no_dump/a1/5a1m/0/all_match_info.json	-1.0	-1.0	0.0	0.0	0.0	103.0	[]
2.0	-1.0	['LYS', 'ARG', 'LEU']	460.0	5.0	SO4	matching_data/matching_3res_site_to_native_ntf2_no_dump/a1/2a14/0/all_match_info.json	83.0	-1.0	1.0	0.0	0.0	103.0	[]
-1.0	-1.0	['ARG', 'PHE', 'GLY']	461.0	4.0	ACT	matching_data/matching_3res_site_to_native_ntf2_no_dump/a1/5a10/0/all_match_info.json	-1.0	-1.0	0.0	0.0	0.0	103.0	[]
-1.0	-1.0	['THR', 'SER', 'ASP']	462.0	1.0	CA	matching_data/matching_3res_site_to_native_ntf2_no_dump/jd/4jdu/0/all_match_info.json	-1.0	-1.0	0.0	0.0	0.0	103.0	[]
1.7826086956521738	-1.0	['TYR', 'GLU', 'TRP']	464.0	23.0	AMP	matching_data/matching_3res_site_to_native_ntf2_no_dump/jd/5jda/0/all_match_info.json	2.0	-1.0	23.0	0.0	0.0	103.0	[]
-1.0	-1.0	['GLU', 'ILE', 'GLN']	466.0	8.0	SIN	matching_data/matching_3res_site_to_native_ntf2_no_dump/jd/5jda/3/all_match_info.json	-1.0	-1.0	0.0	0.0	0.0	103.0	[]
4.333333333333333	-1.0	['MET', 'ASP', 'ALA']	465.0	4.0	EDO	matching_data/matching_3res_site_to_native_ntf2_no_dump/jd/5jda/2/all_match_info.json	5.0	-1.0	3.0	0.0	0.0	103.0	[]
-1.0	-1.0	['ASP', 'ASP', 'LEU']	468.0	1.0	MG	matching_data/matching_3res_site_to_native_ntf2_no_dump/jd/2jd4/0/all_match_info.json	-1.0	-1.0	0.0	0.0	0.0	103.0	[]
-1.0	-1.0	['GLY', 'ASN', 'SER']	467.0	1.0	CL	matching_data/matching_3res_site_to_native_ntf2_no_dump/jd/2jd4/1/all_match_info.json	-1.0	-1.0	0.0	0.0	0.0	103.0	[]
-1.0	-1.0	['ARG', 'ARG', 'ARG']	470.0	5.0	SO4	matching_data/matching_3res_site_to_native_ntf2_no_dump/jd/4jdv/0/all_match_info.json	-1.0	-1.0	0.0	0.0	0.0	103.0	[]
-1.0	-1.0	['VAL', 'PHE', 'LEU']	471.0	8.0	144	matching_data/matching_3res_site_to_native_ntf2_no_dump/jd/4jdv/2/all_match_info.json	-1.0	-1.0	0.0	0.0	0.0	103.0	[]
-1.0	-1.0	['VAL', 'SER', 'LEU']	469.0	6.0	GOL	matching_data/matching_3res_site_to_native_ntf2_no_dump/jd/4jdv/1/all_match_info.json	-1.0	-1.0	0.0	0.0	0.0	103.0	[]
-1.0	-1.0	['ASP', 'ASP', 'ASP']	473.0	1.0	MG	matching_data/matching_3res_site_to_native_ntf2_no_dump/jd/4jdp/0/all_match_info.json	-1.0	-1.0	0.0	0.0	0.0	103.0	[]
4.0	150.0	['ARG', 'ARG', 'ASN']	472.0	1.0	CL	matching_data/matching_3res_site_to_native_ntf2_no_dump/jd/4jdp/1/all_match_info.json	76.0	76.0	1.0	0.0	1.0	76.0	['2bmoB00.pdb.gz']
-1.0	-1.0	['ASP', 'GLU', 'GLU']	474.0	1.0	CA	matching_data/matching_3res_site_to_native_ntf2_no_dump/jd/5jdj/0/all_match_info.json	-1.0	-1.0	0.0	0.0	0.0	103.0	[]
-1.0	-1.0	['MET', 'TYR', 'THR']	478.0	49.0	CAO	matching_data/matching_3res_site_to_native_ntf2_no_dump/jd/2jdc/0/all_match_info.json	-1.0	-1.0	0.0	0.0	0.0	103.0	[]
-1.0	-1.0	['ARG', 'ARG', 'HIS']	477.0	5.0	SO4	matching_data/matching_3res_site_to_native_ntf2_no_dump/jd/2jdc/1/all_match_info.json	-1.0	-1.0	0.0	0.0	0.0	103.0	[]
-1.0	-1.0	['ASP', 'ASP', 'LEU']	480.0	1.0	CA	matching_data/matching_3res_site_to_native_ntf2_no_dump/jd/6jd9/0/all_match_info.json	-1.0	-1.0	0.0	0.0	0.0	103.0	[]
-1.0	-1.0	['PHE', 'ILE', 'LEU']	479.0	8.0	MPD	matching_data/matching_3res_site_to_native_ntf2_no_dump/jd/6jd9/1/all_match_info.json	-1.0	-1.0	0.0	0.0	0.0	103.0	[]
-1.0	-1.0	['GLY', 'LYS', 'TYR']	482.0	5.0	PO4	matching_data/matching_3res_site_to_native_ntf2_no_dump/jd/4jd0/0/all_match_info.json	-1.0	-1.0	0.0	0.0	0.0	103.0	[]
-1.0	-1.0	['ALA', 'GLY', 'ASP']	483.0	6.0	GOL	matching_data/matching_3res_site_to_native_ntf2_no_dump/jd/4jd0/2/all_match_info.json	-1.0	-1.0	0.0	0.0	0.0	103.0	[]
-1.0	-1.0	['GLY', 'ALA', 'SER']	481.0	1.0	NA	matching_data/matching_3res_site_to_native_ntf2_no_dump/jd/4jd0/1/all_match_info.json	-1.0	-1.0	0.0	0.0	0.0	103.0	[]
-1.0	-1.0	['ASP', 'GLU', 'ASN']	485.0	1.0	CA	matching_data/matching_3res_site_to_native_ntf2_no_dump/jd/2jda/0/all_match_info.json	-1.0	-1.0	0.0	0.0	0.0	103.0	[]
-1.0	-1.0	['PRO', 'LYS', 'ARG']	486.0	5.0	SO4	matching_data/matching_3res_site_to_native_ntf2_no_dump/jd/2jda/2/all_match_info.json	-1.0	-1.0	0.0	0.0	0.0	103.0	[]
-1.0	-1.0	['MET', 'GLY', 'ASP']	487.0	4.0	BME	matching_data/matching_3res_site_to_native_ntf2_no_dump/jd/1jdw/0/all_match_info.json	-1.0	-1.0	0.0	0.0	0.0	103.0	[]
-1.0	-1.0	['PHE', 'LEU', 'LEU']	488.0	43.0	HEM	matching_data/matching_3res_site_to_native_ntf2_no_dump/jd/1jdl/0/all_match_info.json	-1.0	-1.0	0.0	0.0	0.0	103.0	[]
1.0	-1.0	['TYR', 'PHE', 'LEU']	489.0	6.0	PE9	matching_data/matching_3res_site_to_native_ntf2_no_dump/zn/1znd/0/all_match_info.json	74.0	-1.0	1.0	0.0	0.0	103.0	[]
-1.0	-1.0	['TYR', 'VAL', 'CYS']	491.0	24.0	QI9	matching_data/matching_3res_site_to_native_ntf2_no_dump/zn/5znc/0/all_match_info.json	-1.0	-1.0	0.0	0.0	0.0	103.0	[]
1.0	-1.0	['ARG', 'GLY', 'GLY']	490.0	5.0	PO4	matching_data/matching_3res_site_to_native_ntf2_no_dump/zn/5znc/1/all_match_info.json	39.0	-1.0	2.0	0.0	0.0	103.0	[]
-1.0	-1.0	['VAL', 'ALA', 'GLY']	493.0	53.0	FAD	matching_data/matching_3res_site_to_native_ntf2_no_dump/zn/3znn/0/all_match_info.json	-1.0	-1.0	0.0	0.0	0.0	103.0	[]
-1.0	-1.0	['GLY', 'LEU', 'TYR']	492.0	11.0	4WL	matching_data/matching_3res_site_to_native_ntf2_no_dump/zn/3znn/1/all_match_info.json	-1.0	-1.0	0.0	0.0	0.0	103.0	[]
-1.0	-1.0	['ARG', 'HIS', 'ASN']	496.0	1.0	CL	matching_data/matching_3res_site_to_native_ntf2_no_dump/zn/3znu/0/all_match_info.json	-1.0	-1.0	0.0	0.0	0.0	103.0	[]
-1.0	-1.0	['TRP', 'HIS', 'SER']	495.0	4.0	EDO	matching_data/matching_3res_site_to_native_ntf2_no_dump/zn/3znu/1/all_match_info.json	-1.0	-1.0	0.0	0.0	0.0	103.0	[]
1.0	30.0	['GLU', 'ARG', 'LYS']	498.0	13.0	CIT	matching_data/matching_3res_site_to_native_ntf2_no_dump/zn/3zn4/0/all_match_info.json	13.0	13.0	1.0	0.0	1.0	13.0	['5tgnA00.pdb.gz']
2.0	31.0	['GLN', 'PHE', 'ARG']	500.0	8.0	MRD	matching_data/matching_3res_site_to_native_ntf2_no_dump/zn/2znd/0/all_match_info.json	31.0	68.0	4.0	0.0	1.0	68.0	['1z1sA00.pdb.gz']
-1.0	-1.0	['GLU', 'ASP', 'ASP']	499.0	1.0	NA	matching_data/matching_3res_site_to_native_ntf2_no_dump/zn/2znd/1/all_match_info.json	-1.0	-1.0	0.0	0.0	0.0	103.0	[]
-1.0	-1.0	['GLY', 'TRP', 'ARG']	502.0	6.0	GOL	matching_data/matching_3res_site_to_native_ntf2_no_dump/zn/3znx/0/all_match_info.json	-1.0	-1.0	0.0	0.0	0.0	103.0	[]
-1.0	-1.0	['LEU', 'HIS', 'LEU']	504.0	10.0	ADE	matching_data/matching_3res_site_to_native_ntf2_no_dump/zn/5znq/0/all_match_info.json	-1.0	-1.0	0.0	0.0	0.0	103.0	[]
-1.0	-1.0	['ALA', 'ARG', 'ARG']	505.0	1.0	CL	matching_data/matching_3res_site_to_native_ntf2_no_dump/zn/5znq/2/all_match_info.json	-1.0	-1.0	0.0	0.0	0.0	103.0	[]
-1.0	-1.0	['TYR', 'PRO', 'ARG']	507.0	24.0	HFG	matching_data/matching_3res_site_to_native_ntf2_no_dump/zn/5znj/0/all_match_info.json	-1.0	-1.0	0.0	0.0	0.0	103.0	[]
2.4	13.0	['GLY', 'TYR', 'PRO']	508.0	5.0	PO4	matching_data/matching_3res_site_to_native_ntf2_no_dump/zn/5znj/2/all_match_info.json	7.0	46.0	5.0	0.0	1.0	46.0	['3gzxB00.pdb.gz']
2.0	154.0	['LEU', 'TRP', 'THR']	510.0	5.0	SO4	matching_data/matching_3res_site_to_native_ntf2_no_dump/zn/1zn6/0/all_match_info.json	1.0	1.0	1.0	0.0	1.0	1.0	['1nwwA00.pdb.gz']
-1.0	-1.0	['ARG', 'LYS', 'ASN']	511.0	5.0	SO4	matching_data/matching_3res_site_to_native_ntf2_no_dump/zn/5zn2/0/all_match_info.json	-1.0	-1.0	0.0	0.0	0.0	103.0	[]
-1.0	-1.0	['GLU', 'HIS', 'GLY']	512.0	6.0	GOL	matching_data/matching_3res_site_to_native_ntf2_no_dump/zn/3znv/0/all_match_info.json	-1.0	-1.0	0.0	0.0	0.0	103.0	[]
-1.0	-1.0	['HIS', 'PRO', 'GLN']	514.0	5.0	SO4	matching_data/matching_3res_site_to_native_ntf2_no_dump/zn/5znm/0/all_match_info.json	-1.0	-1.0	0.0	0.0	0.0	103.0	[]
-1.0	-1.0	['PHE', 'PHE', 'LEU']	515.0	6.0	GOL	matching_data/matching_3res_site_to_native_ntf2_no_dump/zn/5zn6/0/all_match_info.json	-1.0	-1.0	0.0	0.0	0.0	103.0	[]
-1.0	-1.0	['ARG', 'ARG', 'HIS']	518.0	6.0	OXL	matching_data/matching_3res_site_to_native_ntf2_no_dump/t2/1t2d/0/all_match_info.json	-1.0	-1.0	0.0	0.0	0.0	103.0	[]
1.3333333333333333	42.0	['LYS', 'HIS', 'ALA']	519.0	6.0	GOL	matching_data/matching_3res_site_to_native_ntf2_no_dump/t2/1t2d/2/all_match_info.json	1.0	20.0	3.0	0.0	1.0	20.0	['1ohpA00.pdb.gz']
-1.0	-1.0	['VAL', 'ALA', 'LEU']	517.0	44.0	NAD	matching_data/matching_3res_site_to_native_ntf2_no_dump/t2/1t2d/1/all_match_info.json	-1.0	-1.0	0.0	0.0	0.0	103.0	[]
-1.0	-1.0	['LEU', 'TRP', 'PRO']	521.0	29.0	K89	matching_data/matching_3res_site_to_native_ntf2_no_dump/t2/5t2p/0/all_match_info.json	-1.0	-1.0	0.0	0.0	0.0	103.0	[]
2.0	126.0	['ARG', 'TYR', 'ASP']	523.0	1.0	CL	matching_data/matching_3res_site_to_native_ntf2_no_dump/t2/5t2p/3/all_match_info.json	1.0	3.0	3.0	0.0	1.0	3.0	['3en8A01.pdb.gz']
-1.0	-1.0	['PRO', 'ARG', 'ARG']	522.0	6.0	GOL	matching_data/matching_3res_site_to_native_ntf2_no_dump/t2/5t2p/2/all_match_info.json	-1.0	-1.0	0.0	0.0	0.0	103.0	[]
1.0	-1.0	['GLN', 'LEU', 'LEU']	520.0	4.0	IPA	matching_data/matching_3res_site_to_native_ntf2_no_dump/t2/5t2p/1/all_match_info.json	94.0	-1.0	1.0	0.0	0.0	103.0	[]
-1.0	-1.0	['LEU', 'PHE', 'TRP']	524.0	5.0	PO4	matching_data/matching_3res_site_to_native_ntf2_no_dump/t2/6t2j/0/all_match_info.json	-1.0	-1.0	0.0	0.0	0.0	103.0	[]
-1.0	-1.0	['VAL', 'ASP', 'PHE']	526.0	20.0	GSH	matching_data/matching_3res_site_to_native_ntf2_no_dump/t2/6t2t/0/all_match_info.json	-1.0	-1.0	0.0	0.0	0.0	103.0	[]
-1.0	-1.0	['MET', 'PHE', 'LEU']	525.0	8.0	MPD	matching_data/matching_3res_site_to_native_ntf2_no_dump/t2/6t2t/1/all_match_info.json	-1.0	-1.0	0.0	0.0	0.0	103.0	[]
-1.0	-1.0	['PHE', 'ARG', 'ILE']	527.0	10.0	AKG	matching_data/matching_3res_site_to_native_ntf2_no_dump/t2/5t22/1/all_match_info.json	-1.0	-1.0	0.0	0.0	0.0	103.0	[]
-1.0	-1.0	['ASP', 'ASP', 'ASP']	529.0	1.0	MG	matching_data/matching_3res_site_to_native_ntf2_no_dump/t2/3t2c/0/all_match_info.json	-1.0	-1.0	0.0	0.0	0.0	103.0	[]
-1.0	-1.0	['ASP', 'ASP', 'HIS']	530.0	1.0	MG	matching_data/matching_3res_site_to_native_ntf2_no_dump/t2/3t2b/0/all_match_info.json	-1.0	-1.0	0.0	0.0	0.0	103.0	[]
4.0	55.0	['LYS', 'ILE', 'GLY']	532.0	5.0	SO4	matching_data/matching_3res_site_to_native_ntf2_no_dump/r4/2r47/0/all_match_info.json	1.0	1.0	1.0	0.0	1.0	1.0	['1nwwA00.pdb.gz']
-1.0	-1.0	['ASP', 'ASP', 'ASP']	534.0	1.0	MG	matching_data/matching_3res_site_to_native_ntf2_no_dump/r4/3r4c/0/all_match_info.json	-1.0	-1.0	0.0	0.0	0.0	103.0	[]
1.0	24.0	['LYS', 'GLY', 'THR']	533.0	5.0	SO4	matching_data/matching_3res_site_to_native_ntf2_no_dump/r4/3r4c/1/all_match_info.json	26.0	26.0	1.0	0.0	1.0	26.0	['3k7cA00.pdb.gz']
2.0	-1.0	['ASN', 'GLY', 'MET']	538.0	5.0	SO4	matching_data/matching_3res_site_to_native_ntf2_no_dump/r4/2r4f/0/all_match_info.json	2.0	-1.0	7.0	0.0	0.0	103.0	[]
-1.0	-1.0	['LEU', 'ASP', 'CYS']	537.0	38.0	RIE	matching_data/matching_3res_site_to_native_ntf2_no_dump/r4/2r4f/1/all_match_info.json	-1.0	-1.0	0.0	0.0	0.0	103.0	[]
4.0	38.0	['ASN', 'TYR', 'ASN']	540.0	28.0	GDP	matching_data/matching_3res_site_to_native_ntf2_no_dump/r4/3r4v/0/all_match_info.json	41.0	41.0	1.0	0.0	1.0	41.0	['3cu3A00.pdb.gz']
-1.0	-1.0	['PHE', 'VAL', 'PRO']	541.0	4.0	DMS	matching_data/matching_3res_site_to_native_ntf2_no_dump/r4/5r4o/0/all_match_info.json	-1.0	-1.0	0.0	0.0	0.0	103.0	[]
3.0	-1.0	['MET', 'ARG', 'LYS']	542.0	1.0	CL	matching_data/matching_3res_site_to_native_ntf2_no_dump/r4/6r48/0/all_match_info.json	22.0	-1.0	1.0	0.0	0.0	103.0	[]
5.0	-1.0	['GLU', 'ASP', 'PHE']	543.0	8.0	TRS	matching_data/matching_3res_site_to_native_ntf2_no_dump/r4/6r45/0/all_match_info.json	46.0	-1.0	1.0	0.0	0.0	103.0	[]
-1.0	-1.0	['GLU', 'GLU', 'GLU']	545.0	1.0	MN	matching_data/matching_3res_site_to_native_ntf2_no_dump/r4/4r42/0/all_match_info.json	-1.0	-1.0	0.0	0.0	0.0	103.0	[]
-1.0	-1.0	['GLN', 'LEU', 'SER']	547.0	19.0	P6G	matching_data/matching_3res_site_to_native_ntf2_no_dump/r4/4r42/3/all_match_info.json	-1.0	-1.0	0.0	0.0	0.0	103.0	[]
-1.0	-1.0	['LEU', 'ARG', 'SER']	546.0	13.0	PG4	matching_data/matching_3res_site_to_native_ntf2_no_dump/r4/4r42/2/all_match_info.json	-1.0	-1.0	0.0	0.0	0.0	103.0	[]
-1.0	-1.0	['ILE', 'ARG', 'LEU']	548.0	1.0	CL	matching_data/matching_3res_site_to_native_ntf2_no_dump/r4/3r41/1/all_match_info.json	-1.0	-1.0	0.0	0.0	0.0	103.0	[]
2.0	64.0	['ARG', 'ARG', 'ASN']	550.0	1.0	CL	matching_data/matching_3res_site_to_native_ntf2_no_dump/r4/3r40/0/all_match_info.json	6.0	6.0	1.0	0.0	1.0	6.0	['3cnxA00.pdb.gz']
-1.0	-1.0	['ARG', 'ASP', 'ARG']	551.0	5.0	CAC	matching_data/matching_3res_site_to_native_ntf2_no_dump/r4/1r4v/1/all_match_info.json	-1.0	-1.0	0.0	0.0	0.0	103.0	[]
-1.0	-1.0	['ASP', 'TYR', 'GLU']	553.0	6.0	GOL	matching_data/matching_3res_site_to_native_ntf2_no_dump/r4/1r45/1/all_match_info.json	-1.0	-1.0	0.0	0.0	0.0	103.0	[]
-1.0	-1.0	['LYS', 'LEU', 'ARG']	555.0	1.0	BR	matching_data/matching_3res_site_to_native_ntf2_no_dump/r4/2r4g/0/all_match_info.json	-1.0	-1.0	0.0	0.0	0.0	103.0	[]
3.0	108.0	['ARG', 'LYS', 'PHE']	557.0	4.0	ACT	matching_data/matching_3res_site_to_native_ntf2_no_dump/r4/4r4k/0/all_match_info.json	16.0	16.0	1.0	0.0	1.0	16.0	['1jkgB00.pdb.gz']
-1.0	-1.0	['GLY', 'TYR', 'GLU']	559.0	1.0	CL	matching_data/matching_3res_site_to_native_ntf2_no_dump/r4/4r4k/3/all_match_info.json	-1.0	-1.0	0.0	0.0	0.0	103.0	[]
4.755102040816326	-1.0	['ARG', 'TYR', 'GLU']	558.0	83.0	PEU	matching_data/matching_3res_site_to_native_ntf2_no_dump/r4/4r4k/2/all_match_info.json	1.0	-1.0	98.0	0.0	0.0	103.0	[]
2.0	2451.0	['TYR', 'SER', 'ASP']	561.0	13.0	CIT	matching_data/matching_3res_site_to_native_ntf2_no_dump/r4/2r4i/0/all_match_info.json	2.0	2.0	1.0	0.0	1.0	2.0	['3e99A00.pdb.gz']
1.5	24.0	['ASP', 'PHE', 'ILE']	562.0	6.0	GOL	matching_data/matching_3res_site_to_native_ntf2_no_dump/r4/2r4i/2/all_match_info.json	85.0	86.0	2.0	0.0	1.0	86.0	['2r4iA00.pdb.gz']
1.0	12.0	['TRP', 'VAL', 'TRP']	560.0	4.0	IPA	matching_data/matching_3res_site_to_native_ntf2_no_dump/r4/2r4i/1/all_match_info.json	3.0	3.0	1.0	0.0	1.0	3.0	['3en8A01.pdb.gz']
-1.0	-1.0	['ARG', 'ARG', 'PRO']	563.0	5.0	SO4	matching_data/matching_3res_site_to_native_ntf2_no_dump/jy/3jyz/0/all_match_info.json	-1.0	-1.0	0.0	0.0	0.0	103.0	[]
-1.0	-1.0	['LEU', 'PHE', 'PHE']	565.0	30.0	JYI	matching_data/matching_3res_site_to_native_ntf2_no_dump/jy/4jyi/0/all_match_info.json	-1.0	-1.0	0.0	0.0	0.0	103.0	[]
1.0	17.0	['LYS', 'ARG', 'ILE']	564.0	13.0	FLC	matching_data/matching_3res_site_to_native_ntf2_no_dump/jy/4jyi/1/all_match_info.json	18.0	18.0	1.0	0.0	1.0	18.0	['4q53B00.pdb.gz']
-1.0	-1.0	['ARG', 'LYS', 'ASN']	567.0	5.0	SO4	matching_data/matching_3res_site_to_native_ntf2_no_dump/jy/6jy1/0/all_match_info.json	-1.0	-1.0	0.0	0.0	0.0	103.0	[]
-1.0	-1.0	['ILE', 'ALA', 'PRO']	570.0	44.0	NAD	matching_data/matching_3res_site_to_native_ntf2_no_dump/jy/5jy1/0/all_match_info.json	-1.0	-1.0	0.0	0.0	0.0	103.0	[]
-1.0	-1.0	['PHE', 'HIS', 'TYR']	571.0	4.0	EDO	matching_data/matching_3res_site_to_native_ntf2_no_dump/jy/5jy1/2/all_match_info.json	-1.0	-1.0	0.0	0.0	0.0	103.0	[]
-1.0	-1.0	['SER', 'ARG', 'GLY']	569.0	1.0	CL	matching_data/matching_3res_site_to_native_ntf2_no_dump/jy/5jy1/1/all_match_info.json	-1.0	-1.0	0.0	0.0	0.0	103.0	[]
-1.0	-1.0	['MET', 'TRP', 'LEU']	574.0	60.0	HEA	matching_data/matching_3res_site_to_native_ntf2_no_dump/jy/6jy3/0/all_match_info.json	-1.0	-1.0	0.0	0.0	0.0	103.0	[]
-1.0	-1.0	['ILE', 'VAL', 'ASP']	575.0	25.0	CQX	matching_data/matching_3res_site_to_native_ntf2_no_dump/jy/6jy3/5/all_match_info.json	-1.0	-1.0	0.0	0.0	0.0	103.0	[]
2.0	-1.0	['HIS', 'HIS', 'VAL']	577.0	2.0	PER	matching_data/matching_3res_site_to_native_ntf2_no_dump/jy/6jy3/3/all_match_info.json	9.0	-1.0	1.0	1.0	0.0	103.0	[]
-1.0	-1.0	['GLU', 'GLY', 'SER']	576.0	1.0	NA	matching_data/matching_3res_site_to_native_ntf2_no_dump/jy/6jy3/2/all_match_info.json	-1.0	-1.0	0.0	0.0	0.0	103.0	[]
-1.0	-1.0	['TRP', 'MET', 'VAL']	572.0	51.0	PGV	matching_data/matching_3res_site_to_native_ntf2_no_dump/jy/6jy3/4/all_match_info.json	-1.0	-1.0	0.0	0.0	0.0	103.0	[]
-1.0	-1.0	['THR', 'TYR', 'TRP']	578.0	29.0	CHD	matching_data/matching_3res_site_to_native_ntf2_no_dump/jy/6jy3/6/all_match_info.json	-1.0	-1.0	0.0	0.0	0.0	103.0	[]
-1.0	-1.0	['ASP', 'GLU', 'ASP']	573.0	1.0	MG	matching_data/matching_3res_site_to_native_ntf2_no_dump/jy/6jy3/1/all_match_info.json	-1.0	-1.0	0.0	0.0	0.0	103.0	[]
-1.0	-1.0	['ILE', 'GLY', 'GLU']	584.0	5.0	SBT	matching_data/matching_3res_site_to_native_ntf2_no_dump/jy/5jyb/3/all_match_info.json	-1.0	-1.0	0.0	0.0	0.0	103.0	[]
-1.0	-1.0	['TYR', 'LYS', 'GLN']	583.0	15.0	EPE	matching_data/matching_3res_site_to_native_ntf2_no_dump/jy/5jyb/2/all_match_info.json	-1.0	-1.0	0.0	0.0	0.0	103.0	[]
-1.0	-1.0	['TRP', 'ILE', 'GLN']	579.0	6.0	GOL	matching_data/matching_3res_site_to_native_ntf2_no_dump/jy/5jyb/4/all_match_info.json	-1.0	-1.0	0.0	0.0	0.0	103.0	[]
-1.0	-1.0	['VAL', 'VAL', 'PHE']	580.0	19.0	P6G	matching_data/matching_3res_site_to_native_ntf2_no_dump/jy/5jyb/1/all_match_info.json	-1.0	-1.0	0.0	0.0	0.0	103.0	[]
-1.0	-1.0	['VAL', 'LEU', 'THR']	585.0	44.0	NAD	matching_data/matching_3res_site_to_native_ntf2_no_dump/jy/3jyo/0/all_match_info.json	-1.0	-1.0	0.0	0.0	0.0	103.0	[]
-1.0	-1.0	['LYS', 'TRP', 'SER']	586.0	6.0	GOL	matching_data/matching_3res_site_to_native_ntf2_no_dump/jy/5jy5/0/all_match_info.json	-1.0	-1.0	0.0	0.0	0.0	103.0	[]
2.0	2517.0	['SER', 'PHE', 'GLN']	587.0	1.0	CL	matching_data/matching_3res_site_to_native_ntf2_no_dump/jy/4jys/1/all_match_info.json	2.0	2.0	1.0	0.0	1.0	2.0	['3e99A00.pdb.gz']
2.25	-1.0	['TRP', 'GLN', 'TRP']	590.0	8.0	URA	matching_data/matching_3res_site_to_native_ntf2_no_dump/jy/4jyk/1/all_match_info.json	15.0	-1.0	4.0	4.0	0.0	103.0	[]
-1.0	-1.0	['GLN', 'TRP', 'ASN']	592.0	6.0	GOL	matching_data/matching_3res_site_to_native_ntf2_no_dump/jy/1jye/0/all_match_info.json	-1.0	-1.0	0.0	0.0	0.0	103.0	[]
-1.0	-1.0	['TRP', 'ASN', 'ASN']	594.0	6.0	GOL	matching_data/matching_3res_site_to_native_ntf2_no_dump/jy/6jyr/0/all_match_info.json	-1.0	-1.0	0.0	0.0	0.0	103.0	[]
-1.0	-1.0	['TYR', 'TYR', 'MET']	597.0	6.0	GOL	matching_data/matching_3res_site_to_native_ntf2_no_dump/yi/1yi9/0/all_match_info.json	-1.0	-1.0	0.0	0.0	0.0	103.0	[]
-1.0	-1.0	['ASP', 'ILE', 'ASN']	599.0	1.0	MG	matching_data/matching_3res_site_to_native_ntf2_no_dump/yi/2yic/0/all_match_info.json	-1.0	-1.0	0.0	0.0	0.0	103.0	[]
-1.0	-1.0	['ASP', 'ASP', 'HIS']	598.0	1.0	CA	matching_data/matching_3res_site_to_native_ntf2_no_dump/yi/2yic/1/all_match_info.json	-1.0	-1.0	0.0	0.0	0.0	103.0	[]
-1.0	-1.0	['GLU', 'ASP', 'ASP']	601.0	1.0	CA	matching_data/matching_3res_site_to_native_ntf2_no_dump/yi/2yih/0/all_match_info.json	-1.0	-1.0	0.0	0.0	0.0	103.0	[]
-1.0	-1.0	['LEU', 'GLN', 'ASN']	603.0	4.0	EDO	matching_data/matching_3res_site_to_native_ntf2_no_dump/yi/2yih/3/all_match_info.json	-1.0	-1.0	0.0	0.0	0.0	103.0	[]
-1.0	-1.0	['LEU', 'TYR', 'ALA']	600.0	1.0	CL	matching_data/matching_3res_site_to_native_ntf2_no_dump/yi/2yih/1/all_match_info.json	-1.0	-1.0	0.0	0.0	0.0	103.0	[]
-1.0	-1.0	['SER', 'GLN', 'HIS']	605.0	6.0	GOL	matching_data/matching_3res_site_to_native_ntf2_no_dump/yi/2yil/0/all_match_info.json	-1.0	-1.0	0.0	0.0	0.0	103.0	[]
2.0	22.0	['TRP', 'GLN', 'ASP']	608.0	31.0	FMN	matching_data/matching_3res_site_to_native_ntf2_no_dump/yi/2yiz/0/all_match_info.json	70.0	70.0	1.0	0.0	1.0	70.0	['3f9sB00.pdb.gz']
-1.0	-1.0	['VAL', 'GLU', 'GLU']	607.0	6.0	GOL	matching_data/matching_3res_site_to_native_ntf2_no_dump/yi/2yiz/1/all_match_info.json	-1.0	-1.0	0.0	0.0	0.0	103.0	[]
1.0	-1.0	['VAL', 'ASN', 'GLY']	610.0	3.0	SCN	matching_data/matching_3res_site_to_native_ntf2_no_dump/yi/5yii/0/all_match_info.json	38.0	-1.0	1.0	0.0	0.0	103.0	[]
-1.0	-1.0	['GLY', 'GLY', 'HIS']	611.0	10.0	BE2	matching_data/matching_3res_site_to_native_ntf2_no_dump/yi/4yi7/0/all_match_info.json	-1.0	-1.0	0.0	0.0	0.0	103.0	[]
-1.0	-1.0	['GLU', 'HIS', 'ASP']	612.0	1.0	ZN	matching_data/matching_3res_site_to_native_ntf2_no_dump/yi/1yix/0/all_match_info.json	-1.0	-1.0	0.0	0.0	0.0	103.0	[]
-1.0	-1.0	['LEU', 'ASP', 'ILE']	614.0	55.0	MC4	matching_data/matching_3res_site_to_native_ntf2_no_dump/yi/2yim/0/all_match_info.json	-1.0	-1.0	0.0	0.0	0.0	103.0	[]
1.2	-1.0	['VAL', 'ASP', 'GLU']	618.0	6.0	GOL	matching_data/matching_3res_site_to_native_ntf2_no_dump/yi/4yiv/2/all_match_info.json	58.0	-1.0	5.0	0.0	0.0	103.0	[]
2.0	39.0	['ARG', 'LYS', 'GLY']	620.0	5.0	SO4	matching_data/matching_3res_site_to_native_ntf2_no_dump/yi/1yii/0/all_match_info.json	7.0	27.0	2.0	0.0	1.0	27.0	['2rfrA00.pdb.gz']
2.0	-1.0	['GLU', 'GLY', 'GLY']	619.0	1.0	CA	matching_data/matching_3res_site_to_native_ntf2_no_dump/yi/1yii/1/all_match_info.json	65.0	-1.0	1.0	0.0	0.0	103.0	[]
2.0	-1.0	['LEU', 'GLU', 'LYS']	622.0	6.0	GOL	matching_data/matching_3res_site_to_native_ntf2_no_dump/yi/4yio/1/all_match_info.json	41.0	-1.0	2.0	0.0	0.0	103.0	[]
-1.0	-1.0	['GLU', 'ASP', 'ASP']	625.0	1.0	CA	matching_data/matching_3res_site_to_native_ntf2_no_dump/yi/4yi8/0/all_match_info.json	-1.0	-1.0	0.0	0.0	0.0	103.0	[]
2.0	11665.0	['ASN', 'LYS', 'SER']	626.0	5.0	PO4	matching_data/matching_3res_site_to_native_ntf2_no_dump/yi/5yi6/1/all_match_info.json	1.0	1.0	1.0	0.0	1.0	1.0	['1nwwA00.pdb.gz']
1.5	202.0	['TRP', 'THR', 'SER']	629.0	4.0	EDO	matching_data/matching_3res_site_to_native_ntf2_no_dump/rm/6rms/0/all_match_info.json	1.0	5.0	2.0	0.0	1.0	5.0	['2qiyA00.pdb.gz']
-1.0	-1.0	['ASP', 'GLU', 'THR']	630.0	1.0	MG	matching_data/matching_3res_site_to_native_ntf2_no_dump/rm/6rms/2/all_match_info.json	-1.0	-1.0	0.0	0.0	0.0	103.0	[]
-1.0	-1.0	['ASP', 'LEU', 'ILE']	628.0	23.0	AMP	matching_data/matching_3res_site_to_native_ntf2_no_dump/rm/6rms/1/all_match_info.json	-1.0	-1.0	0.0	0.0	0.0	103.0	[]
1.0	-1.0	['THR', 'ASP', 'GLU']	632.0	1.0	MG	matching_data/matching_3res_site_to_native_ntf2_no_dump/rm/6rm9/0/all_match_info.json	53.0	-1.0	1.0	0.0	0.0	103.0	[]
4.0	-1.0	['ALA', 'GLN', 'PHE']	631.0	4.0	ACT	matching_data/matching_3res_site_to_native_ntf2_no_dump/rm/6rm9/1/all_match_info.json	22.0	-1.0	1.0	0.0	0.0	103.0	[]
-1.0	-1.0	['PHE', 'TYR', 'PHE']	633.0	25.0	3TK	matching_data/matching_3res_site_to_native_ntf2_no_dump/rm/4rmi/0/all_match_info.json	-1.0	-1.0	0.0	0.0	0.0	103.0	[]
-1.0	-1.0	['PRO', 'THR', 'ASN']	637.0	1.0	CA	matching_data/matching_3res_site_to_native_ntf2_no_dump/rm/3rmz/0/all_match_info.json	-1.0	-1.0	0.0	0.0	0.0	103.0	[]
4.0	40.0	['ARG', 'GLU', 'LEU']	638.0	12.0	MES	matching_data/matching_3res_site_to_native_ntf2_no_dump/rm/3rmz/5/all_match_info.json	8.0	8.0	1.0	0.0	1.0	8.0	['3nv0A00.pdb.gz']
2.0	14.0	['LEU', 'ARG', 'GLU']	640.0	4.0	ACT	matching_data/matching_3res_site_to_native_ntf2_no_dump/rm/3rmz/3/all_match_info.json	1.0	2.0	2.0	0.0	1.0	2.0	['3e99A00.pdb.gz']
-1.0	-1.0	['PRO', 'PHE', 'PHE']	635.0	19.0	P6G	matching_data/matching_3res_site_to_native_ntf2_no_dump/rm/3rmz/4/all_match_info.json	-1.0	-1.0	0.0	0.0	0.0	103.0	[]
1.0	-1.0	['LEU', 'ARG', 'ILE']	636.0	1.0	NA	matching_data/matching_3res_site_to_native_ntf2_no_dump/rm/3rmz/1/all_match_info.json	44.0	-1.0	1.0	0.0	0.0	103.0	[]
2.0	461.0	['GLN', 'ILE', 'ASP']	641.0	5.0	SO4	matching_data/matching_3res_site_to_native_ntf2_no_dump/rm/4rma/0/all_match_info.json	1.0	1.0	1.0	0.0	1.0	1.0	['1nwwA00.pdb.gz']
-1.0	-1.0	['PHE', 'LYS', 'LEU']	642.0	4.0	EDO	matching_data/matching_3res_site_to_native_ntf2_no_dump/rm/3rmv/1/all_match_info.json	-1.0	-1.0	0.0	0.0	0.0	103.0	[]
-1.0	-1.0	['PHE', 'ALA', 'LEU']	644.0	43.0	HEM	matching_data/matching_3res_site_to_native_ntf2_no_dump/rm/4rm4/0/all_match_info.json	-1.0	-1.0	0.0	0.0	0.0	103.0	[]
1.0	-1.0	['ASP', 'VAL', 'LEU']	646.0	1.0	MG	matching_data/matching_3res_site_to_native_ntf2_no_dump/rm/4rml/0/all_match_info.json	47.0	-1.0	1.0	0.0	0.0	103.0	[]
-1.0	-1.0	['LYS', 'TYR', 'HIS']	645.0	8.0	TRS	matching_data/matching_3res_site_to_native_ntf2_no_dump/rm/4rml/1/all_match_info.json	-1.0	-1.0	0.0	0.0	0.0	103.0	[]
-1.0	-1.0	['VAL', 'ARG', 'GLY']	649.0	1.0	CL	matching_data/matching_3res_site_to_native_ntf2_no_dump/rm/1rm6/0/all_match_info.json	-1.0	-1.0	0.0	0.0	0.0	103.0	[]
-1.0	-1.0	['HIS', 'LEU', 'CYS']	650.0	8.0	SF4	matching_data/matching_3res_site_to_native_ntf2_no_dump/rm/1rm6/5/all_match_info.json	-1.0	-1.0	0.0	0.0	0.0	103.0	[]
-1.0	-1.0	['GLY', 'HIS', 'GLN']	652.0	15.0	EPE	matching_data/matching_3res_site_to_native_ntf2_no_dump/rm/1rm6/3/all_match_info.json	-1.0	-1.0	0.0	0.0	0.0	103.0	[]
-1.0	-1.0	['GLU', 'ALA', 'LEU']	651.0	48.0	PCD	matching_data/matching_3res_site_to_native_ntf2_no_dump/rm/1rm6/2/all_match_info.json	-1.0	-1.0	0.0	0.0	0.0	103.0	[]
-1.0	-1.0	['LEU', 'ASP', 'PHE']	647.0	53.0	FAD	matching_data/matching_3res_site_to_native_ntf2_no_dump/rm/1rm6/4/all_match_info.json	-1.0	-1.0	0.0	0.0	0.0	103.0	[]
1.0	-1.0	['THR', 'GLN', 'ARG']	655.0	4.0	FES	matching_data/matching_3res_site_to_native_ntf2_no_dump/rm/1rm6/6/all_match_info.json	29.0	-1.0	1.0	0.0	0.0	103.0	[]
2.6666666666666665	-1.0	['GLU', 'LEU', 'VAL']	648.0	1.0	NA	matching_data/matching_3res_site_to_native_ntf2_no_dump/rm/1rm6/1/all_match_info.json	16.0	-1.0	3.0	0.0	0.0	103.0	[]
-1.0	-1.0	['PRO', 'ALA', 'ALA']	653.0	1.0	K	matching_data/matching_3res_site_to_native_ntf2_no_dump/rm/1rm6/7/all_match_info.json	-1.0	-1.0	0.0	0.0	0.0	103.0	[]
-1.0	-1.0	['PHE', 'ARG', 'LEU']	658.0	6.0	GOL	matching_data/matching_3res_site_to_native_ntf2_no_dump/rm/3rmj/2/all_match_info.json	-1.0	-1.0	0.0	0.0	0.0	103.0	[]
-1.0	-1.0	['ILE', 'GLU', 'ALA']	656.0	1.0	MG	matching_data/matching_3res_site_to_native_ntf2_no_dump/rm/3rmj/1/all_match_info.json	-1.0	-1.0	0.0	0.0	0.0	103.0	[]
-1.0	-1.0	['PHE', 'TYR', 'ILE']	659.0	29.0	3TE	matching_data/matching_3res_site_to_native_ntf2_no_dump/rm/4rmh/0/all_match_info.json	-1.0	-1.0	0.0	0.0	0.0	103.0	[]
-1.0	-1.0	['TYR', 'ILE', 'PRO']	661.0	10.0	PGE	matching_data/matching_3res_site_to_native_ntf2_no_dump/mv/3mvk/0/all_match_info.json	-1.0	-1.0	0.0	0.0	0.0	103.0	[]
-1.0	-1.0	['ASP', 'TYR', 'MET']	660.0	6.0	GOL	matching_data/matching_3res_site_to_native_ntf2_no_dump/mv/3mvk/1/all_match_info.json	-1.0	-1.0	0.0	0.0	0.0	103.0	[]
-1.0	-1.0	['VAL', 'GLY', 'VAL']	663.0	13.0	K4V	matching_data/matching_3res_site_to_native_ntf2_no_dump/mv/6mvu/0/all_match_info.json	-1.0	-1.0	0.0	0.0	0.0	103.0	[]
-1.0	-1.0	['TRP', 'GLU', 'PHE']	662.0	6.0	GOL	matching_data/matching_3res_site_to_native_ntf2_no_dump/mv/6mvu/1/all_match_info.json	-1.0	-1.0	0.0	0.0	0.0	103.0	[]
-1.0	-1.0	['LYS', 'ASN', 'MET']	665.0	5.0	PO4	matching_data/matching_3res_site_to_native_ntf2_no_dump/mv/5mv0/0/all_match_info.json	-1.0	-1.0	0.0	0.0	0.0	103.0	[]
2.75	-1.0	['ARG', 'ALA', 'PRO']	666.0	5.0	SO4	matching_data/matching_3res_site_to_native_ntf2_no_dump/mv/3mvg/1/all_match_info.json	13.0	-1.0	4.0	0.0	0.0	103.0	[]
-1.0	-1.0	['ARG', 'GLN', 'ARG']	668.0	5.0	SO4	matching_data/matching_3res_site_to_native_ntf2_no_dump/mv/6mvl/0/all_match_info.json	-1.0	-1.0	0.0	0.0	0.0	103.0	[]
-1.0	-1.0	['GLY', 'GLN', 'ALA']	669.0	23.0	I1S	matching_data/matching_3res_site_to_native_ntf2_no_dump/mv/4mvn/0/all_match_info.json	-1.0	-1.0	0.0	0.0	0.0	103.0	[]
-1.0	-1.0	['ILE', 'MET', 'TRP']	671.0	43.0	HEM	matching_data/matching_3res_site_to_native_ntf2_no_dump/mv/3mvc/0/all_match_info.json	-1.0	-1.0	0.0	0.0	0.0	103.0	[]
-1.0	-1.0	['ASP', 'ASP', 'MET']	674.0	1.0	MN	matching_data/matching_3res_site_to_native_ntf2_no_dump/mv/1mvo/0/all_match_info.json	-1.0	-1.0	0.0	0.0	0.0	103.0	[]
1.0	-1.0	['ASP', 'PHE', 'GLY']	673.0	1.0	NA	matching_data/matching_3res_site_to_native_ntf2_no_dump/mv/1mvo/1/all_match_info.json	33.0	-1.0	1.0	0.0	0.0	103.0	[]
1.8888888888888888	-1.0	['VAL', 'ARG', 'GLU']	675.0	7.0	PPF	matching_data/matching_3res_site_to_native_ntf2_no_dump/mv/4mv7/0/all_match_info.json	1.0	-1.0	9.0	0.0	0.0	103.0	[]
-1.0	-1.0	['TYR', 'GLY', 'THR']	676.0	23.0	CBI	matching_data/matching_3res_site_to_native_ntf2_no_dump/mv/6mvj/0/all_match_info.json	-1.0	-1.0	0.0	0.0	0.0	103.0	[]
-1.0	-1.0	['LYS', 'ALA', 'LEU']	678.0	1.0	CL	matching_data/matching_3res_site_to_native_ntf2_no_dump/mv/4mva/0/all_match_info.json	-1.0	-1.0	0.0	0.0	0.0	103.0	[]
-1.0	-1.0	['GLY', 'LYS', 'SER']	677.0	8.0	UVW	matching_data/matching_3res_site_to_native_ntf2_no_dump/mv/4mva/1/all_match_info.json	-1.0	-1.0	0.0	0.0	0.0	103.0	[]
2.0	-1.0	['LEU', 'TYR', 'GLY']	682.0	13.0	MMA	matching_data/matching_3res_site_to_native_ntf2_no_dump/mv/1mvq/0/all_match_info.json	91.0	-1.0	2.0	0.0	0.0	103.0	[]
-1.0	-1.0	['ASP', 'ASP', 'GLU']	683.0	1.0	MN	matching_data/matching_3res_site_to_native_ntf2_no_dump/mv/1mvq/2/all_match_info.json	-1.0	-1.0	0.0	0.0	0.0	103.0	[]
-1.0	-1.0	['ASP', 'ASP', 'TYR']	681.0	1.0	CA	matching_data/matching_3res_site_to_native_ntf2_no_dump/mv/1mvq/1/all_match_info.json	-1.0	-1.0	0.0	0.0	0.0	103.0	[]
-1.0	-1.0	['ASP', 'ASP', 'GLU']	686.0	1.0	CA	matching_data/matching_3res_site_to_native_ntf2_no_dump/mv/3mvs/0/all_match_info.json	-1.0	-1.0	0.0	0.0	0.0	103.0	[]
3.0	98.0	['GLU', 'GLU', 'ASN']	689.0	1.0	MG	matching_data/matching_3res_site_to_native_ntf2_no_dump/mv/4mv4/2/all_match_info.json	1.0	1.0	1.0	0.0	1.0	1.0	['1nwwA00.pdb.gz']
-1.0	-1.0	['PHE', 'MET', 'HIS']	690.0	6.0	GOL	matching_data/matching_3res_site_to_native_ntf2_no_dump/mv/3mvi/0/all_match_info.json	-1.0	-1.0	0.0	0.0	0.0	103.0	[]
-1.0	-1.0	['ARG', 'LYS', 'LYS']	693.0	5.0	SO4	matching_data/matching_3res_site_to_native_ntf2_no_dump/mv/6mv4/0/all_match_info.json	-1.0	-1.0	0.0	0.0	0.0	103.0	[]
-1.0	-1.0	['GLU', 'GLU', 'GLU']	695.0	1.0	CA	matching_data/matching_3res_site_to_native_ntf2_no_dump/mv/6mv4/3/all_match_info.json	-1.0	-1.0	0.0	0.0	0.0	103.0	[]
-1.0	-1.0	['ASP', 'TRP', 'CYS']	694.0	10.0	PBZ	matching_data/matching_3res_site_to_native_ntf2_no_dump/mv/6mv4/2/all_match_info.json	-1.0	-1.0	0.0	0.0	0.0	103.0	[]
-1.0	-1.0	['MET', 'PHE', 'LYS']	691.0	1.0	NA	matching_data/matching_3res_site_to_native_ntf2_no_dump/mv/6mv4/4/all_match_info.json	-1.0	-1.0	0.0	0.0	0.0	103.0	[]
2.0	4400.0	['ARG', 'GLU', 'TYR']	692.0	4.0	EDO	matching_data/matching_3res_site_to_native_ntf2_no_dump/mv/6mv4/1/all_match_info.json	5.0	5.0	1.0	0.0	1.0	5.0	['2qiyA00.pdb.gz']
-1.0	-1.0	['ARG', 'VAL', 'LYS']	696.0	5.0	PO4	matching_data/matching_3res_site_to_native_ntf2_no_dump/mv/4mv1/0/all_match_info.json	-1.0	-1.0	0.0	0.0	0.0	103.0	[]
-1.0	-1.0	['ASP', 'GLU', 'PHE']	700.0	5.0	IMD	matching_data/matching_3res_site_to_native_ntf2_no_dump/mv/3mvu/0/all_match_info.json	-1.0	-1.0	0.0	0.0	0.0	103.0	[]
4.0	49.0	['LEU', 'GLU', 'SER']	699.0	4.0	EDO	matching_data/matching_3res_site_to_native_ntf2_no_dump/mv/3mvu/1/all_match_info.json	16.0	16.0	1.0	0.0	1.0	16.0	['1jkgB00.pdb.gz']
-1.0	-1.0	['LYS', 'LYS', 'PHE']	701.0	4.0	NO3	matching_data/matching_3res_site_to_native_ntf2_no_dump/w6/2w60/0/all_match_info.json	-1.0	-1.0	0.0	0.0	0.0	103.0	[]
3.0	331.0	['SER', 'GLU', 'LYS']	702.0	4.0	EDO	matching_data/matching_3res_site_to_native_ntf2_no_dump/w6/4w6t/0/all_match_info.json	1.0	1.0	1.0	0.0	1.0	1.0	['1nwwA00.pdb.gz']
-1.0	-1.0	['LYS', 'GLY', 'ALA']	703.0	12.0	DKA	matching_data/matching_3res_site_to_native_ntf2_no_dump/w6/1w66/0/all_match_info.json	-1.0	-1.0	0.0	0.0	0.0	103.0	[]
-1.0	-1.0	['ILE', 'TYR', 'PHE']	704.0	6.0	GOL	matching_data/matching_3res_site_to_native_ntf2_no_dump/w6/3w6b/0/all_match_info.json	-1.0	-1.0	0.0	0.0	0.0	103.0	[]
-1.0	-1.0	['TRP', 'CYS', 'CYS']	706.0	24.0	PQQ	matching_data/matching_3res_site_to_native_ntf2_no_dump/w6/1w6s/0/all_match_info.json	-1.0	-1.0	0.0	0.0	0.0	103.0	[]
-1.0	-1.0	['GLU', 'ASP', 'ASN']	707.0	1.0	CA	matching_data/matching_3res_site_to_native_ntf2_no_dump/w6/1w6s/2/all_match_info.json	-1.0	-1.0	0.0	0.0	0.0	103.0	[]
-1.0	-1.0	['PRO', 'TYR', 'ALA']	705.0	6.0	GOL	matching_data/matching_3res_site_to_native_ntf2_no_dump/w6/1w6s/1/all_match_info.json	-1.0	-1.0	0.0	0.0	0.0	103.0	[]
-1.0	-1.0	['ASP', 'ILE', 'VAL']	709.0	23.0	AMP	matching_data/matching_3res_site_to_native_ntf2_no_dump/w6/6w6y/0/all_match_info.json	-1.0	-1.0	0.0	0.0	0.0	103.0	[]
-1.0	-1.0	['GLY', 'PHE', 'ALA']	708.0	12.0	MES	matching_data/matching_3res_site_to_native_ntf2_no_dump/w6/6w6y/1/all_match_info.json	-1.0	-1.0	0.0	0.0	0.0	103.0	[]
-1.0	-1.0	['VAL', 'LYS', 'ALA']	713.0	5.0	SO4	matching_data/matching_3res_site_to_native_ntf2_no_dump/w6/2w6k/0/all_match_info.json	-1.0	-1.0	0.0	0.0	0.0	103.0	[]
4.0	-1.0	['GLY', 'GLY', 'LEU']	712.0	6.0	GOL	matching_data/matching_3res_site_to_native_ntf2_no_dump/w6/2w6k/1/all_match_info.json	8.0	-1.0	2.0	0.0	0.0	103.0	[]
2.0	-1.0	['ALA', 'LYS', 'LEU']	714.0	5.0	SO4	matching_data/matching_3res_site_to_native_ntf2_no_dump/w6/4w64/0/all_match_info.json	31.0	-1.0	3.0	0.0	0.0	103.0	[]
-1.0	-1.0	['LYS', 'TYR', 'TYR']	715.0	19.0	P6G	matching_data/matching_3res_site_to_native_ntf2_no_dump/w6/3w6s/0/all_match_info.json	-1.0	-1.0	0.0	0.0	0.0	103.0	[]
-1.0	-1.0	['THR', 'ASP', 'SER']	717.0	1.0	MG	matching_data/matching_3res_site_to_native_ntf2_no_dump/w6/3w6p/0/all_match_info.json	-1.0	-1.0	0.0	0.0	0.0	103.0	[]
-1.0	-1.0	['LEU', 'LEU', 'MET']	718.0	13.0	PG4	matching_data/matching_3res_site_to_native_ntf2_no_dump/w6/3w6p/2/all_match_info.json	-1.0	-1.0	0.0	0.0	0.0	103.0	[]
-1.0	-1.0	['ASP', 'GLU', 'GLY']	720.0	1.0	CA	matching_data/matching_3res_site_to_native_ntf2_no_dump/w6/4w65/0/all_match_info.json	-1.0	-1.0	0.0	0.0	0.0	103.0	[]
3.0	31.0	['TRP', 'GLU', 'ASP']	719.0	4.0	EDO	matching_data/matching_3res_site_to_native_ntf2_no_dump/w6/4w65/1/all_match_info.json	1.0	1.0	1.0	0.0	1.0	1.0	['1nwwA00.pdb.gz']
-1.0	-1.0	['GLU', 'GLU', 'THR']	722.0	1.0	MG	matching_data/matching_3res_site_to_native_ntf2_no_dump/rc/3rcy/0/all_match_info.json	-1.0	-1.0	0.0	0.0	0.0	103.0	[]
1.0	-1.0	['ALA', 'GLU', 'PRO']	723.0	10.0	RIB	matching_data/matching_3res_site_to_native_ntf2_no_dump/rc/3rcy/2/all_match_info.json	3.0	-1.0	1.0	0.0	0.0	103.0	[]
-1.0	-1.0	['ASP', 'MET', 'TYR']	721.0	6.0	GOL	matching_data/matching_3res_site_to_native_ntf2_no_dump/rc/3rcy/1/all_match_info.json	-1.0	-1.0	0.0	0.0	0.0	103.0	[]
-1.0	-1.0	['ARG', 'LEU', 'HIS']	724.0	16.0	PLP	matching_data/matching_3res_site_to_native_ntf2_no_dump/rc/1rcq/0/all_match_info.json	-1.0	-1.0	0.0	0.0	0.0	103.0	[]
-1.0	-1.0	['LYS', 'TRP', 'GLU']	727.0	13.0	PG4	matching_data/matching_3res_site_to_native_ntf2_no_dump/rc/2rcc/0/all_match_info.json	-1.0	-1.0	0.0	0.0	0.0	103.0	[]
-1.0	-1.0	['PHE', 'LEU', 'ALA']	729.0	6.0	GOL	matching_data/matching_3res_site_to_native_ntf2_no_dump/rc/2rcc/3/all_match_info.json	-1.0	-1.0	0.0	0.0	0.0	103.0	[]
2.0	-1.0	['ASP', 'THR', 'LEU']	728.0	4.0	EDO	matching_data/matching_3res_site_to_native_ntf2_no_dump/rc/2rcc/2/all_match_info.json	68.0	-1.0	1.0	0.0	0.0	103.0	[]
2.25	88.0	['ILE', 'PHE', 'ASN']	725.0	7.0	PEG	matching_data/matching_3res_site_to_native_ntf2_no_dump/rc/2rcc/4/all_match_info.json	2.0	7.0	4.0	0.0	1.0	7.0	['1of5A00.pdb.gz']
-1.0	-1.0	['ASP', 'GLU', 'GLU']	726.0	1.0	ZN	matching_data/matching_3res_site_to_native_ntf2_no_dump/rc/2rcc/1/all_match_info.json	-1.0	-1.0	0.0	0.0	0.0	103.0	[]
2.0	-1.0	['TYR', 'ILE', 'PHE']	731.0	31.0	TLO	matching_data/matching_3res_site_to_native_ntf2_no_dump/rc/3rc1/0/all_match_info.json	56.0	-1.0	4.0	0.0	0.0	103.0	[]
-1.0	-1.0	['ASP', 'ALA', 'ARG']	732.0	1.0	NA	matching_data/matching_3res_site_to_native_ntf2_no_dump/rc/3rc1/2/all_match_info.json	-1.0	-1.0	0.0	0.0	0.0	103.0	[]
-1.0	-1.0	['GLU', 'ASP', 'PRO']	730.0	48.0	NAP	matching_data/matching_3res_site_to_native_ntf2_no_dump/rc/3rc1/1/all_match_info.json	-1.0	-1.0	0.0	0.0	0.0	103.0	[]
-1.0	-1.0	['ALA', 'GLY', 'TYR']	735.0	20.0	PLG	matching_data/matching_3res_site_to_native_ntf2_no_dump/ux/6uxj/0/all_match_info.json	-1.0	-1.0	0.0	0.0	0.0	103.0	[]
1.5	30.0	['TYR', 'ARG', 'LYS']	736.0	4.0	EDO	matching_data/matching_3res_site_to_native_ntf2_no_dump/ux/6uxj/2/all_match_info.json	3.0	9.0	2.0	0.0	1.0	9.0	['3gzrB00.pdb.gz']
-1.0	-1.0	['LEU', 'LEU', 'GLY']	734.0	34.0	FFO	matching_data/matching_3res_site_to_native_ntf2_no_dump/ux/6uxj/1/all_match_info.json	-1.0	-1.0	0.0	0.0	0.0	103.0	[]
-1.0	-1.0	['ARG', 'ILE', 'ARG']	737.0	5.0	SO4	matching_data/matching_3res_site_to_native_ntf2_no_dump/ux/2uxy/0/all_match_info.json	-1.0	-1.0	0.0	0.0	0.0	103.0	[]
-1.0	-1.0	['LEU', 'ARG', 'GLY']	739.0	4.0	EDO	matching_data/matching_3res_site_to_native_ntf2_no_dump/ux/2uxw/0/all_match_info.json	-1.0	-1.0	0.0	0.0	0.0	103.0	[]
-1.0	-1.0	['ASP', 'PHE', 'PHE']	738.0	53.0	FAD	matching_data/matching_3res_site_to_native_ntf2_no_dump/ux/2uxw/1/all_match_info.json	-1.0	-1.0	0.0	0.0	0.0	103.0	[]
-1.0	-1.0	['TRP', 'VAL', 'ILE']	741.0	11.0	0CU	matching_data/matching_3res_site_to_native_ntf2_no_dump/ux/3uxd/0/all_match_info.json	-1.0	-1.0	0.0	0.0	0.0	103.0	[]
-1.0	-1.0	['GLY', 'ARG', 'LYS']	740.0	5.0	PO4	matching_data/matching_3res_site_to_native_ntf2_no_dump/ux/3uxd/1/all_match_info.json	-1.0	-1.0	0.0	0.0	0.0	103.0	[]
-1.0	-1.0	['ASP', 'GLU', 'GLU']	742.0	1.0	CA	matching_data/matching_3res_site_to_native_ntf2_no_dump/ux/1uxx/0/all_match_info.json	-1.0	-1.0	0.0	0.0	0.0	103.0	[]
-1.0	-1.0	['ASP', 'ASP', 'ASP']	743.0	1.0	CA	matching_data/matching_3res_site_to_native_ntf2_no_dump/ux/1ux6/0/all_match_info.json	-1.0	-1.0	0.0	0.0	0.0	103.0	[]
-1.0	-1.0	['TYR', 'TYR', 'TYR']	745.0	49.0	MLK	matching_data/matching_3res_site_to_native_ntf2_no_dump/ux/4uxu/0/all_match_info.json	-1.0	-1.0	0.0	0.0	0.0	103.0	[]
-1.0	-1.0	['VAL', 'ARG', 'PHE']	744.0	15.0	EPE	matching_data/matching_3res_site_to_native_ntf2_no_dump/ux/4uxu/1/all_match_info.json	-1.0	-1.0	0.0	0.0	0.0	103.0	[]
1.3333333333333333	-1.0	['LEU', 'VAL', 'LEU']	749.0	6.0	GOL	matching_data/matching_3res_site_to_native_ntf2_no_dump/ux/6uxe/0/all_match_info.json	41.0	-1.0	3.0	0.0	0.0	103.0	[]
-1.0	-1.0	['ARG', 'GLN', 'GLU']	751.0	10.0	PGE	matching_data/matching_3res_site_to_native_ntf2_no_dump/ux/6uxe/3/all_match_info.json	-1.0	-1.0	0.0	0.0	0.0	103.0	[]
2.0	18.0	['PRO', 'SER', 'LEU']	748.0	4.0	EDO	matching_data/matching_3res_site_to_native_ntf2_no_dump/ux/6uxe/1/all_match_info.json	1.0	1.0	1.0	0.0	1.0	1.0	['1nwwA00.pdb.gz']
-1.0	-1.0	['ASN', 'HIS', 'LEU']	753.0	6.0	GOL	matching_data/matching_3res_site_to_native_ntf2_no_dump/ux/2uxq/0/all_match_info.json	-1.0	-1.0	0.0	0.0	0.0	103.0	[]
-1.0	-1.0	['TYR', 'TYR', 'GLU']	755.0	7.0	PEG	matching_data/matching_3res_site_to_native_ntf2_no_dump/ux/2uxq/3/all_match_info.json	-1.0	-1.0	0.0	0.0	0.0	103.0	[]
2.0	24.0	['TRP', 'GLN', 'ARG']	757.0	31.0	FMN	matching_data/matching_3res_site_to_native_ntf2_no_dump/ux/2ux9/0/all_match_info.json	15.0	15.0	1.0	0.0	1.0	15.0	['5aigA00.pdb.gz']
-1.0	-1.0	['LYS', 'LYS', 'LYS']	758.0	5.0	PO4	matching_data/matching_3res_site_to_native_ntf2_no_dump/ux/2ux9/2/all_match_info.json	-1.0	-1.0	0.0	0.0	0.0	103.0	[]
2.0	-1.0	['ARG', 'ALA', 'LEU']	756.0	48.0	COA	matching_data/matching_3res_site_to_native_ntf2_no_dump/ux/2ux9/1/all_match_info.json	31.0	-1.0	1.0	0.0	0.0	103.0	[]
-1.0	-1.0	['GLU', 'GLU', 'GLU']	759.0	1.0	FE	matching_data/matching_3res_site_to_native_ntf2_no_dump/ux/5ux1/0/all_match_info.json	-1.0	-1.0	0.0	0.0	0.0	103.0	[]
1.2222222222222223	-1.0	['ARG', 'GLY', 'TRP']	761.0	10.0	PEP	matching_data/matching_3res_site_to_native_ntf2_no_dump/ux/5uxm/0/all_match_info.json	15.0	-1.0	18.0	0.0	0.0	103.0	[]
-1.0	-1.0	['ARG', 'LYS', 'LYS']	760.0	5.0	PO4	matching_data/matching_3res_site_to_native_ntf2_no_dump/ux/5uxm/1/all_match_info.json	-1.0	-1.0	0.0	0.0	0.0	103.0	[]
-1.0	-1.0	['TYR', 'TYR', 'TYR']	765.0	52.0	ZIT	matching_data/matching_3res_site_to_native_ntf2_no_dump/ux/5uxd/0/all_match_info.json	-1.0	-1.0	0.0	0.0	0.0	103.0	[]
1.0	-1.0	['GLY', 'ASP', 'ARG']	766.0	1.0	CL	matching_data/matching_3res_site_to_native_ntf2_no_dump/ux/5uxd/2/all_match_info.json	67.0	-1.0	1.0	0.0	0.0	103.0	[]
2.0	32.0	['VAL', 'TYR', 'ARG']	768.0	7.0	PEG	matching_data/matching_3res_site_to_native_ntf2_no_dump/ux/6uxt/0/all_match_info.json	1.0	1.0	1.0	0.0	1.0	1.0	['1nwwA00.pdb.gz']
-1.0	-1.0	['GLN', 'TYR', 'GLU']	767.0	10.0	PGE	matching_data/matching_3res_site_to_native_ntf2_no_dump/ux/6uxt/1/all_match_info.json	-1.0	-1.0	0.0	0.0	0.0	103.0	[]
-1.0	-1.0	['VAL', 'GLN', 'ILE']	772.0	44.0	NAD	matching_data/matching_3res_site_to_native_ntf2_no_dump/ux/1uxk/0/all_match_info.json	-1.0	-1.0	0.0	0.0	0.0	103.0	[]
2.0	21.0	['ALA', 'ASP', 'PRO']	773.0	1.0	CL	matching_data/matching_3res_site_to_native_ntf2_no_dump/ux/1uxk/2/all_match_info.json	2.0	8.0	4.0	0.0	1.0	8.0	['3nv0A00.pdb.gz']
1.5	81.0	['GLU', 'GLY', 'GLU']	774.0	4.0	EDO	matching_data/matching_3res_site_to_native_ntf2_no_dump/ux/6uxh/0/all_match_info.json	15.0	40.0	2.0	0.0	1.0	40.0	['4i4kA00.pdb.gz']
-1.0	-1.0	['GLU', 'GLU', 'GLU']	776.0	1.0	FE	matching_data/matching_3res_site_to_native_ntf2_no_dump/ux/5ux2/0/all_match_info.json	-1.0	-1.0	0.0	0.0	0.0	103.0	[]
3.0	13.0	['ALA', 'VAL', 'GLU']	775.0	5.0	PPI	matching_data/matching_3res_site_to_native_ntf2_no_dump/ux/5ux2/1/all_match_info.json	1.0	1.0	1.0	0.0	1.0	1.0	['1nwwA00.pdb.gz']
-1.0	-1.0	['GLU', 'PHE', 'ASP']	778.0	13.0	PRF	matching_data/matching_3res_site_to_native_ntf2_no_dump/ux/3uxj/0/all_match_info.json	-1.0	-1.0	0.0	0.0	0.0	103.0	[]
1.0	-1.0	['VAL', 'LEU', 'LEU']	779.0	28.0	TGG	matching_data/matching_3res_site_to_native_ntf2_no_dump/v6/2v6k/0/all_match_info.json	58.0	-1.0	2.0	0.0	0.0	103.0	[]
1.5	-1.0	['GLU', 'TYR', 'VAL']	780.0	8.0	MPD	matching_data/matching_3res_site_to_native_ntf2_no_dump/v6/3v68/0/all_match_info.json	30.0	-1.0	2.0	0.0	0.0	103.0	[]
1.0	-1.0	['GLY', 'MET', 'GLN']	781.0	5.0	SO4	matching_data/matching_3res_site_to_native_ntf2_no_dump/v6/2v6x/0/all_match_info.json	59.0	-1.0	1.0	0.0	0.0	103.0	[]
-1.0	-1.0	['CYS', 'LYS', 'PRO']	782.0	4.0	EDO	matching_data/matching_3res_site_to_native_ntf2_no_dump/v6/2v62/1/all_match_info.json	-1.0	-1.0	0.0	0.0	0.0	103.0	[]
2.0	3742.0	['LEU', 'THR', 'MET']	788.0	1.0	CL	matching_data/matching_3res_site_to_native_ntf2_no_dump/v6/3v6c/0/all_match_info.json	1.0	1.0	1.0	0.0	1.0	1.0	['1nwwA00.pdb.gz']
-1.0	-1.0	['GLU', 'GLY', 'HIS']	787.0	6.0	GOL	matching_data/matching_3res_site_to_native_ntf2_no_dump/v6/3v6c/1/all_match_info.json	-1.0	-1.0	0.0	0.0	0.0	103.0	[]
1.0	-1.0	['PHE', 'TYR', 'LEU']	790.0	4.0	EDO	matching_data/matching_3res_site_to_native_ntf2_no_dump/v6/5v6d/0/all_match_info.json	17.0	-1.0	1.0	0.0	0.0	103.0	[]
-1.0	-1.0	['LEU', 'TYR', 'ARG']	789.0	13.0	CIT	matching_data/matching_3res_site_to_native_ntf2_no_dump/v6/5v6d/1/all_match_info.json	-1.0	-1.0	0.0	0.0	0.0	103.0	[]
-1.0	-1.0	['PHE', 'SER', 'ASN']	791.0	13.0	NHE	matching_data/matching_3res_site_to_native_ntf2_no_dump/v6/5v6j/0/all_match_info.json	-1.0	-1.0	0.0	0.0	0.0	103.0	[]
2.0	15284.0	['LYS', 'SER', 'ASN']	792.0	5.0	SO4	matching_data/matching_3res_site_to_native_ntf2_no_dump/v6/5v6f/0/all_match_info.json	2.0	2.0	1.0	0.0	1.0	2.0	['3e99A00.pdb.gz']
-1.0	-1.0	['LYS', 'ARG', 'PHE']	797.0	4.0	ACT	matching_data/matching_3res_site_to_native_ntf2_no_dump/v6/3v6o/1/all_match_info.json	-1.0	-1.0	0.0	0.0	0.0	103.0	[]
-1.0	-1.0	['GLU', 'GLU', 'TYR']	801.0	1.0	ZN	matching_data/matching_3res_site_to_native_ntf2_no_dump/n3/3n3u/0/all_match_info.json	-1.0	-1.0	0.0	0.0	0.0	103.0	[]
6.0	26.0	['GLY', 'ASN', 'GLY']	800.0	5.0	SO4	matching_data/matching_3res_site_to_native_ntf2_no_dump/n3/3n3u/1/all_match_info.json	1.0	2.0	2.0	0.0	1.0	2.0	['3e99A00.pdb.gz']
-1.0	-1.0	['ASP', 'GLU', 'PRO']	805.0	1.0	MG	matching_data/matching_3res_site_to_native_ntf2_no_dump/n3/6n3d/2/all_match_info.json	-1.0	-1.0	0.0	0.0	0.0	103.0	[]
2.0	21.0	['SER', 'PHE', 'TRP']	803.0	7.0	PEG	matching_data/matching_3res_site_to_native_ntf2_no_dump/n3/6n3d/1/all_match_info.json	28.0	28.0	1.0	0.0	1.0	28.0	['3g0kA00.pdb.gz']
-1.0	-1.0	['TRP', 'HIS', 'ILE']	809.0	34.0	HHJ	matching_data/matching_3res_site_to_native_ntf2_no_dump/n3/6n3y/0/all_match_info.json	-1.0	-1.0	0.0	0.0	0.0	103.0	[]
1.0	-1.0	['SER', 'HIS', 'GLN']	808.0	1.0	CL	matching_data/matching_3res_site_to_native_ntf2_no_dump/n3/6n3y/1/all_match_info.json	3.0	-1.0	1.0	0.0	0.0	103.0	[]
-1.0	-1.0	['ASP', 'ASP', 'ASP']	811.0	1.0	CA	matching_data/matching_3res_site_to_native_ntf2_no_dump/n3/5n3v/0/all_match_info.json	-1.0	-1.0	0.0	0.0	0.0	103.0	[]
-1.0	-1.0	['ASN', 'THR', 'GLY']	813.0	4.0	DMS	matching_data/matching_3res_site_to_native_ntf2_no_dump/n3/5n3v/3/all_match_info.json	-1.0	-1.0	0.0	0.0	0.0	103.0	[]
-1.0	-1.0	['VAL', 'PHE', 'LEU']	810.0	26.0	8L5	matching_data/matching_3res_site_to_native_ntf2_no_dump/n3/5n3v/1/all_match_info.json	-1.0	-1.0	0.0	0.0	0.0	103.0	[]
3.0	17.0	['LEU', 'ASP', 'PHE']	814.0	4.0	EDO	matching_data/matching_3res_site_to_native_ntf2_no_dump/n3/6n36/0/all_match_info.json	1.0	1.0	1.0	0.0	1.0	1.0	['1nwwA00.pdb.gz']
-1.0	-1.0	['LYS', 'LEU', 'GLY']	816.0	5.0	SO4	matching_data/matching_3res_site_to_native_ntf2_no_dump/n3/1n3l/0/all_match_info.json	-1.0	-1.0	0.0	0.0	0.0	103.0	[]
2.0	6141.0	['LYS', 'THR', 'ARG']	818.0	9.0	BEZ	matching_data/matching_3res_site_to_native_ntf2_no_dump/n3/6n35/0/all_match_info.json	2.0	2.0	1.0	0.0	1.0	2.0	['3e99A00.pdb.gz']
-1.0	-1.0	['THR', 'ASP', 'ALA']	819.0	12.0	MAN	matching_data/matching_3res_site_to_native_ntf2_no_dump/n3/6n35/2/all_match_info.json	-1.0	-1.0	0.0	0.0	0.0	103.0	[]
-1.0	-1.0	['GLN', 'LYS', 'PRO']	817.0	6.0	GOL	matching_data/matching_3res_site_to_native_ntf2_no_dump/n3/6n35/1/all_match_info.json	-1.0	-1.0	0.0	0.0	0.0	103.0	[]
-1.0	-1.0	['PHE', 'TYR', 'LEU']	821.0	8.0	MPD	matching_data/matching_3res_site_to_native_ntf2_no_dump/n3/5n3f/0/all_match_info.json	-1.0	-1.0	0.0	0.0	0.0	103.0	[]
-1.0	-1.0	['VAL', 'LEU', 'GLU']	820.0	12.0	463	matching_data/matching_3res_site_to_native_ntf2_no_dump/n3/5n3f/1/all_match_info.json	-1.0	-1.0	0.0	0.0	0.0	103.0	[]
2.0	-1.0	['LYS', 'GLY', 'ARG']	822.0	5.0	SO4	matching_data/matching_3res_site_to_native_ntf2_no_dump/n3/1n3b/0/all_match_info.json	95.0	-1.0	1.0	0.0	0.0	103.0	[]
2.0	-1.0	['TYR', 'PHE', 'GLN']	825.0	10.0	PGE	matching_data/matching_3res_site_to_native_ntf2_no_dump/n3/3n3m/0/all_match_info.json	94.0	-1.0	1.0	0.0	0.0	103.0	[]
-1.0	-1.0	['ARG', 'GLU', 'GLU']	826.0	5.0	PO4	matching_data/matching_3res_site_to_native_ntf2_no_dump/n3/3n3m/2/all_match_info.json	-1.0	-1.0	0.0	0.0	0.0	103.0	[]
-1.0	-1.0	['ASP', 'ASP', 'THR']	823.0	22.0	NUP	matching_data/matching_3res_site_to_native_ntf2_no_dump/n3/3n3m/4/all_match_info.json	-1.0	-1.0	0.0	0.0	0.0	103.0	[]
2.0	-1.0	['GLY', 'PHE', 'ASP']	824.0	6.0	GOL	matching_data/matching_3res_site_to_native_ntf2_no_dump/n3/3n3m/1/all_match_info.json	31.0	-1.0	1.0	0.0	0.0	103.0	[]
-1.0	-1.0	['GLU', 'GLU', 'GLU']	829.0	1.0	MN	matching_data/matching_3res_site_to_native_ntf2_no_dump/n3/3n3a/0/all_match_info.json	-1.0	-1.0	0.0	0.0	0.0	103.0	[]
-1.0	-1.0	['TYR', 'PHE', 'TYR']	828.0	31.0	FMN	matching_data/matching_3res_site_to_native_ntf2_no_dump/n3/3n3a/1/all_match_info.json	-1.0	-1.0	0.0	0.0	0.0	103.0	[]
-1.0	-1.0	['ASP', 'GLU', 'GLU']	830.0	1.0	MN	matching_data/matching_3res_site_to_native_ntf2_no_dump/n3/3n37/0/all_match_info.json	-1.0	-1.0	0.0	0.0	0.0	103.0	[]
4.0	356.0	['GLY', 'ASN', 'HIS']	831.0	1.0	CL	matching_data/matching_3res_site_to_native_ntf2_no_dump/kh/3khf/1/all_match_info.json	1.0	1.0	1.0	0.0	1.0	1.0	['1nwwA00.pdb.gz']
-1.0	-1.0	['LYS', 'THR', 'SER']	834.0	1.0	CL	matching_data/matching_3res_site_to_native_ntf2_no_dump/xs/2xsw/0/all_match_info.json	-1.0	-1.0	0.0	0.0	0.0	103.0	[]
-1.0	-1.0	['HIS', 'GLU', 'TYR']	833.0	6.0	GOL	matching_data/matching_3res_site_to_native_ntf2_no_dump/xs/2xsw/1/all_match_info.json	-1.0	-1.0	0.0	0.0	0.0	103.0	[]
-1.0	-1.0	['ASP', 'GLU', 'GLU']	836.0	1.0	MN	matching_data/matching_3res_site_to_native_ntf2_no_dump/xs/4xsl/0/all_match_info.json	-1.0	-1.0	0.0	0.0	0.0	103.0	[]
-1.0	-1.0	['ARG', 'GLU', 'HIS']	835.0	6.0	GOL	matching_data/matching_3res_site_to_native_ntf2_no_dump/xs/4xsl/1/all_match_info.json	-1.0	-1.0	0.0	0.0	0.0	103.0	[]
3.6666666666666665	-1.0	['VAL', 'GLY', 'GLY']	838.0	5.0	PO4	matching_data/matching_3res_site_to_native_ntf2_no_dump/xs/5xsw/0/all_match_info.json	8.0	-1.0	3.0	0.0	0.0	103.0	[]
-1.0	-1.0	['TRP', 'ASP', 'ALA']	837.0	6.0	GOL	matching_data/matching_3res_site_to_native_ntf2_no_dump/xs/5xsw/1/all_match_info.json	-1.0	-1.0	0.0	0.0	0.0	103.0	[]
-1.0	-1.0	['ASP', 'LYS', 'CYS']	841.0	32.0	GSP	matching_data/matching_3res_site_to_native_ntf2_no_dump/xs/4xsg/0/all_match_info.json	-1.0	-1.0	0.0	0.0	0.0	103.0	[]
-1.0	-1.0	['THR', 'THR', 'ASP']	840.0	1.0	MG	matching_data/matching_3res_site_to_native_ntf2_no_dump/xs/4xsg/1/all_match_info.json	-1.0	-1.0	0.0	0.0	0.0	103.0	[]
-1.0	-1.0	['ASP', 'ASP', 'GLU']	844.0	1.0	MG	matching_data/matching_3res_site_to_native_ntf2_no_dump/xs/2xsx/0/all_match_info.json	-1.0	-1.0	0.0	0.0	0.0	103.0	[]
-1.0	-1.0	['LYS', 'ARG', 'SER']	843.0	5.0	PO4	matching_data/matching_3res_site_to_native_ntf2_no_dump/xs/2xsx/1/all_match_info.json	-1.0	-1.0	0.0	0.0	0.0	103.0	[]
3.0	17.0	['ASN', 'ASN', 'LYS']	847.0	4.0	EDO	matching_data/matching_3res_site_to_native_ntf2_no_dump/xs/4xsq/0/all_match_info.json	1.0	1.0	1.0	0.0	1.0	1.0	['1nwwA00.pdb.gz']
2.0	1358.0	['GLN', 'THR', 'MET']	849.0	6.0	GOL	matching_data/matching_3res_site_to_native_ntf2_no_dump/xs/5xso/0/all_match_info.json	34.0	43.0	2.0	0.0	1.0	43.0	['3f8xB00.pdb.gz']
-1.0	-1.0	['ARG', 'GLY', 'ARG']	851.0	5.0	SO4	matching_data/matching_3res_site_to_native_ntf2_no_dump/xs/4xsj/0/all_match_info.json	-1.0	-1.0	0.0	0.0	0.0	103.0	[]
-1.0	-1.0	['ILE', 'GLN', 'VAL']	853.0	23.0	IMP	matching_data/matching_3res_site_to_native_ntf2_no_dump/xs/2xsq/0/all_match_info.json	-1.0	-1.0	0.0	0.0	0.0	103.0	[]
-1.0	-1.0	['GLU', 'GLY', 'ASP']	852.0	1.0	MG	matching_data/matching_3res_site_to_native_ntf2_no_dump/xs/2xsq/1/all_match_info.json	-1.0	-1.0	0.0	0.0	0.0	103.0	[]
-1.0	-1.0	['SER', 'MET', 'PHE']	855.0	4.0	EDO	matching_data/matching_3res_site_to_native_ntf2_no_dump/xs/2xst/0/all_match_info.json	-1.0	-1.0	0.0	0.0	0.0	103.0	[]
-1.0	-1.0	['TRP', 'ASP', 'GLU']	857.0	15.0	EPE	matching_data/matching_3res_site_to_native_ntf2_no_dump/xs/2xsp/0/all_match_info.json	-1.0	-1.0	0.0	0.0	0.0	103.0	[]
1.5	-1.0	['LEU', 'PHE', 'ASN']	858.0	1.0	MG	matching_data/matching_3res_site_to_native_ntf2_no_dump/xs/2xsp/2/all_match_info.json	44.0	-1.0	2.0	0.0	0.0	103.0	[]
-1.0	-1.0	['ASP', 'TRP', 'HIS']	856.0	10.0	XYS	matching_data/matching_3res_site_to_native_ntf2_no_dump/xs/2xsp/1/all_match_info.json	-1.0	-1.0	0.0	0.0	0.0	103.0	[]
6.5	17.0	['GLU', 'LEU', 'TYR']	859.0	57.0	PIE	matching_data/matching_3res_site_to_native_ntf2_no_dump/xs/2xsu/0/all_match_info.json	1.0	2.0	2.0	0.0	1.0	2.0	['3e99A00.pdb.gz']
2.0	-1.0	['ASN', 'TYR', 'HIS']	860.0	13.0	AES	matching_data/matching_3res_site_to_native_ntf2_no_dump/dq/4dq5/0/all_match_info.json	38.0	-1.0	2.0	0.0	0.0	103.0	[]
-1.0	-1.0	['SER', 'HIS', 'PRO']	863.0	4.0	ACT	matching_data/matching_3res_site_to_native_ntf2_no_dump/dq/6dq3/0/all_match_info.json	-1.0	-1.0	0.0	0.0	0.0	103.0	[]
-1.0	-1.0	['ASN', 'GLY', 'MET']	864.0	4.0	EDO	matching_data/matching_3res_site_to_native_ntf2_no_dump/dq/6dq3/2/all_match_info.json	-1.0	-1.0	0.0	0.0	0.0	103.0	[]
-1.0	-1.0	['ILE', 'ALA', 'ILE']	865.0	38.0	017	matching_data/matching_3res_site_to_native_ntf2_no_dump/dq/4dqe/0/all_match_info.json	-1.0	-1.0	0.0	0.0	0.0	103.0	[]
-1.0	-1.0	['TYR', 'SER', 'HIS']	866.0	6.0	GOL	matching_data/matching_3res_site_to_native_ntf2_no_dump/dq/6dqp/0/all_match_info.json	-1.0	-1.0	0.0	0.0	0.0	103.0	[]
-1.0	-1.0	['LEU', 'TYR', 'HIS']	868.0	1.0	CL	matching_data/matching_3res_site_to_native_ntf2_no_dump/dq/5dq0/0/all_match_info.json	-1.0	-1.0	0.0	0.0	0.0	103.0	[]
-1.0	-1.0	['GLU', 'VAL', 'PHE']	872.0	4.0	IPA	matching_data/matching_3res_site_to_native_ntf2_no_dump/dq/1dqn/3/all_match_info.json	-1.0	-1.0	0.0	0.0	0.0	103.0	[]
-1.0	-1.0	['LEU', 'TRP', 'ASP']	869.0	24.0	IMU	matching_data/matching_3res_site_to_native_ntf2_no_dump/dq/1dqn/1/all_match_info.json	-1.0	-1.0	0.0	0.0	0.0	103.0	[]
-1.0	-1.0	['HIS', 'GLY', 'HIS']	873.0	4.0	FES	matching_data/matching_3res_site_to_native_ntf2_no_dump/dq/3dqy/0/all_match_info.json	-1.0	-1.0	0.0	0.0	0.0	103.0	[]
-1.0	-1.0	['TRP', 'TYR', 'GLY']	874.0	48.0	CPD	matching_data/matching_3res_site_to_native_ntf2_no_dump/dq/2dqu/0/all_match_info.json	-1.0	-1.0	0.0	0.0	0.0	103.0	[]
-1.0	-1.0	['ASP', 'LEU', 'LYS']	875.0	44.0	NAD	matching_data/matching_3res_site_to_native_ntf2_no_dump/dq/1dqs/1/all_match_info.json	-1.0	-1.0	0.0	0.0	0.0	103.0	[]
-1.0	-1.0	['PHE', 'PHE', 'VAL']	877.0	17.0	BOM	matching_data/matching_3res_site_to_native_ntf2_no_dump/dq/1dqe/0/all_match_info.json	-1.0	-1.0	0.0	0.0	0.0	103.0	[]
-1.0	-1.0	['GLY', 'TRP', 'ASN']	878.0	5.0	SO4	matching_data/matching_3res_site_to_native_ntf2_no_dump/dq/1dqg/0/all_match_info.json	-1.0	-1.0	0.0	0.0	0.0	103.0	[]
2.3333333333333335	-1.0	['THR', 'PHE', 'GLU']	879.0	1.0	CL	matching_data/matching_3res_site_to_native_ntf2_no_dump/dq/5dqd/0/all_match_info.json	5.0	-1.0	6.0	0.0	0.0	103.0	[]
-1.0	-1.0	['TYR', 'PHE', 'LEU']	884.0	29.0	K0I	matching_data/matching_3res_site_to_native_ntf2_no_dump/dq/6dq4/0/all_match_info.json	-1.0	-1.0	0.0	0.0	0.0	103.0	[]
2.0	-1.0	['GLN', 'ILE', 'ARG']	886.0	4.0	DMS	matching_data/matching_3res_site_to_native_ntf2_no_dump/dq/6dq4/3/all_match_info.json	39.0	-1.0	4.0	0.0	0.0	103.0	[]
-1.0	-1.0	['ARG', 'GLU', 'VAL']	885.0	5.0	SO4	matching_data/matching_3res_site_to_native_ntf2_no_dump/dq/6dq4/2/all_match_info.json	-1.0	-1.0	0.0	0.0	0.0	103.0	[]
2.0	-1.0	['HIS', 'PRO', 'TYR']	883.0	6.0	GOL	matching_data/matching_3res_site_to_native_ntf2_no_dump/dq/6dq4/1/all_match_info.json	38.0	-1.0	1.0	0.0	0.0	103.0	[]
-1.0	-1.0	['ARG', 'ARG', 'TYR']	888.0	5.0	PO4	matching_data/matching_3res_site_to_native_ntf2_no_dump/dq/2dql/0/all_match_info.json	-1.0	-1.0	0.0	0.0	0.0	103.0	[]
-1.0	-1.0	['CYS', 'LEU', 'ASN']	891.0	1.0	CL	matching_data/matching_3res_site_to_native_ntf2_no_dump/dq/6dqx/0/all_match_info.json	-1.0	-1.0	0.0	0.0	0.0	103.0	[]
-1.0	-1.0	['ASP', 'PHE', 'ARG']	890.0	4.0	EDO	matching_data/matching_3res_site_to_native_ntf2_no_dump/dq/6dqx/1/all_match_info.json	-1.0	-1.0	0.0	0.0	0.0	103.0	[]
-1.0	-1.0	['TYR', 'ILE', 'HIS']	893.0	16.0	PLP	matching_data/matching_3res_site_to_native_ntf2_no_dump/dq/4dq6/0/all_match_info.json	-1.0	-1.0	0.0	0.0	0.0	103.0	[]
3.0	318.0	['LYS', 'MET', 'PRO']	892.0	1.0	CL	matching_data/matching_3res_site_to_native_ntf2_no_dump/dq/4dq6/1/all_match_info.json	1.0	1.0	1.0	0.0	1.0	1.0	['1nwwA00.pdb.gz']
2.0	-1.0	['GLY', 'ALA', 'THR']	894.0	5.0	SO4	matching_data/matching_3res_site_to_native_ntf2_no_dump/rh/4rhf/0/all_match_info.json	78.0	-1.0	1.0	0.0	0.0	103.0	[]
3.25	27.0	['ILE', 'LEU', 'ILE']	896.0	31.0	FMN	matching_data/matching_3res_site_to_native_ntf2_no_dump/rh/6rhf/0/all_match_info.json	2.0	7.0	4.0	0.0	1.0	7.0	['1of5A00.pdb.gz']
-1.0	-1.0	['VAL', 'VAL', 'ARG']	895.0	6.0	GOL	matching_data/matching_3res_site_to_native_ntf2_no_dump/rh/6rhf/1/all_match_info.json	-1.0	-1.0	0.0	0.0	0.0	103.0	[]
-1.0	-1.0	['TRP', 'SER', 'ILE']	897.0	15.0	EPE	matching_data/matching_3res_site_to_native_ntf2_no_dump/rh/1rhf/1/all_match_info.json	-1.0	-1.0	0.0	0.0	0.0	103.0	[]
2.0	43.0	['ASP', 'ASP', 'ASP']	899.0	1.0	MN	matching_data/matching_3res_site_to_native_ntf2_no_dump/rh/4rhm/0/all_match_info.json	4.0	4.0	1.0	0.0	1.0	4.0	['3k0zA00.pdb.gz']
-1.0	-1.0	['GLY', 'TRP', 'TRP']	901.0	1.0	CL	matching_data/matching_3res_site_to_native_ntf2_no_dump/rh/1rhc/0/all_match_info.json	-1.0	-1.0	0.0	0.0	0.0	103.0	[]
-1.0	-1.0	['ARG', 'ASN', 'PHE']	902.0	5.0	SO4	matching_data/matching_3res_site_to_native_ntf2_no_dump/rh/4rha/0/all_match_info.json	-1.0	-1.0	0.0	0.0	0.0	103.0	[]
-1.0	-1.0	['MET', 'TRP', 'PHE']	904.0	9.0	BEZ	matching_data/matching_3res_site_to_native_ntf2_no_dump/rh/3rhg/0/all_match_info.json	-1.0	-1.0	0.0	0.0	0.0	103.0	[]
-1.0	-1.0	['MET', 'LYS', 'ALA']	905.0	5.0	SO4	matching_data/matching_3res_site_to_native_ntf2_no_dump/rh/3rhg/2/all_match_info.json	-1.0	-1.0	0.0	0.0	0.0	103.0	[]
-1.0	-1.0	['PHE', 'HIS', 'HIS']	903.0	5.0	CAC	matching_data/matching_3res_site_to_native_ntf2_no_dump/rh/3rhg/1/all_match_info.json	-1.0	-1.0	0.0	0.0	0.0	103.0	[]
-1.0	-1.0	['VAL', 'PHE', 'ILE']	906.0	28.0	M97	matching_data/matching_3res_site_to_native_ntf2_no_dump/rh/3rhk/0/all_match_info.json	-1.0	-1.0	0.0	0.0	0.0	103.0	[]
-1.0	-1.0	['ARG', 'GLY', 'ALA']	910.0	1.0	CL	matching_data/matching_3res_site_to_native_ntf2_no_dump/rh/2rhm/0/all_match_info.json	-1.0	-1.0	0.0	0.0	0.0	103.0	[]
3.0	-1.0	['GLY', 'PRO', 'LEU']	911.0	6.0	GOL	matching_data/matching_3res_site_to_native_ntf2_no_dump/rh/2rhm/2/all_match_info.json	62.0	-1.0	1.0	0.0	0.0	103.0	[]
-1.0	-1.0	['ILE', 'ARG', 'ARG']	909.0	9.0	BEZ	matching_data/matching_3res_site_to_native_ntf2_no_dump/rh/2rhm/1/all_match_info.json	-1.0	-1.0	0.0	0.0	0.0	103.0	[]
-1.0	-1.0	['PRO', 'GLN', 'GLN']	912.0	4.0	EDO	matching_data/matching_3res_site_to_native_ntf2_no_dump/rh/2rh0/0/all_match_info.json	-1.0	-1.0	0.0	0.0	0.0	103.0	[]
-1.0	-1.0	['ALA', 'ILE', 'HIS']	914.0	31.0	FMN	matching_data/matching_3res_site_to_native_ntf2_no_dump/rh/6rht/0/all_match_info.json	-1.0	-1.0	0.0	0.0	0.0	103.0	[]
-1.0	-1.0	['ARG', 'ARG', 'HIS']	913.0	6.0	GOL	matching_data/matching_3res_site_to_native_ntf2_no_dump/rh/6rht/1/all_match_info.json	-1.0	-1.0	0.0	0.0	0.0	103.0	[]
-1.0	-1.0	['ASP', 'ASP', 'ASP']	916.0	1.0	CA	matching_data/matching_3res_site_to_native_ntf2_no_dump/rh/3rht/0/all_match_info.json	-1.0	-1.0	0.0	0.0	0.0	103.0	[]
-1.0	-1.0	['SER', 'PRO', 'TYR']	918.0	1.0	CL	matching_data/matching_3res_site_to_native_ntf2_no_dump/rh/3rht/3/all_match_info.json	-1.0	-1.0	0.0	0.0	0.0	103.0	[]
-1.0	-1.0	['LYS', 'TRP', 'THR']	917.0	4.0	ACT	matching_data/matching_3res_site_to_native_ntf2_no_dump/rh/3rht/2/all_match_info.json	-1.0	-1.0	0.0	0.0	0.0	103.0	[]
-1.0	-1.0	['TYR', 'ALA', 'GLY']	915.0	6.0	GOL	matching_data/matching_3res_site_to_native_ntf2_no_dump/rh/3rht/1/all_match_info.json	-1.0	-1.0	0.0	0.0	0.0	103.0	[]
2.4	-1.0	['ILE', 'HIS', 'TRP']	920.0	4.0	ACM	matching_data/matching_3res_site_to_native_ntf2_no_dump/ij/2ija/1/all_match_info.json	30.0	-1.0	5.0	0.0	0.0	103.0	[]
-1.0	-1.0	['ASP', 'GLU', 'ASP']	924.0	1.0	LI	matching_data/matching_3res_site_to_native_ntf2_no_dump/ij/3ij3/0/all_match_info.json	-1.0	-1.0	0.0	0.0	0.0	103.0	[]
-1.0	-1.0	['TRP', 'GLY', 'GLU']	925.0	13.0	PG4	matching_data/matching_3res_site_to_native_ntf2_no_dump/ij/3ij3/5/all_match_info.json	-1.0	-1.0	0.0	0.0	0.0	103.0	[]
1.0	19.0	['LEU', 'MET', 'ASP']	927.0	7.0	PEG	matching_data/matching_3res_site_to_native_ntf2_no_dump/ij/3ij3/3/all_match_info.json	5.0	5.0	1.0	0.0	1.0	5.0	['2qiyA00.pdb.gz']
3.0	19.0	['LYS', 'ARG', 'ALA']	922.0	10.0	PGE	matching_data/matching_3res_site_to_native_ntf2_no_dump/ij/3ij3/4/all_match_info.json	1.0	1.0	1.0	0.0	1.0	1.0	['1nwwA00.pdb.gz']
1.0	28.0	['ARG', 'GLY', 'LYS']	923.0	5.0	SO4	matching_data/matching_3res_site_to_native_ntf2_no_dump/ij/3ij3/1/all_match_info.json	9.0	9.0	1.0	0.0	1.0	9.0	['3gzrB00.pdb.gz']
-1.0	-1.0	['ARG', 'HIS', 'GLN']	929.0	1.0	CL	matching_data/matching_3res_site_to_native_ntf2_no_dump/ij/4ij5/0/all_match_info.json	-1.0	-1.0	0.0	0.0	0.0	103.0	[]
-1.0	-1.0	['HIS', 'PHE', 'ARG']	930.0	5.0	SO4	matching_data/matching_3res_site_to_native_ntf2_no_dump/ij/1ijx/0/all_match_info.json	-1.0	-1.0	0.0	0.0	0.0	103.0	[]
-1.0	-1.0	['ARG', 'GLY', 'ARG']	931.0	1.0	CL	matching_data/matching_3res_site_to_native_ntf2_no_dump/ij/3ij5/0/all_match_info.json	-1.0	-1.0	0.0	0.0	0.0	103.0	[]
2.0	22.0	['ASN', 'LEU', 'ALA']	932.0	4.0	EDO	matching_data/matching_3res_site_to_native_ntf2_no_dump/ij/5ijj/0/all_match_info.json	39.0	39.0	1.0	0.0	1.0	39.0	['3ebtA00.pdb.gz']
-1.0	-1.0	['ASP', 'ASP', 'GLU']	933.0	1.0	MG	matching_data/matching_3res_site_to_native_ntf2_no_dump/ij/3ijl/0/all_match_info.json	-1.0	-1.0	0.0	0.0	0.0	103.0	[]
-1.0	-1.0	['THR', 'GLN', 'GLY']	934.0	1.0	IOD	matching_data/matching_3res_site_to_native_ntf2_no_dump/ij/5ijw/0/all_match_info.json	-1.0	-1.0	0.0	0.0	0.0	103.0	[]
1.0	17.0	['LYS', 'GLY', 'LYS']	935.0	5.0	SO4	matching_data/matching_3res_site_to_native_ntf2_no_dump/ij/1ijt/0/all_match_info.json	13.0	13.0	1.0	0.0	1.0	13.0	['5tgnA00.pdb.gz']
4.0	-1.0	['ASN', 'VAL', 'TYR']	936.0	4.0	EDO	matching_data/matching_3res_site_to_native_ntf2_no_dump/ij/2ijx/0/all_match_info.json	8.0	-1.0	1.0	0.0	0.0	103.0	[]
1.0	22.0	['MET', 'TYR', 'THR']	938.0	1.0	CL	matching_data/matching_3res_site_to_native_ntf2_no_dump/ij/3ijw/0/all_match_info.json	5.0	5.0	1.0	0.0	1.0	5.0	['2qiyA00.pdb.gz']
-1.0	-1.0	['ILE', 'ASP', 'TYR']	940.0	25.0	99T	matching_data/matching_3res_site_to_native_ntf2_no_dump/ij/4iji/0/all_match_info.json	-1.0	-1.0	0.0	0.0	0.0	103.0	[]
-1.0	-1.0	['TYR', 'SER', 'ASP']	941.0	5.0	AKR	matching_data/matching_3res_site_to_native_ntf2_no_dump/ij/4iji/2/all_match_info.json	-1.0	-1.0	0.0	0.0	0.0	103.0	[]
-1.0	-1.0	['LEU', 'ALA', 'ARG']	939.0	9.0	BEZ	matching_data/matching_3res_site_to_native_ntf2_no_dump/ij/4iji/1/all_match_info.json	-1.0	-1.0	0.0	0.0	0.0	103.0	[]
1.0	41.0	['ASP', 'GLU', 'ASP']	942.0	1.0	CA	matching_data/matching_3res_site_to_native_ntf2_no_dump/ij/6ij2/0/all_match_info.json	99.0	99.0	1.0	0.0	1.0	99.0	['3kspA00.pdb.gz']
-1.0	-1.0	['MET', 'HIS', 'SER']	944.0	5.0	SO4	matching_data/matching_3res_site_to_native_ntf2_no_dump/ij/2ij5/0/all_match_info.json	-1.0	-1.0	0.0	0.0	0.0	103.0	[]
-1.0	-1.0	['CYS', 'PHE', 'PHE']	943.0	43.0	HEM	matching_data/matching_3res_site_to_native_ntf2_no_dump/ij/2ij5/1/all_match_info.json	-1.0	-1.0	0.0	0.0	0.0	103.0	[]
-1.0	-1.0	['LEU', 'ALA', 'GLU']	946.0	5.0	IMD	matching_data/matching_3res_site_to_native_ntf2_no_dump/ij/6ij1/0/all_match_info.json	-1.0	-1.0	0.0	0.0	0.0	103.0	[]
-1.0	-1.0	['PHE', 'ARG', 'PRO']	945.0	4.0	ACT	matching_data/matching_3res_site_to_native_ntf2_no_dump/ij/6ij1/1/all_match_info.json	-1.0	-1.0	0.0	0.0	0.0	103.0	[]
-1.0	-1.0	['PHE', 'GLU', 'LEU']	947.0	4.0	EDO	matching_data/matching_3res_site_to_native_ntf2_no_dump/ij/6ije/0/all_match_info.json	-1.0	-1.0	0.0	0.0	0.0	103.0	[]
-1.0	-1.0	['PHE', 'ALA', 'PHE']	948.0	43.0	HEM	matching_data/matching_3res_site_to_native_ntf2_no_dump/ij/2ij2/0/all_match_info.json	-1.0	-1.0	0.0	0.0	0.0	103.0	[]
-1.0	-1.0	['ASP', 'VAL', 'ASP']	949.0	1.0	NA	matching_data/matching_3res_site_to_native_ntf2_no_dump/ij/3ijm/1/all_match_info.json	-1.0	-1.0	0.0	0.0	0.0	103.0	[]
-1.0	-1.0	['ARG', 'GLY', 'ARG']	952.0	5.0	SO4	matching_data/matching_3res_site_to_native_ntf2_no_dump/ij/4ijn/0/all_match_info.json	-1.0	-1.0	0.0	0.0	0.0	103.0	[]
-1.0	-1.0	['ARG', 'SER', 'LEU']	953.0	4.0	EDO	matching_data/matching_3res_site_to_native_ntf2_no_dump/ij/4ijn/2/all_match_info.json	-1.0	-1.0	0.0	0.0	0.0	103.0	[]
-1.0	-1.0	['PHE', 'GLY', 'VAL']	951.0	23.0	AMP	matching_data/matching_3res_site_to_native_ntf2_no_dump/ij/4ijn/1/all_match_info.json	-1.0	-1.0	0.0	0.0	0.0	103.0	[]
-1.0	-1.0	['LYS', 'THR', 'VAL']	955.0	5.0	PO4	matching_data/matching_3res_site_to_native_ntf2_no_dump/ua/4uas/0/all_match_info.json	-1.0	-1.0	0.0	0.0	0.0	103.0	[]
1.0	20.0	['ASN', 'ARG', 'PHE']	957.0	12.0	MES	matching_data/matching_3res_site_to_native_ntf2_no_dump/ua/4uas/3/all_match_info.json	9.0	48.0	9.0	0.0	1.0	48.0	['3ff2A00.pdb.gz']
-1.0	-1.0	['THR', 'GLY', 'HIS']	956.0	1.0	CL	matching_data/matching_3res_site_to_native_ntf2_no_dump/ua/4uas/2/all_match_info.json	-1.0	-1.0	0.0	0.0	0.0	103.0	[]
-1.0	-1.0	['ASP', 'ASP', 'ASP']	954.0	1.0	MG	matching_data/matching_3res_site_to_native_ntf2_no_dump/ua/4uas/1/all_match_info.json	-1.0	-1.0	0.0	0.0	0.0	103.0	[]
-1.0	-1.0	['PRO', 'LYS', 'ARG']	959.0	1.0	CL	matching_data/matching_3res_site_to_native_ntf2_no_dump/ua/5uam/0/all_match_info.json	-1.0	-1.0	0.0	0.0	0.0	103.0	[]
-1.0	-1.0	['LYS', 'PHE', 'THR']	961.0	4.0	EDO	matching_data/matching_3res_site_to_native_ntf2_no_dump/ua/5uam/3/all_match_info.json	-1.0	-1.0	0.0	0.0	0.0	103.0	[]
-1.0	-1.0	['TRP', 'LYS', 'GLU']	960.0	6.0	GOL	matching_data/matching_3res_site_to_native_ntf2_no_dump/ua/5uam/2/all_match_info.json	-1.0	-1.0	0.0	0.0	0.0	103.0	[]
-1.0	-1.0	['ARG', 'TYR', 'HIS']	958.0	5.0	PO4	matching_data/matching_3res_site_to_native_ntf2_no_dump/ua/5uam/1/all_match_info.json	-1.0	-1.0	0.0	0.0	0.0	103.0	[]
-1.0	-1.0	['ARG', 'LYS', 'GLY']	962.0	5.0	SO4	matching_data/matching_3res_site_to_native_ntf2_no_dump/ua/4uag/0/all_match_info.json	-1.0	-1.0	0.0	0.0	0.0	103.0	[]
2.0	16.0	['ALA', 'HIS', 'HIS']	963.0	5.0	PO4	matching_data/matching_3res_site_to_native_ntf2_no_dump/ua/4uaf/0/all_match_info.json	1.0	1.0	1.0	0.0	1.0	1.0	['1nwwA00.pdb.gz']
-1.0	-1.0	['TRP', 'TRP', 'ASN']	965.0	34.0	MLR	matching_data/matching_3res_site_to_native_ntf2_no_dump/ua/4ua8/0/all_match_info.json	-1.0	-1.0	0.0	0.0	0.0	103.0	[]
1.0	35.0	['MET', 'GLN', 'ASP']	966.0	7.0	PEG	matching_data/matching_3res_site_to_native_ntf2_no_dump/ua/4ua8/2/all_match_info.json	20.0	20.0	1.0	0.0	1.0	20.0	['1ohpA00.pdb.gz']
-1.0	-1.0	['ILE', 'THR', 'ALA']	964.0	4.0	EDO	matching_data/matching_3res_site_to_native_ntf2_no_dump/ua/4ua8/1/all_match_info.json	-1.0	-1.0	0.0	0.0	0.0	103.0	[]
-1.0	-1.0	['PHE', 'ASP', 'CYS']	968.0	19.0	ADN	matching_data/matching_3res_site_to_native_ntf2_no_dump/ua/3uaw/0/all_match_info.json	-1.0	-1.0	0.0	0.0	0.0	103.0	[]
2.0	-1.0	['GLY', 'ARG', 'GLY']	967.0	5.0	SO4	matching_data/matching_3res_site_to_native_ntf2_no_dump/ua/3uaw/1/all_match_info.json	16.0	-1.0	2.0	0.0	0.0	103.0	[]
-1.0	-1.0	['GLU', 'LEU', 'VAL']	970.0	21.0	3GG	matching_data/matching_3res_site_to_native_ntf2_no_dump/ua/4uai/0/all_match_info.json	-1.0	-1.0	0.0	0.0	0.0	103.0	[]
2.0	11.0	['ALA', 'ARG', 'ALA']	969.0	5.0	SO4	matching_data/matching_3res_site_to_native_ntf2_no_dump/ua/4uai/1/all_match_info.json	1.0	1.0	1.0	0.0	1.0	1.0	['1nwwA00.pdb.gz']
3.0	14.0	['THR', 'GLY', 'ALA']	971.0	5.0	SO4	matching_data/matching_3res_site_to_native_ntf2_no_dump/ua/5uaw/0/all_match_info.json	1.0	1.0	1.0	0.0	1.0	1.0	['1nwwA00.pdb.gz']
-1.0	-1.0	['SER', 'SER', 'ASN']	972.0	1.0	K	matching_data/matching_3res_site_to_native_ntf2_no_dump/ua/4ua6/1/all_match_info.json	-1.0	-1.0	0.0	0.0	0.0	103.0	[]
-1.0	-1.0	['ASN', 'PRO', 'THR']	974.0	1.0	CL	matching_data/matching_3res_site_to_native_ntf2_no_dump/ua/5uax/0/all_match_info.json	-1.0	-1.0	0.0	0.0	0.0	103.0	[]
-1.0	-1.0	['ASP', 'CYS', 'CYS']	976.0	12.0	GLA	matching_data/matching_3res_site_to_native_ntf2_no_dump/ua/1uas/0/all_match_info.json	-1.0	-1.0	0.0	0.0	0.0	103.0	[]
-1.0	-1.0	['PRO', 'TYR', 'GLN']	977.0	6.0	GOL	matching_data/matching_3res_site_to_native_ntf2_no_dump/ua/1uas/2/all_match_info.json	-1.0	-1.0	0.0	0.0	0.0	103.0	[]
3.0	-1.0	['ARG', 'GLY', 'THR']	975.0	5.0	SO4	matching_data/matching_3res_site_to_native_ntf2_no_dump/ua/1uas/1/all_match_info.json	1.0	-1.0	1.0	0.0	0.0	103.0	[]
3.0	51.0	['GLU', 'SER', 'LEU']	978.0	4.0	EDO	matching_data/matching_3res_site_to_native_ntf2_no_dump/ua/5uaz/0/all_match_info.json	1.0	1.0	1.0	0.0	1.0	1.0	['1nwwA00.pdb.gz']
-1.0	-1.0	['LEU', 'ALA', 'ILE']	980.0	48.0	NDP	matching_data/matching_3res_site_to_native_ntf2_no_dump/ua/5uav/0/all_match_info.json	-1.0	-1.0	0.0	0.0	0.0	103.0	[]
-1.0	-1.0	['ALA', 'THR', 'GLY']	979.0	8.0	TFB	matching_data/matching_3res_site_to_native_ntf2_no_dump/ua/5uav/1/all_match_info.json	-1.0	-1.0	0.0	0.0	0.0	103.0	[]
-1.0	-1.0	['ALA', 'PRO', 'SER']	982.0	1.0	CL	matching_data/matching_3res_site_to_native_ntf2_no_dump/ua/4uab/0/all_match_info.json	-1.0	-1.0	0.0	0.0	0.0	103.0	[]
-1.0	-1.0	['TRP', 'TRP', 'TYR']	981.0	4.0	ETA	matching_data/matching_3res_site_to_native_ntf2_no_dump/ua/4uab/1/all_match_info.json	-1.0	-1.0	0.0	0.0	0.0	103.0	[]
-1.0	-1.0	['ASP', 'ASP', 'ASP']	983.0	1.0	MG	matching_data/matching_3res_site_to_native_ntf2_no_dump/ua/4uav/0/all_match_info.json	-1.0	-1.0	0.0	0.0	0.0	103.0	[]
-1.0	-1.0	['VAL', 'ILE', 'ILE']	984.0	23.0	AMP	matching_data/matching_3res_site_to_native_ntf2_no_dump/ua/1ua4/0/all_match_info.json	-1.0	-1.0	0.0	0.0	0.0	103.0	[]
-1.0	-1.0	['ASP', 'ALA', 'LEU']	985.0	19.0	ADN	matching_data/matching_3res_site_to_native_ntf2_no_dump/ua/1uay/0/all_match_info.json	-1.0	-1.0	0.0	0.0	0.0	103.0	[]
2.0	17.0	['VAL', 'PHE', 'ASN']	986.0	1.0	CL	matching_data/matching_3res_site_to_native_ntf2_no_dump/ua/4ua3/0/all_match_info.json	4.0	4.0	1.0	0.0	1.0	4.0	['3k0zA00.pdb.gz']
-1.0	-1.0	['PHE', 'TYR', 'ALA']	987.0	27.0	A3P	matching_data/matching_3res_site_to_native_ntf2_no_dump/ua/3uan/0/all_match_info.json	-1.0	-1.0	0.0	0.0	0.0	103.0	[]
-1.0	-1.0	['VAL', 'ALA', 'THR']	989.0	53.0	FAD	matching_data/matching_3res_site_to_native_ntf2_no_dump/ua/5uao/0/all_match_info.json	-1.0	-1.0	0.0	0.0	0.0	103.0	[]
2.0	-1.0	['SER', 'GLY', 'PRO']	988.0	1.0	CL	matching_data/matching_3res_site_to_native_ntf2_no_dump/ua/5uao/1/all_match_info.json	31.0	-1.0	2.0	0.0	0.0	103.0	[]
-1.0	-1.0	['ASP', 'ASP', 'ASP']	990.0	1.0	MG	matching_data/matching_3res_site_to_native_ntf2_no_dump/sl/3slr/0/all_match_info.json	-1.0	-1.0	0.0	0.0	0.0	103.0	[]
-1.0	-1.0	['ARG', 'LEU', 'TRP']	993.0	1.0	CL	matching_data/matching_3res_site_to_native_ntf2_no_dump/np/3npf/0/all_match_info.json	-1.0	-1.0	0.0	0.0	0.0	103.0	[]
-1.0	-1.0	['TRP', 'ASP', 'TYR']	992.0	6.0	GOL	matching_data/matching_3res_site_to_native_ntf2_no_dump/np/3npf/1/all_match_info.json	-1.0	-1.0	0.0	0.0	0.0	103.0	[]
2.0	-1.0	['LEU', 'LEU', 'LEU']	995.0	35.0	LMT	matching_data/matching_3res_site_to_native_ntf2_no_dump/np/2np5/0/all_match_info.json	2.0	-1.0	5.0	0.0	0.0	103.0	[]
-1.0	-1.0	['ALA', 'ALA', 'PRO']	994.0	12.0	NDS	matching_data/matching_3res_site_to_native_ntf2_no_dump/np/2np5/1/all_match_info.json	-1.0	-1.0	0.0	0.0	0.0	103.0	[]
-1.0	-1.0	['ALA', 'ASP', 'VAL']	996.0	28.0	94T	matching_data/matching_3res_site_to_native_ntf2_no_dump/np/5nps/0/all_match_info.json	-1.0	-1.0	0.0	0.0	0.0	103.0	[]
-1.0	-1.0	['LYS', 'LEU', 'SER']	997.0	4.0	ACT	matching_data/matching_3res_site_to_native_ntf2_no_dump/np/4npc/0/all_match_info.json	-1.0	-1.0	0.0	0.0	0.0	103.0	[]
-1.0	-1.0	['ARG', 'LYS', 'TRP']	998.0	5.0	PO4	matching_data/matching_3res_site_to_native_ntf2_no_dump/np/1npi/0/all_match_info.json	-1.0	-1.0	0.0	0.0	0.0	103.0	[]
-1.0	-1.0	['ARG', 'LYS', 'ALA']	1001.0	5.0	SO4	matching_data/matching_3res_site_to_native_ntf2_no_dump/np/3npd/0/all_match_info.json	-1.0	-1.0	0.0	0.0	0.0	103.0	[]
2.0	14.0	['ASP', 'ILE', 'ARG']	1000.0	14.0	CXS	matching_data/matching_3res_site_to_native_ntf2_no_dump/np/3npd/1/all_match_info.json	5.0	5.0	1.0	0.0	1.0	5.0	['2qiyA00.pdb.gz']
-1.0	-1.0	['ILE', 'ILE', 'PRO']	1003.0	4.0	ACT	matching_data/matching_3res_site_to_native_ntf2_no_dump/np/4nps/0/all_match_info.json	-1.0	-1.0	0.0	0.0	0.0	103.0	[]
-1.0	-1.0	['GLN', 'ASN', 'SER']	1004.0	1.0	CA	matching_data/matching_3res_site_to_native_ntf2_no_dump/np/1nps/0/all_match_info.json	-1.0	-1.0	0.0	0.0	0.0	103.0	[]
-1.0	-1.0	['ASP', 'TYR', 'PHE']	1007.0	31.0	LLL	matching_data/matching_3res_site_to_native_ntf2_no_dump/np/6np3/0/all_match_info.json	-1.0	-1.0	0.0	0.0	0.0	103.0	[]
-1.0	-1.0	['ILE', 'LEU', 'LEU']	1010.0	22.0	KWG	matching_data/matching_3res_site_to_native_ntf2_no_dump/np/6npp/0/all_match_info.json	-1.0	-1.0	0.0	0.0	0.0	103.0	[]
1.0	-1.0	['GLY', 'GLY', 'LYS']	1011.0	5.0	SO4	matching_data/matching_3res_site_to_native_ntf2_no_dump/np/1np6/0/all_match_info.json	83.0	-1.0	1.0	0.0	0.0	103.0	[]
-1.0	-1.0	['VAL', 'ILE', 'ILE']	1013.0	10.0	AKG	matching_data/matching_3res_site_to_native_ntf2_no_dump/np/4npl/0/all_match_info.json	-1.0	-1.0	0.0	0.0	0.0	103.0	[]
-1.0	-1.0	['ASP', 'ASP', 'GLU']	1016.0	1.0	MN	matching_data/matching_3res_site_to_native_ntf2_no_dump/np/5npk/0/all_match_info.json	-1.0	-1.0	0.0	0.0	0.0	103.0	[]
-1.0	-1.0	['ARG', 'ARG', 'ARG']	1018.0	5.0	SO4	matching_data/matching_3res_site_to_native_ntf2_no_dump/np/5npk/3/all_match_info.json	-1.0	-1.0	0.0	0.0	0.0	103.0	[]
-1.0	-1.0	['TRP', 'GLY', 'ARG']	1017.0	6.0	GOL	matching_data/matching_3res_site_to_native_ntf2_no_dump/np/5npk/2/all_match_info.json	-1.0	-1.0	0.0	0.0	0.0	103.0	[]
-1.0	-1.0	['TYR', 'THR', 'GLN']	1014.0	1.0	NA	matching_data/matching_3res_site_to_native_ntf2_no_dump/np/5npk/4/all_match_info.json	-1.0	-1.0	0.0	0.0	0.0	103.0	[]
-1.0	-1.0	['PRO', 'MET', 'ALA']	1015.0	26.0	94H	matching_data/matching_3res_site_to_native_ntf2_no_dump/np/5npk/1/all_match_info.json	-1.0	-1.0	0.0	0.0	0.0	103.0	[]
-1.0	-1.0	['LEU', 'TYR', 'HIS']	1020.0	1.0	MG	matching_data/matching_3res_site_to_native_ntf2_no_dump/np/2npn/0/all_match_info.json	-1.0	-1.0	0.0	0.0	0.0	103.0	[]
-1.0	-1.0	['ALA', 'LEU', 'LEU']	1019.0	27.0	SAM	matching_data/matching_3res_site_to_native_ntf2_no_dump/np/2npn/1/all_match_info.json	-1.0	-1.0	0.0	0.0	0.0	103.0	[]
-1.0	-1.0	['LEU', 'HIS', 'VAL']	1023.0	10.0	AKG	matching_data/matching_3res_site_to_native_ntf2_no_dump/np/6npc/0/all_match_info.json	-1.0	-1.0	0.0	0.0	0.0	103.0	[]
-1.0	-1.0	['ARG', 'TYR', 'ASN']	1024.0	5.0	SO4	matching_data/matching_3res_site_to_native_ntf2_no_dump/np/6npc/2/all_match_info.json	-1.0	-1.0	0.0	0.0	0.0	103.0	[]
-1.0	-1.0	['PHE', 'TYR', 'ALA']	1022.0	10.0	KVV	matching_data/matching_3res_site_to_native_ntf2_no_dump/np/6npc/1/all_match_info.json	-1.0	-1.0	0.0	0.0	0.0	103.0	[]
-1.0	-1.0	['ASP', 'ASP', 'TYR']	1026.0	1.0	FE	matching_data/matching_3res_site_to_native_ntf2_no_dump/np/6npa/0/all_match_info.json	-1.0	-1.0	0.0	0.0	0.0	103.0	[]
-1.0	-1.0	['LEU', 'ALA', 'TYR']	1027.0	11.0	KVP	matching_data/matching_3res_site_to_native_ntf2_no_dump/np/6npa/2/all_match_info.json	-1.0	-1.0	0.0	0.0	0.0	103.0	[]
-1.0	-1.0	['ARG', 'PRO', 'ILE']	1029.0	5.0	PO4	matching_data/matching_3res_site_to_native_ntf2_no_dump/sm/3sm4/0/all_match_info.json	-1.0	-1.0	0.0	0.0	0.0	103.0	[]
-1.0	-1.0	['ASP', 'GLU', 'LEU']	1030.0	1.0	MG	matching_data/matching_3res_site_to_native_ntf2_no_dump/sm/3sm4/2/all_match_info.json	-1.0	-1.0	0.0	0.0	0.0	103.0	[]
1.5	932.0	['CYS', 'THR', 'SER']	1028.0	1.0	CL	matching_data/matching_3res_site_to_native_ntf2_no_dump/sm/3sm4/1/all_match_info.json	2.0	3.0	2.0	0.0	1.0	3.0	['3en8A01.pdb.gz']
-1.0	-1.0	['GLY', 'GLU', 'VAL']	1032.0	1.0	CA	matching_data/matching_3res_site_to_native_ntf2_no_dump/sm/6sm1/0/all_match_info.json	-1.0	-1.0	0.0	0.0	0.0	103.0	[]
3.0	-1.0	['SER', 'GLY', 'THR']	1033.0	10.0	PGE	matching_data/matching_3res_site_to_native_ntf2_no_dump/sm/6sm1/2/all_match_info.json	46.0	-1.0	2.0	0.0	0.0	103.0	[]
-1.0	-1.0	['ARG', 'ALA', 'GLU']	1035.0	22.0	PLS	matching_data/matching_3res_site_to_native_ntf2_no_dump/sm/6smw/0/all_match_info.json	-1.0	-1.0	0.0	0.0	0.0	103.0	[]
-1.0	-1.0	['ALA', 'THR', 'GLY']	1037.0	16.0	PLP	matching_data/matching_3res_site_to_native_ntf2_no_dump/sm/6smw/3/all_match_info.json	-1.0	-1.0	0.0	0.0	0.0	103.0	[]
-1.0	-1.0	['ILE', 'LEU', 'PRO']	1036.0	31.0	LYA	matching_data/matching_3res_site_to_native_ntf2_no_dump/sm/6smw/2/all_match_info.json	-1.0	-1.0	0.0	0.0	0.0	103.0	[]
2.0	12.0	['VAL', 'GLN', 'GLY']	1034.0	4.0	EDO	matching_data/matching_3res_site_to_native_ntf2_no_dump/sm/6smw/1/all_match_info.json	89.0	89.0	1.0	0.0	1.0	89.0	['2chcC00.pdb.gz']
-1.0	-1.0	['TYR', 'GLY', 'TYR']	1039.0	14.0	FDR	matching_data/matching_3res_site_to_native_ntf2_no_dump/sm/3smj/0/all_match_info.json	-1.0	-1.0	0.0	0.0	0.0	103.0	[]
-1.0	-1.0	['VAL', 'ALA', 'PHE']	1041.0	51.0	ACO	matching_data/matching_3res_site_to_native_ntf2_no_dump/sm/3smp/0/all_match_info.json	-1.0	-1.0	0.0	0.0	0.0	103.0	[]
2.0	19.0	['THR', 'GLY', 'LYS']	1040.0	1.0	CL	matching_data/matching_3res_site_to_native_ntf2_no_dump/sm/3smp/1/all_match_info.json	2.0	33.0	2.0	0.0	1.0	33.0	['3gwrB00.pdb.gz']
-1.0	-1.0	['HIS', 'TYR', 'ASP']	1043.0	6.0	GOL	matching_data/matching_3res_site_to_native_ntf2_no_dump/sm/3smv/0/all_match_info.json	-1.0	-1.0	0.0	0.0	0.0	103.0	[]
-1.0	-1.0	['ILE', 'ASP', 'TYR']	1042.0	5.0	IMD	matching_data/matching_3res_site_to_native_ntf2_no_dump/sm/3smv/1/all_match_info.json	-1.0	-1.0	0.0	0.0	0.0	103.0	[]
-1.0	-1.0	['LEU', 'SER', 'TYR']	1047.0	6.0	GOL	matching_data/matching_3res_site_to_native_ntf2_no_dump/r7/6r79/0/all_match_info.json	-1.0	-1.0	0.0	0.0	0.0	103.0	[]
-1.0	-1.0	['VAL', 'PRO', 'GLY']	1046.0	4.0	BME	matching_data/matching_3res_site_to_native_ntf2_no_dump/r7/6r79/1/all_match_info.json	-1.0	-1.0	0.0	0.0	0.0	103.0	[]
1.0	-1.0	['ASP', 'SER', 'GLY']	1050.0	1.0	CA	matching_data/matching_3res_site_to_native_ntf2_no_dump/r7/6r7w/0/all_match_info.json	12.0	-1.0	1.0	0.0	0.0	103.0	[]
-1.0	-1.0	['LYS', 'MET', 'HIS']	1051.0	13.0	CIT	matching_data/matching_3res_site_to_native_ntf2_no_dump/r7/6r7w/2/all_match_info.json	-1.0	-1.0	0.0	0.0	0.0	103.0	[]
5.0	5622.0	['THR', 'PHE', 'SER']	1049.0	3.0	EOH	matching_data/matching_3res_site_to_native_ntf2_no_dump/r7/6r7w/1/all_match_info.json	1.0	1.0	1.0	0.0	1.0	1.0	['1nwwA00.pdb.gz']
-1.0	-1.0	['LYS', 'TYR', 'TRP']	1053.0	12.0	MES	matching_data/matching_3res_site_to_native_ntf2_no_dump/r7/4r78/0/all_match_info.json	-1.0	-1.0	0.0	0.0	0.0	103.0	[]
-1.0	-1.0	['ILE', 'ILE', 'TYR']	1052.0	23.0	AMP	matching_data/matching_3res_site_to_native_ntf2_no_dump/r7/4r78/1/all_match_info.json	-1.0	-1.0	0.0	0.0	0.0	103.0	[]
-1.0	-1.0	['PHE', 'ILE', 'HIS']	1054.0	14.0	NBB	matching_data/matching_3res_site_to_native_ntf2_no_dump/r7/3r72/0/all_match_info.json	-1.0	-1.0	0.0	0.0	0.0	103.0	[]
1.0	-1.0	['ASP', 'SER', 'GLY']	1056.0	1.0	CA	matching_data/matching_3res_site_to_native_ntf2_no_dump/r7/6r7v/0/all_match_info.json	12.0	-1.0	1.0	0.0	0.0	103.0	[]
-1.0	-1.0	['PRO', 'LYS', 'ASN']	1057.0	6.0	GOL	matching_data/matching_3res_site_to_native_ntf2_no_dump/r7/4r7a/0/all_match_info.json	-1.0	-1.0	0.0	0.0	0.0	103.0	[]
-1.0	-1.0	['TRP', 'TYR', 'GLY']	1058.0	4.0	ACT	matching_data/matching_3res_site_to_native_ntf2_no_dump/r7/2r78/0/all_match_info.json	-1.0	-1.0	0.0	0.0	0.0	103.0	[]
-1.0	-1.0	['ASP', 'TYR', 'TYR']	1059.0	6.0	ETX	matching_data/matching_3res_site_to_native_ntf2_no_dump/r7/2r7h/0/all_match_info.json	-1.0	-1.0	0.0	0.0	0.0	103.0	[]
3.0	27.0	['ARG', 'THR', 'PRO']	1060.0	5.0	SO4	matching_data/matching_3res_site_to_native_ntf2_no_dump/r7/4r7q/0/all_match_info.json	1.0	1.0	1.0	0.0	1.0	1.0	['1nwwA00.pdb.gz']
-1.0	-1.0	['SER', 'LYS', 'ASN']	1061.0	5.0	SO4	matching_data/matching_3res_site_to_native_ntf2_no_dump/r7/2r7g/0/all_match_info.json	-1.0	-1.0	0.0	0.0	0.0	103.0	[]
-1.0	-1.0	['GLY', 'HIS', 'PHE']	1063.0	18.0	S7P	matching_data/matching_3res_site_to_native_ntf2_no_dump/r7/4r75/0/all_match_info.json	-1.0	-1.0	0.0	0.0	0.0	103.0	[]
3.0	51.0	['LYS', 'GLU', 'GLU']	1062.0	6.0	GOL	matching_data/matching_3res_site_to_native_ntf2_no_dump/r7/4r75/1/all_match_info.json	1.0	1.0	1.0	0.0	1.0	1.0	['1nwwA00.pdb.gz']
-1.0	-1.0	['TRP', 'TYR', 'PHE']	1065.0	16.0	QLI	matching_data/matching_3res_site_to_native_ntf2_no_dump/r7/3r77/0/all_match_info.json	-1.0	-1.0	0.0	0.0	0.0	103.0	[]
2.0	-1.0	['ARG', 'GLY', 'HIS']	1066.0	15.0	EPE	matching_data/matching_3res_site_to_native_ntf2_no_dump/r7/3r7a/0/all_match_info.json	85.0	-1.0	1.0	0.0	0.0	103.0	[]
2.0	11.0	['GLY', 'MET', 'ASP']	1067.0	4.0	ACT	matching_data/matching_3res_site_to_native_ntf2_no_dump/r7/3r79/0/all_match_info.json	1.0	6.0	3.0	0.0	1.0	6.0	['3cnxA00.pdb.gz']
-1.0	-1.0	['ASP', 'ASP', 'ILE']	1068.0	1.0	MG	matching_data/matching_3res_site_to_native_ntf2_no_dump/r7/2r7d/0/all_match_info.json	-1.0	-1.0	0.0	0.0	0.0	103.0	[]
-1.0	-1.0	['ASP', 'TYR', 'GLN']	1071.0	12.0	MES	matching_data/matching_3res_site_to_native_ntf2_no_dump/r7/1r7o/2/all_match_info.json	-1.0	-1.0	0.0	0.0	0.0	103.0	[]
2.5	47.0	['TRP', 'PHE', 'ASP']	1069.0	5.0	SO4	matching_data/matching_3res_site_to_native_ntf2_no_dump/r7/1r7o/1/all_match_info.json	1.0	2.0	2.0	0.0	1.0	2.0	['3e99A00.pdb.gz']
2.3333333333333335	39.0	['LYS', 'HIS', 'ASP']	1072.0	4.0	EDO	matching_data/matching_3res_site_to_native_ntf2_no_dump/zc/4zce/0/all_match_info.json	1.0	3.0	3.0	0.0	1.0	3.0	['3en8A01.pdb.gz']
-1.0	-1.0	['TYR', 'PHE', 'ASN']	1074.0	48.0	NDP	matching_data/matching_3res_site_to_native_ntf2_no_dump/zc/5zcm/0/all_match_info.json	-1.0	-1.0	0.0	0.0	0.0	103.0	[]
-1.0	-1.0	['TRP', 'ASN', 'TRP']	1073.0	8.0	DTT	matching_data/matching_3res_site_to_native_ntf2_no_dump/zc/5zcm/1/all_match_info.json	-1.0	-1.0	0.0	0.0	0.0	103.0	[]
-1.0	-1.0	['SER', 'HIS', 'HIS']	1077.0	1.0	IOD	matching_data/matching_3res_site_to_native_ntf2_no_dump/zc/4zcn/0/all_match_info.json	-1.0	-1.0	0.0	0.0	0.0	103.0	[]
-1.0	-1.0	['ASP', 'ASP', 'ASP']	1078.0	1.0	CA	matching_data/matching_3res_site_to_native_ntf2_no_dump/zc/5zce/0/all_match_info.json	-1.0	-1.0	0.0	0.0	0.0	103.0	[]
1.0	-1.0	['ARG', 'GLY', 'ALA']	1079.0	5.0	PO4	matching_data/matching_3res_site_to_native_ntf2_no_dump/zc/1zc0/0/all_match_info.json	3.0	-1.0	1.0	0.0	0.0	103.0	[]
1.6666666666666667	46589.0	['ARG', 'SER', 'GLU']	1080.0	8.0	MPD	matching_data/matching_3res_site_to_native_ntf2_no_dump/zc/2zcw/0/all_match_info.json	1.0	4.0	3.0	0.0	1.0	4.0	['3k0zA00.pdb.gz']
-1.0	-1.0	['ILE', 'TRP', 'GLY']	1082.0	53.0	FAD	matching_data/matching_3res_site_to_native_ntf2_no_dump/zc/4zcd/0/all_match_info.json	-1.0	-1.0	0.0	0.0	0.0	103.0	[]
-1.0	-1.0	['SER', 'THR', 'SER']	1083.0	3.0	FMT	matching_data/matching_3res_site_to_native_ntf2_no_dump/zc/4zcd/2/all_match_info.json	-1.0	-1.0	0.0	0.0	0.0	103.0	[]
-1.0	-1.0	['PHE', 'ASP', 'SER']	1081.0	44.0	NAD	matching_data/matching_3res_site_to_native_ntf2_no_dump/zc/4zcd/1/all_match_info.json	-1.0	-1.0	0.0	0.0	0.0	103.0	[]
-1.0	-1.0	['GLN', 'ILE', 'GLY']	1084.0	31.0	FMN	matching_data/matching_3res_site_to_native_ntf2_no_dump/zc/1zch/0/all_match_info.json	-1.0	-1.0	0.0	0.0	0.0	103.0	[]
1.0	57.0	['GLN', 'GLU', 'GLU']	1088.0	6.0	GOL	matching_data/matching_3res_site_to_native_ntf2_no_dump/zc/3zcb/0/all_match_info.json	12.0	12.0	1.0	0.0	1.0	12.0	['3hk4A00.pdb.gz']
2.0	-1.0	['PHE', 'TYR', 'TYR']	1091.0	15.0	EPE	matching_data/matching_3res_site_to_native_ntf2_no_dump/zc/3zcw/2/all_match_info.json	42.0	-1.0	1.0	0.0	0.0	103.0	[]
-1.0	-1.0	['LEU', 'TYR', 'TYR']	1089.0	33.0	4A2	matching_data/matching_3res_site_to_native_ntf2_no_dump/zc/3zcw/1/all_match_info.json	-1.0	-1.0	0.0	0.0	0.0	103.0	[]
-1.0	-1.0	['ASP', 'VAL', 'VAL']	1093.0	1.0	K	matching_data/matching_3res_site_to_native_ntf2_no_dump/zc/1zcz/0/all_match_info.json	-1.0	-1.0	0.0	0.0	0.0	103.0	[]
-1.0	-1.0	['ALA', 'TRP', 'PHE']	1092.0	13.0	PG4	matching_data/matching_3res_site_to_native_ntf2_no_dump/zc/1zcz/1/all_match_info.json	-1.0	-1.0	0.0	0.0	0.0	103.0	[]
-1.0	-1.0	['MET', 'TYR', 'VAL']	1094.0	24.0	5TF	matching_data/matching_3res_site_to_native_ntf2_no_dump/zc/3zcl/0/all_match_info.json	-1.0	-1.0	0.0	0.0	0.0	103.0	[]
-1.0	-1.0	['GLU', 'ASP', 'PRO']	1095.0	5.0	IMD	matching_data/matching_3res_site_to_native_ntf2_no_dump/qk/4qkr/0/all_match_info.json	-1.0	-1.0	0.0	0.0	0.0	103.0	[]
-1.0	-1.0	['GLN', 'ASP', 'SER']	1096.0	1.0	MG	matching_data/matching_3res_site_to_native_ntf2_no_dump/qk/3qkt/0/all_match_info.json	-1.0	-1.0	0.0	0.0	0.0	103.0	[]
2.0	-1.0	['GLY', 'GLY', 'GLY']	1097.0	1.0	CL	matching_data/matching_3res_site_to_native_ntf2_no_dump/qk/3qk8/1/all_match_info.json	72.0	-1.0	1.0	0.0	0.0	103.0	[]
-1.0	-1.0	['LYS', 'PRO', 'SER']	1099.0	1.0	BR	matching_data/matching_3res_site_to_native_ntf2_no_dump/qk/4qko/0/all_match_info.json	-1.0	-1.0	0.0	0.0	0.0	103.0	[]
2.0	-1.0	['ILE', 'ILE', 'TYR']	1101.0	10.0	AKG	matching_data/matching_3res_site_to_native_ntf2_no_dump/qk/4qkd/0/all_match_info.json	33.0	-1.0	2.0	0.0	0.0	103.0	[]
1.0	110.0	['LYS', 'VAL', 'GLN']	1104.0	4.0	EDO	matching_data/matching_3res_site_to_native_ntf2_no_dump/qk/2qkp/0/all_match_info.json	15.0	15.0	1.0	0.0	1.0	15.0	['5aigA00.pdb.gz']
-1.0	-1.0	['VAL', 'VAL', 'VAL']	1106.0	8.0	TRS	matching_data/matching_3res_site_to_native_ntf2_no_dump/qk/4qks/0/all_match_info.json	-1.0	-1.0	0.0	0.0	0.0	103.0	[]
-1.0	-1.0	['GLN', 'THR', 'ARG']	1105.0	5.0	SO4	matching_data/matching_3res_site_to_native_ntf2_no_dump/qk/4qks/1/all_match_info.json	-1.0	-1.0	0.0	0.0	0.0	103.0	[]
-1.0	-1.0	['GLU', 'TYR', 'ASN']	1108.0	13.0	GCO	matching_data/matching_3res_site_to_native_ntf2_no_dump/qk/3qke/0/all_match_info.json	-1.0	-1.0	0.0	0.0	0.0	103.0	[]
-1.0	-1.0	['ASP', 'GLU', 'GLU']	1107.0	1.0	MG	matching_data/matching_3res_site_to_native_ntf2_no_dump/qk/3qke/1/all_match_info.json	-1.0	-1.0	0.0	0.0	0.0	103.0	[]
-1.0	-1.0	['PHE', 'GLY', 'ALA']	1109.0	39.0	SMR	matching_data/matching_3res_site_to_native_ntf2_no_dump/qk/3qkl/0/all_match_info.json	-1.0	-1.0	0.0	0.0	0.0	103.0	[]
-1.0	-1.0	['ILE', 'TRP', 'ILE']	1111.0	24.0	XMP	matching_data/matching_3res_site_to_native_ntf2_no_dump/qk/1qk5/0/all_match_info.json	-1.0	-1.0	0.0	0.0	0.0	103.0	[]
-1.0	-1.0	['ASP', 'GLU', 'LEU']	1112.0	1.0	MG	matching_data/matching_3res_site_to_native_ntf2_no_dump/qk/1qk5/2/all_match_info.json	-1.0	-1.0	0.0	0.0	0.0	103.0	[]
-1.0	-1.0	['GLY', 'LYS', 'ARG']	1110.0	9.0	POP	matching_data/matching_3res_site_to_native_ntf2_no_dump/qk/1qk5/1/all_match_info.json	-1.0	-1.0	0.0	0.0	0.0	103.0	[]
-1.0	-1.0	['LYS', 'HIS', 'PRO']	1113.0	5.0	SO4	matching_data/matching_3res_site_to_native_ntf2_no_dump/qk/4qkg/0/all_match_info.json	-1.0	-1.0	0.0	0.0	0.0	103.0	[]
-1.0	-1.0	['LEU', 'PHE', 'HIS']	1115.0	43.0	HEC	matching_data/matching_3res_site_to_native_ntf2_no_dump/qk/1qks/0/all_match_info.json	-1.0	-1.0	0.0	0.0	0.0	103.0	[]
-1.0	-1.0	['GLN', 'ARG', 'MET']	1117.0	5.0	SO4	matching_data/matching_3res_site_to_native_ntf2_no_dump/qk/1qks/3/all_match_info.json	-1.0	-1.0	0.0	0.0	0.0	103.0	[]
-1.0	-1.0	['ASN', 'PRO', 'ALA']	1116.0	6.0	GOL	matching_data/matching_3res_site_to_native_ntf2_no_dump/qk/1qks/2/all_match_info.json	-1.0	-1.0	0.0	0.0	0.0	103.0	[]
-1.0	-1.0	['ARG', 'ILE', 'MET']	1114.0	49.0	DHE	matching_data/matching_3res_site_to_native_ntf2_no_dump/qk/1qks/1/all_match_info.json	-1.0	-1.0	0.0	0.0	0.0	103.0	[]
2.5	-1.0	['ASP', 'GLY', 'GLY']	1119.0	1.0	CA	matching_data/matching_3res_site_to_native_ntf2_no_dump/qk/4qkz/0/all_match_info.json	34.0	-1.0	2.0	0.0	0.0	103.0	[]
-1.0	-1.0	['ASP', 'PHE', 'SER']	1120.0	12.0	MES	matching_data/matching_3res_site_to_native_ntf2_no_dump/qk/4qkz/2/all_match_info.json	-1.0	-1.0	0.0	0.0	0.0	103.0	[]
-1.0	-1.0	['LEU', 'HIS', 'TYR']	1118.0	25.0	QZK	matching_data/matching_3res_site_to_native_ntf2_no_dump/qk/4qkz/1/all_match_info.json	-1.0	-1.0	0.0	0.0	0.0	103.0	[]
-1.0	-1.0	['GLN', 'GLN', 'GLN']	1122.0	1.0	CL	matching_data/matching_3res_site_to_native_ntf2_no_dump/qk/4qkw/0/all_match_info.json	-1.0	-1.0	0.0	0.0	0.0	103.0	[]
-1.0	-1.0	['GLU', 'ALA', 'GLU']	1125.0	1.0	MG	matching_data/matching_3res_site_to_native_ntf2_no_dump/qk/5qk0/0/all_match_info.json	-1.0	-1.0	0.0	0.0	0.0	103.0	[]
-1.0	-1.0	['TRP', 'GLY', 'GLU']	1126.0	14.0	K31	matching_data/matching_3res_site_to_native_ntf2_no_dump/qk/5qk0/2/all_match_info.json	-1.0	-1.0	0.0	0.0	0.0	103.0	[]
-1.0	-1.0	['ILE', 'MET', 'ARG']	1124.0	4.0	EDO	matching_data/matching_3res_site_to_native_ntf2_no_dump/qk/5qk0/1/all_match_info.json	-1.0	-1.0	0.0	0.0	0.0	103.0	[]
-1.0	-1.0	['PRO', 'ALA', 'ARG']	1128.0	1.0	CL	matching_data/matching_3res_site_to_native_ntf2_no_dump/qk/2qkf/0/all_match_info.json	-1.0	-1.0	0.0	0.0	0.0	103.0	[]
-1.0	-1.0	['ARG', 'ILE', 'ILE']	1129.0	6.0	GOL	matching_data/matching_3res_site_to_native_ntf2_no_dump/qk/2qkf/2/all_match_info.json	-1.0	-1.0	0.0	0.0	0.0	103.0	[]
-1.0	-1.0	['ALA', 'CYS', 'ASN']	1127.0	1.0	NA	matching_data/matching_3res_site_to_native_ntf2_no_dump/qk/2qkf/1/all_match_info.json	-1.0	-1.0	0.0	0.0	0.0	103.0	[]
-1.0	-1.0	['LEU', 'ILE', 'MET']	1132.0	16.0	1PE	matching_data/matching_3res_site_to_native_ntf2_no_dump/uo/4uop/2/all_match_info.json	-1.0	-1.0	0.0	0.0	0.0	103.0	[]
3.0	-1.0	['PRO', 'THR', 'SER']	1130.0	1.0	CL	matching_data/matching_3res_site_to_native_ntf2_no_dump/uo/4uop/1/all_match_info.json	16.0	-1.0	1.0	0.0	0.0	103.0	[]
-1.0	-1.0	['VAL', 'THR', 'TRP']	1133.0	53.0	FAD	matching_data/matching_3res_site_to_native_ntf2_no_dump/uo/3uox/0/all_match_info.json	-1.0	-1.0	0.0	0.0	0.0	103.0	[]
-1.0	-1.0	['SER', 'ARG', 'GLN']	1136.0	1.0	NA	matching_data/matching_3res_site_to_native_ntf2_no_dump/uo/5uof/0/all_match_info.json	-1.0	-1.0	0.0	0.0	0.0	103.0	[]
-1.0	-1.0	['MET', 'LEU', 'GLN']	1135.0	4.0	EDO	matching_data/matching_3res_site_to_native_ntf2_no_dump/uo/5uof/1/all_match_info.json	-1.0	-1.0	0.0	0.0	0.0	103.0	[]
-1.0	-1.0	['ARG', 'THR', 'GLU']	1138.0	5.0	SO4	matching_data/matching_3res_site_to_native_ntf2_no_dump/hx/3hxa/0/all_match_info.json	-1.0	-1.0	0.0	0.0	0.0	103.0	[]
2.0	-1.0	['GLU', 'VAL', 'PHE']	1137.0	6.0	GOL	matching_data/matching_3res_site_to_native_ntf2_no_dump/hx/3hxa/1/all_match_info.json	30.0	-1.0	1.0	0.0	0.0	103.0	[]
-1.0	-1.0	['ARG', 'SER', 'LEU']	1139.0	5.0	PO4	matching_data/matching_3res_site_to_native_ntf2_no_dump/hx/2hxp/0/all_match_info.json	-1.0	-1.0	0.0	0.0	0.0	103.0	[]
2.0	29.0	['GLU', 'LEU', 'LEU']	1140.0	8.0	HEZ	matching_data/matching_3res_site_to_native_ntf2_no_dump/hx/4hxf/1/all_match_info.json	31.0	96.0	5.0	0.0	1.0	96.0	['3ejvA00.pdb.gz']
-1.0	-1.0	['PRO', 'SER', 'ASN']	1143.0	13.0	FLC	matching_data/matching_3res_site_to_native_ntf2_no_dump/hx/2hxw/0/all_match_info.json	-1.0	-1.0	0.0	0.0	0.0	103.0	[]
1.5	-1.0	['ASP', 'PHE', 'VAL']	1144.0	21.0	U5P	matching_data/matching_3res_site_to_native_ntf2_no_dump/hx/1hxp/1/all_match_info.json	55.0	-1.0	2.0	0.0	0.0	103.0	[]
-1.0	-1.0	['PHE', 'LEU', 'LEU']	1148.0	6.0	ETX	matching_data/matching_3res_site_to_native_ntf2_no_dump/hx/2hx5/0/all_match_info.json	-1.0	-1.0	0.0	0.0	0.0	103.0	[]
-1.0	-1.0	['ILE', 'LEU', 'PRO']	1150.0	48.0	COA	matching_data/matching_3res_site_to_native_ntf2_no_dump/hx/6hxp/0/all_match_info.json	-1.0	-1.0	0.0	0.0	0.0	103.0	[]
-1.0	-1.0	['LEU', 'ARG', 'GLN']	1152.0	1.0	CL	matching_data/matching_3res_site_to_native_ntf2_no_dump/hx/2hxv/0/all_match_info.json	-1.0	-1.0	0.0	0.0	0.0	103.0	[]
2.6666666666666665	-1.0	['ARG', 'GLY', 'GLY']	1153.0	6.0	GOL	matching_data/matching_3res_site_to_native_ntf2_no_dump/hx/2hxv/2/all_match_info.json	18.0	-1.0	9.0	0.0	0.0	103.0	[]
-1.0	-1.0	['ALA', 'ILE', 'GLY']	1151.0	48.0	NDP	matching_data/matching_3res_site_to_native_ntf2_no_dump/hx/2hxv/1/all_match_info.json	-1.0	-1.0	0.0	0.0	0.0	103.0	[]
-1.0	-1.0	['PHE', 'ILE', 'ARG']	1155.0	14.0	DST	matching_data/matching_3res_site_to_native_ntf2_no_dump/hx/5hxq/0/all_match_info.json	-1.0	-1.0	0.0	0.0	0.0	103.0	[]
-1.0	-1.0	['LEU', 'ILE', 'ARG']	1157.0	48.0	COA	matching_data/matching_3res_site_to_native_ntf2_no_dump/hx/6hxm/0/all_match_info.json	-1.0	-1.0	0.0	0.0	0.0	103.0	[]
-1.0	-1.0	['ARG', 'ARG', 'PHE']	1156.0	13.0	FLC	matching_data/matching_3res_site_to_native_ntf2_no_dump/hx/6hxm/1/all_match_info.json	-1.0	-1.0	0.0	0.0	0.0	103.0	[]
-1.0	-1.0	['GLU', 'ASP', 'GLU']	1158.0	1.0	MN	matching_data/matching_3res_site_to_native_ntf2_no_dump/hx/4hx4/0/all_match_info.json	-1.0	-1.0	0.0	0.0	0.0	103.0	[]
-1.0	-1.0	['GLU', 'ASP', 'ASP']	1160.0	1.0	CA	matching_data/matching_3res_site_to_native_ntf2_no_dump/hx/3hx4/0/all_match_info.json	-1.0	-1.0	0.0	0.0	0.0	103.0	[]
-1.0	-1.0	['MET', 'LYS', 'ARG']	1161.0	5.0	SO4	matching_data/matching_3res_site_to_native_ntf2_no_dump/hx/3hx4/2/all_match_info.json	-1.0	-1.0	0.0	0.0	0.0	103.0	[]
-1.0	-1.0	['GLU', 'VAL', 'LEU']	1159.0	31.0	ANP	matching_data/matching_3res_site_to_native_ntf2_no_dump/hx/3hx4/1/all_match_info.json	-1.0	-1.0	0.0	0.0	0.0	103.0	[]
1.0	33.0	['ASN', 'TYR', 'LEU']	1163.0	5.0	IMD	matching_data/matching_3res_site_to_native_ntf2_no_dump/hx/3hx8/0/all_match_info.json	59.0	59.0	1.0	0.0	1.0	59.0	['3hx8A00.pdb.gz']
-1.0	-1.0	['ASP', 'GLU', 'GLU']	1165.0	1.0	MG	matching_data/matching_3res_site_to_native_ntf2_no_dump/hx/2hxt/0/all_match_info.json	-1.0	-1.0	0.0	0.0	0.0	103.0	[]
-1.0	-1.0	['HIS', 'GLY', 'TYR']	1164.0	10.0	EHM	matching_data/matching_3res_site_to_native_ntf2_no_dump/hx/2hxt/1/all_match_info.json	-1.0	-1.0	0.0	0.0	0.0	103.0	[]
-1.0	-1.0	['TYR', 'ASP', 'ILE']	1166.0	10.0	PGE	matching_data/matching_3res_site_to_native_ntf2_no_dump/hx/6hxa/0/all_match_info.json	-1.0	-1.0	0.0	0.0	0.0	103.0	[]
-1.0	-1.0	['THR', 'ASP', 'THR']	1167.0	1.0	MG	matching_data/matching_3res_site_to_native_ntf2_no_dump/hx/6hxu/0/all_match_info.json	-1.0	-1.0	0.0	0.0	0.0	103.0	[]
-1.0	-1.0	['PHE', 'CYS', 'VAL']	1169.0	5.0	PO4	matching_data/matching_3res_site_to_native_ntf2_no_dump/hx/1hxn/0/all_match_info.json	-1.0	-1.0	0.0	0.0	0.0	103.0	[]
-1.0	-1.0	['ALA', 'ALA', 'ALA']	1170.0	1.0	CL	matching_data/matching_3res_site_to_native_ntf2_no_dump/hx/1hxn/2/all_match_info.json	-1.0	-1.0	0.0	0.0	0.0	103.0	[]
-1.0	-1.0	['ALA', 'ALA', 'MET']	1168.0	1.0	NA	matching_data/matching_3res_site_to_native_ntf2_no_dump/hx/1hxn/1/all_match_info.json	-1.0	-1.0	0.0	0.0	0.0	103.0	[]
-1.0	-1.0	['MET', 'PHE', 'PHE']	1171.0	21.0	RET	matching_data/matching_3res_site_to_native_ntf2_no_dump/hx/3hx3/0/all_match_info.json	-1.0	-1.0	0.0	0.0	0.0	103.0	[]
1.0	29.0	['GLU', 'ALA', 'ASP']	1172.0	1.0	MG	matching_data/matching_3res_site_to_native_ntf2_no_dump/hx/1hxi/0/all_match_info.json	12.0	39.0	3.0	0.0	1.0	39.0	['3ebtA00.pdb.gz']
3.0	13.0	['VAL', 'ALA', 'MET']	1174.0	5.0	SO4	matching_data/matching_3res_site_to_native_ntf2_no_dump/hx/4hx6/0/all_match_info.json	1.0	1.0	1.0	0.0	1.0	1.0	['1nwwA00.pdb.gz']
2.0	18.0	['ALA', 'MET', 'VAL']	1173.0	4.0	ACT	matching_data/matching_3res_site_to_native_ntf2_no_dump/hx/4hx6/1/all_match_info.json	1.0	1.0	1.0	0.0	1.0	1.0	['1nwwA00.pdb.gz']
1.8	-1.0	['ILE', 'PHE', 'VAL']	1176.0	1.0	CL	matching_data/matching_3res_site_to_native_ntf2_no_dump/hx/3hx9/0/all_match_info.json	15.0	-1.0	5.0	0.0	0.0	103.0	[]
-1.0	-1.0	['PHE', 'ASN', 'PHE']	1175.0	43.0	HEM	matching_data/matching_3res_site_to_native_ntf2_no_dump/hx/3hx9/1/all_match_info.json	-1.0	-1.0	0.0	0.0	0.0	103.0	[]
-1.0	-1.0	['PHE', 'PHE', 'TYR']	1178.0	13.0	PG4	matching_data/matching_3res_site_to_native_ntf2_no_dump/hx/5hx0/0/all_match_info.json	-1.0	-1.0	0.0	0.0	0.0	103.0	[]
3.0	12.0	['GLY', 'ASN', 'THR']	1179.0	10.0	PGE	matching_data/matching_3res_site_to_native_ntf2_no_dump/hx/5hx0/2/all_match_info.json	1.0	1.0	1.0	0.0	1.0	1.0	['1nwwA00.pdb.gz']
-1.0	-1.0	['GLN', 'HIS', 'TYR']	1177.0	4.0	ACT	matching_data/matching_3res_site_to_native_ntf2_no_dump/hx/5hx0/1/all_match_info.json	-1.0	-1.0	0.0	0.0	0.0	103.0	[]
-1.0	-1.0	['ARG', 'ARG', 'ASN']	1182.0	1.0	CL	matching_data/matching_3res_site_to_native_ntf2_no_dump/hx/1hx0/0/all_match_info.json	-1.0	-1.0	0.0	0.0	0.0	103.0	[]
-1.0	-1.0	['ARG', 'ILE', 'ARG']	1183.0	4.0	EDO	matching_data/matching_3res_site_to_native_ntf2_no_dump/hx/1hx0/2/all_match_info.json	-1.0	-1.0	0.0	0.0	0.0	103.0	[]
-1.0	-1.0	['ASP', 'HIS', 'ARG']	1181.0	1.0	CA	matching_data/matching_3res_site_to_native_ntf2_no_dump/hx/1hx0/1/all_match_info.json	-1.0	-1.0	0.0	0.0	0.0	103.0	[]
-1.0	-1.0	['ASP', 'ALA', 'VAL']	1185.0	48.0	NDP	matching_data/matching_3res_site_to_native_ntf2_no_dump/hx/4hxy/0/all_match_info.json	-1.0	-1.0	0.0	0.0	0.0	103.0	[]
-1.0	-1.0	['ASP', 'TYR', 'MET']	1184.0	9.0	ACA	matching_data/matching_3res_site_to_native_ntf2_no_dump/hx/4hxy/1/all_match_info.json	-1.0	-1.0	0.0	0.0	0.0	103.0	[]
-1.0	-1.0	['ARG', 'ARG', 'ARG']	1187.0	13.0	FLC	matching_data/matching_3res_site_to_native_ntf2_no_dump/hx/6hxo/0/all_match_info.json	-1.0	-1.0	0.0	0.0	0.0	103.0	[]
3.0	40.0	['ARG', 'GLU', 'THR']	1186.0	12.0	MES	matching_data/matching_3res_site_to_native_ntf2_no_dump/hx/6hxo/1/all_match_info.json	1.0	9.0	9.0	0.0	1.0	9.0	['3gzrB00.pdb.gz']
2.25	28.0	['PHE', 'ASN', 'ASP']	1189.0	1.0	CL	matching_data/matching_3res_site_to_native_ntf2_no_dump/hx/1hx6/0/all_match_info.json	4.0	39.0	4.0	0.0	1.0	39.0	['3ebtA00.pdb.gz']
-1.0	-1.0	['GLN', 'ARG', 'GLU']	1190.0	8.0	MPD	matching_data/matching_3res_site_to_native_ntf2_no_dump/hx/1hx6/2/all_match_info.json	-1.0	-1.0	0.0	0.0	0.0	103.0	[]
-1.0	-1.0	['ASP', 'ASP', 'ASN']	1188.0	1.0	NA	matching_data/matching_3res_site_to_native_ntf2_no_dump/hx/1hx6/1/all_match_info.json	-1.0	-1.0	0.0	0.0	0.0	103.0	[]
-1.0	-1.0	['GLN', 'LEU', 'PHE']	1192.0	20.0	UMP	matching_data/matching_3res_site_to_native_ntf2_no_dump/hx/5hx1/0/all_match_info.json	-1.0	-1.0	0.0	0.0	0.0	103.0	[]
2.0	86.0	['GLU', 'GLU', 'ASP']	1191.0	1.0	MG	matching_data/matching_3res_site_to_native_ntf2_no_dump/hx/5hx1/1/all_match_info.json	14.0	14.0	1.0	0.0	1.0	14.0	['3d9rB00.pdb.gz']
-1.0	-1.0	['ILE', 'ILE', 'ASN']	1194.0	1.0	CL	matching_data/matching_3res_site_to_native_ntf2_no_dump/uu/3uuw/0/all_match_info.json	-1.0	-1.0	0.0	0.0	0.0	103.0	[]
-1.0	-1.0	['ILE', 'ASP', 'PHE']	1196.0	10.0	PGE	matching_data/matching_3res_site_to_native_ntf2_no_dump/uu/3uuw/3/all_match_info.json	-1.0	-1.0	0.0	0.0	0.0	103.0	[]
-1.0	-1.0	['SER', 'HIS', 'SER']	1195.0	7.0	PEG	matching_data/matching_3res_site_to_native_ntf2_no_dump/uu/3uuw/2/all_match_info.json	-1.0	-1.0	0.0	0.0	0.0	103.0	[]
-1.0	-1.0	['TRP', 'PHE', 'LYS']	1193.0	6.0	GOL	matching_data/matching_3res_site_to_native_ntf2_no_dump/uu/3uuw/1/all_match_info.json	-1.0	-1.0	0.0	0.0	0.0	103.0	[]
2.3333333333333335	-1.0	['TYR', 'ALA', 'GLU']	1198.0	1.0	CL	matching_data/matching_3res_site_to_native_ntf2_no_dump/uu/3uue/0/all_match_info.json	19.0	-1.0	3.0	0.0	0.0	103.0	[]
2.0	21.0	['TRP', 'TYR', 'TYR']	1197.0	6.0	GOL	matching_data/matching_3res_site_to_native_ntf2_no_dump/uu/3uue/1/all_match_info.json	4.0	4.0	1.0	0.0	1.0	4.0	['3k0zA00.pdb.gz']
-1.0	-1.0	['ILE', 'LYS', 'GLU']	1200.0	20.0	GSH	matching_data/matching_3res_site_to_native_ntf2_no_dump/uu/5uuo/0/all_match_info.json	-1.0	-1.0	0.0	0.0	0.0	103.0	[]
-1.0	-1.0	['TYR', 'TYR', 'TYR']	1202.0	6.0	GOL	matching_data/matching_3res_site_to_native_ntf2_no_dump/uu/1uu3/0/all_match_info.json	-1.0	-1.0	0.0	0.0	0.0	103.0	[]
-1.0	-1.0	['LEU', 'LEU', 'VAL']	1203.0	35.0	LY4	matching_data/matching_3res_site_to_native_ntf2_no_dump/uu/1uu3/2/all_match_info.json	-1.0	-1.0	0.0	0.0	0.0	103.0	[]
-1.0	-1.0	['LYS', 'GLN', 'ARG']	1201.0	5.0	SO4	matching_data/matching_3res_site_to_native_ntf2_no_dump/uu/1uu3/1/all_match_info.json	-1.0	-1.0	0.0	0.0	0.0	103.0	[]
-1.0	-1.0	['ASP', 'THR', 'LEU']	1205.0	23.0	AMP	matching_data/matching_3res_site_to_native_ntf2_no_dump/uu/4uuw/0/all_match_info.json	-1.0	-1.0	0.0	0.0	0.0	103.0	[]
-1.0	-1.0	['LEU', 'TYR', 'LYS']	1207.0	6.0	GOL	matching_data/matching_3res_site_to_native_ntf2_no_dump/uu/4uuw/3/all_match_info.json	-1.0	-1.0	0.0	0.0	0.0	103.0	[]
-1.0	-1.0	['GLY', 'ARG', 'TYR']	1206.0	5.0	SO4	matching_data/matching_3res_site_to_native_ntf2_no_dump/uu/4uuw/2/all_match_info.json	-1.0	-1.0	0.0	0.0	0.0	103.0	[]
-1.0	-1.0	['GLU', 'ASP', 'ASP']	1204.0	1.0	MG	matching_data/matching_3res_site_to_native_ntf2_no_dump/uu/4uuw/1/all_match_info.json	-1.0	-1.0	0.0	0.0	0.0	103.0	[]
-1.0	-1.0	['ILE', 'PRO', 'ALA']	1209.0	53.0	FAD	matching_data/matching_3res_site_to_native_ntf2_no_dump/uu/2uuu/0/all_match_info.json	-1.0	-1.0	0.0	0.0	0.0	103.0	[]
-1.0	-1.0	['TRP', 'VAL', 'LEU']	1208.0	17.0	PL3	matching_data/matching_3res_site_to_native_ntf2_no_dump/uu/2uuu/1/all_match_info.json	-1.0	-1.0	0.0	0.0	0.0	103.0	[]
2.0	36.0	['ASP', 'ARG', 'ASP']	1210.0	13.0	BDP	matching_data/matching_3res_site_to_native_ntf2_no_dump/uu/3uug/0/all_match_info.json	81.0	81.0	1.0	0.0	1.0	81.0	['3robA00.pdb.gz']
-1.0	-1.0	['PHE', 'VAL', 'VAL']	1212.0	43.0	HEM	matching_data/matching_3res_site_to_native_ntf2_no_dump/uu/2uuq/0/all_match_info.json	-1.0	-1.0	0.0	0.0	0.0	103.0	[]
2.0	-1.0	['ALA', 'LEU', 'TYR']	1211.0	4.0	IPA	matching_data/matching_3res_site_to_native_ntf2_no_dump/uu/2uuq/1/all_match_info.json	4.0	-1.0	1.0	0.0	0.0	103.0	[]
-1.0	-1.0	['VAL', 'GLY', 'MET']	1214.0	44.0	NAI	matching_data/matching_3res_site_to_native_ntf2_no_dump/uu/4uup/0/all_match_info.json	-1.0	-1.0	0.0	0.0	0.0	103.0	[]
-1.0	-1.0	['ARG', 'ARG', 'HIS']	1213.0	5.0	PO4	matching_data/matching_3res_site_to_native_ntf2_no_dump/uu/4uup/1/all_match_info.json	-1.0	-1.0	0.0	0.0	0.0	103.0	[]
-1.0	-1.0	['ILE', 'PRO', 'ALA']	1218.0	53.0	FAD	matching_data/matching_3res_site_to_native_ntf2_no_dump/uu/2uuv/0/all_match_info.json	-1.0	-1.0	0.0	0.0	0.0	103.0	[]
1.8888888888888888	12.0	['TRP', 'VAL', 'VAL']	1217.0	17.0	PL3	matching_data/matching_3res_site_to_native_ntf2_no_dump/uu/2uuv/1/all_match_info.json	3.0	28.0	9.0	0.0	1.0	28.0	['3g0kA00.pdb.gz']
-1.0	-1.0	['ASP', 'ASP', 'ASN']	1220.0	1.0	MG	matching_data/matching_3res_site_to_native_ntf2_no_dump/sf/3sf0/0/all_match_info.json	-1.0	-1.0	0.0	0.0	0.0	103.0	[]
-1.0	-1.0	['TYR', 'PHE', 'ASP']	1219.0	23.0	AMP	matching_data/matching_3res_site_to_native_ntf2_no_dump/sf/3sf0/1/all_match_info.json	-1.0	-1.0	0.0	0.0	0.0	103.0	[]
-1.0	-1.0	['HIS', 'ASP', 'SER']	1222.0	1.0	ZN	matching_data/matching_3res_site_to_native_ntf2_no_dump/sf/3sfw/0/all_match_info.json	-1.0	-1.0	0.0	0.0	0.0	103.0	[]
-1.0	-1.0	['ASP', 'LYS', 'CYS']	1224.0	28.0	GDP	matching_data/matching_3res_site_to_native_ntf2_no_dump/sf/3sfv/0/all_match_info.json	-1.0	-1.0	0.0	0.0	0.0	103.0	[]
-1.0	-1.0	['TYR', 'THR', 'PHE']	1226.0	53.0	FDA	matching_data/matching_3res_site_to_native_ntf2_no_dump/sf/3sf6/0/all_match_info.json	-1.0	-1.0	0.0	0.0	0.0	103.0	[]
-1.0	-1.0	['ILE', 'SER', 'LEU']	1227.0	5.0	SO4	matching_data/matching_3res_site_to_native_ntf2_no_dump/sf/3sf6/2/all_match_info.json	-1.0	-1.0	0.0	0.0	0.0	103.0	[]
2.0	36.0	['LYS', 'PRO', 'SER']	1230.0	1.0	CL	matching_data/matching_3res_site_to_native_ntf2_no_dump/sf/1sfx/0/all_match_info.json	1.0	1.0	1.0	0.0	1.0	1.0	['1nwwA00.pdb.gz']
-1.0	-1.0	['LYS', 'LYS', 'ASN']	1232.0	5.0	SO4	matching_data/matching_3res_site_to_native_ntf2_no_dump/sf/1sff/0/all_match_info.json	-1.0	-1.0	0.0	0.0	0.0	103.0	[]
-1.0	-1.0	['VAL', 'ARG', 'HIS']	1233.0	21.0	IK2	matching_data/matching_3res_site_to_native_ntf2_no_dump/sf/1sff/2/all_match_info.json	-1.0	-1.0	0.0	0.0	0.0	103.0	[]
-1.0	-1.0	['GLN', 'LYS', 'ASP']	1231.0	4.0	EDO	matching_data/matching_3res_site_to_native_ntf2_no_dump/sf/1sff/1/all_match_info.json	-1.0	-1.0	0.0	0.0	0.0	103.0	[]
-1.0	-1.0	['TYR', 'PHE', 'ARG']	1235.0	30.0	L9K	matching_data/matching_3res_site_to_native_ntf2_no_dump/sf/6sfb/0/all_match_info.json	-1.0	-1.0	0.0	0.0	0.0	103.0	[]
-1.0	-1.0	['GLN', 'LEU', 'THR']	1238.0	6.0	GOL	matching_data/matching_3res_site_to_native_ntf2_no_dump/m0/4m0w/2/all_match_info.json	-1.0	-1.0	0.0	0.0	0.0	103.0	[]
-1.0	-1.0	['TRP', 'ALA', 'GLY']	1236.0	13.0	NHE	matching_data/matching_3res_site_to_native_ntf2_no_dump/m0/4m0w/1/all_match_info.json	-1.0	-1.0	0.0	0.0	0.0	103.0	[]
-1.0	-1.0	['ASP', 'ASP', 'ASP']	1239.0	1.0	CA	matching_data/matching_3res_site_to_native_ntf2_no_dump/m0/4m02/0/all_match_info.json	-1.0	-1.0	0.0	0.0	0.0	103.0	[]
2.0	37.0	['ARG', 'GLY', 'GLU']	1241.0	5.0	SO4	matching_data/matching_3res_site_to_native_ntf2_no_dump/m0/5m0w/0/all_match_info.json	3.0	8.0	2.0	0.0	1.0	8.0	['3nv0A00.pdb.gz']
-1.0	-1.0	['PRO', 'TYR', 'GLN']	1240.0	6.0	GOL	matching_data/matching_3res_site_to_native_ntf2_no_dump/m0/5m0w/1/all_match_info.json	-1.0	-1.0	0.0	0.0	0.0	103.0	[]
-1.0	-1.0	['ASP', 'ALA', 'LYS']	1244.0	28.0	GDP	matching_data/matching_3res_site_to_native_ntf2_no_dump/m0/5m04/0/all_match_info.json	-1.0	-1.0	0.0	0.0	0.0	103.0	[]
-1.0	-1.0	['GLU', 'TRP', 'ASP']	1247.0	1.0	MG	matching_data/matching_3res_site_to_native_ntf2_no_dump/m0/3m07/0/all_match_info.json	-1.0	-1.0	0.0	0.0	0.0	103.0	[]
-1.0	-1.0	['ARG', 'ALA', 'ILE']	1249.0	13.0	PG4	matching_data/matching_3res_site_to_native_ntf2_no_dump/m0/3m07/3/all_match_info.json	-1.0	-1.0	0.0	0.0	0.0	103.0	[]
2.0	499.0	['ARG', 'LEU', 'ILE']	1246.0	1.0	CL	matching_data/matching_3res_site_to_native_ntf2_no_dump/m0/3m07/1/all_match_info.json	1.0	1.0	1.0	0.0	1.0	1.0	['1nwwA00.pdb.gz']
-1.0	-1.0	['ARG', 'VAL', 'LYS']	1251.0	5.0	SO4	matching_data/matching_3res_site_to_native_ntf2_no_dump/m0/1m0u/0/all_match_info.json	-1.0	-1.0	0.0	0.0	0.0	103.0	[]
-1.0	-1.0	['LEU', 'GLN', 'ASP']	1250.0	20.0	GSH	matching_data/matching_3res_site_to_native_ntf2_no_dump/m0/1m0u/1/all_match_info.json	-1.0	-1.0	0.0	0.0	0.0	103.0	[]
-1.0	-1.0	['ASP', 'ASP', 'ASP']	1254.0	1.0	CA	matching_data/matching_3res_site_to_native_ntf2_no_dump/m0/5m0y/0/all_match_info.json	-1.0	-1.0	0.0	0.0	0.0	103.0	[]
-1.0	-1.0	['PRO', 'ILE', 'GLU']	1255.0	19.0	P6G	matching_data/matching_3res_site_to_native_ntf2_no_dump/m0/5m0y/5/all_match_info.json	-1.0	-1.0	0.0	0.0	0.0	103.0	[]
2.0	-1.0	['ILE', 'PRO', 'LEU']	1257.0	10.0	PGE	matching_data/matching_3res_site_to_native_ntf2_no_dump/m0/5m0y/3/all_match_info.json	4.0	-1.0	1.0	0.0	0.0	103.0	[]
5.0	22.0	['PRO', 'TYR', 'ASP']	1256.0	6.0	GOL	matching_data/matching_3res_site_to_native_ntf2_no_dump/m0/5m0y/2/all_match_info.json	16.0	16.0	1.0	0.0	1.0	16.0	['1jkgB00.pdb.gz']
2.0	4163.0	['GLU', 'GLU', 'SER']	1252.0	4.0	EDO	matching_data/matching_3res_site_to_native_ntf2_no_dump/m0/5m0y/4/all_match_info.json	2.0	2.0	1.0	0.0	1.0	2.0	['3e99A00.pdb.gz']
-1.0	-1.0	['LYS', 'LYS', 'ARG']	1253.0	5.0	SO4	matching_data/matching_3res_site_to_native_ntf2_no_dump/m0/5m0y/1/all_match_info.json	-1.0	-1.0	0.0	0.0	0.0	103.0	[]
3.0	-1.0	['GLY', 'TYR', 'GLY']	1259.0	5.0	SO4	matching_data/matching_3res_site_to_native_ntf2_no_dump/m0/3m0z/0/all_match_info.json	101.0	-1.0	1.0	0.0	0.0	103.0	[]
3.0	80.0	['GLU', 'ASP', 'GLU']	1262.0	1.0	MG	matching_data/matching_3res_site_to_native_ntf2_no_dump/m0/1m0w/0/all_match_info.json	41.0	41.0	1.0	0.0	1.0	41.0	['3cu3A00.pdb.gz']
-1.0	-1.0	['VAL', 'SER', 'ASN']	1263.0	16.0	3GC	matching_data/matching_3res_site_to_native_ntf2_no_dump/m0/1m0w/2/all_match_info.json	-1.0	-1.0	0.0	0.0	0.0	103.0	[]
-1.0	-1.0	['GLY', 'GLY', 'ALA']	1264.0	13.0	CIT	matching_data/matching_3res_site_to_native_ntf2_no_dump/m0/1m0s/0/all_match_info.json	-1.0	-1.0	0.0	0.0	0.0	103.0	[]
-1.0	-1.0	['LYS', 'LYS', 'TRP']	1265.0	5.0	SO4	matching_data/matching_3res_site_to_native_ntf2_no_dump/m0/3m0r/0/all_match_info.json	-1.0	-1.0	0.0	0.0	0.0	103.0	[]
-1.0	-1.0	['ALA', 'ASP', 'TYR']	1266.0	20.0	GSH	matching_data/matching_3res_site_to_native_ntf2_no_dump/m0/3m0f/0/all_match_info.json	-1.0	-1.0	0.0	0.0	0.0	103.0	[]
-1.0	-1.0	['ASP', 'ASP', 'GLU']	1268.0	1.0	MN	matching_data/matching_3res_site_to_native_ntf2_no_dump/m0/3m0m/0/all_match_info.json	-1.0	-1.0	0.0	0.0	0.0	103.0	[]
-1.0	-1.0	['LYS', 'GLU', 'HIS']	1267.0	12.0	AOS	matching_data/matching_3res_site_to_native_ntf2_no_dump/m0/3m0m/1/all_match_info.json	-1.0	-1.0	0.0	0.0	0.0	103.0	[]
-1.0	-1.0	['ASP', 'GLU', 'THR']	1270.0	1.0	MN	matching_data/matching_3res_site_to_native_ntf2_no_dump/m0/1m0d/0/all_match_info.json	-1.0	-1.0	0.0	0.0	0.0	103.0	[]
-1.0	-1.0	['GLY', 'GLU', 'GLU']	1272.0	1.0	MG	matching_data/matching_3res_site_to_native_ntf2_no_dump/m0/4m0n/0/all_match_info.json	-1.0	-1.0	0.0	0.0	0.0	103.0	[]
3.0	22.0	['ILE', 'GLU', 'LEU']	1271.0	4.0	EDO	matching_data/matching_3res_site_to_native_ntf2_no_dump/m0/4m0n/1/all_match_info.json	1.0	1.0	1.0	0.0	1.0	1.0	['1nwwA00.pdb.gz']
3.0	14.0	['PHE', 'ILE', 'VAL']	1273.0	6.0	GOL	matching_data/matching_3res_site_to_native_ntf2_no_dump/m0/5m02/0/all_match_info.json	1.0	1.0	1.0	0.0	1.0	1.0	['1nwwA00.pdb.gz']
-1.0	-1.0	['GLN', 'ALA', 'PHE']	1275.0	43.0	HEM	matching_data/matching_3res_site_to_native_ntf2_no_dump/m0/5m0n/0/all_match_info.json	-1.0	-1.0	0.0	0.0	0.0	103.0	[]
-1.0	-1.0	['ASP', 'ASP', 'ASP']	1278.0	1.0	MN	matching_data/matching_3res_site_to_native_ntf2_no_dump/m0/3m0j/0/all_match_info.json	-1.0	-1.0	0.0	0.0	0.0	103.0	[]
-1.0	-1.0	['VAL', 'GLN', 'LYS']	1280.0	23.0	AMP	matching_data/matching_3res_site_to_native_ntf2_no_dump/m0/4m0k/0/all_match_info.json	-1.0	-1.0	0.0	0.0	0.0	103.0	[]
2.0	8642.0	['ASP', 'HIS', 'HIS']	1279.0	1.0	CA	matching_data/matching_3res_site_to_native_ntf2_no_dump/m0/4m0k/1/all_match_info.json	1.0	6.0	3.0	0.0	1.0	6.0	['3cnxA00.pdb.gz']
-1.0	-1.0	['ARG', 'SER', 'TYR']	1281.0	3.0	SCN	matching_data/matching_3res_site_to_native_ntf2_no_dump/kg/1kgs/0/all_match_info.json	-1.0	-1.0	0.0	0.0	0.0	103.0	[]
-1.0	-1.0	['ASP', 'ILE', 'VAL']	1284.0	53.0	FAD	matching_data/matching_3res_site_to_native_ntf2_no_dump/kg/4kgd/0/all_match_info.json	-1.0	-1.0	0.0	0.0	0.0	103.0	[]
-1.0	-1.0	['TYR', 'TRP', 'LYS']	1285.0	6.0	GOL	matching_data/matching_3res_site_to_native_ntf2_no_dump/kg/4kgd/2/all_match_info.json	-1.0	-1.0	0.0	0.0	0.0	103.0	[]
-1.0	-1.0	['MET', 'ALA', 'PHE']	1282.0	26.0	TDP	matching_data/matching_3res_site_to_native_ntf2_no_dump/kg/4kgd/4/all_match_info.json	-1.0	-1.0	0.0	0.0	0.0	103.0	[]
3.0	-1.0	['ASP', 'GLN', 'ASN']	1283.0	1.0	MG	matching_data/matching_3res_site_to_native_ntf2_no_dump/kg/4kgd/1/all_match_info.json	71.0	-1.0	1.0	0.0	0.0	103.0	[]
-1.0	-1.0	['MET', 'SER', 'GLN']	1288.0	48.0	NDP	matching_data/matching_3res_site_to_native_ntf2_no_dump/kg/3kgy/0/all_match_info.json	-1.0	-1.0	0.0	0.0	0.0	103.0	[]
-1.0	-1.0	['ASN', 'ASN', 'ASN']	1287.0	4.0	EDO	matching_data/matching_3res_site_to_native_ntf2_no_dump/kg/3kgy/1/all_match_info.json	-1.0	-1.0	0.0	0.0	0.0	103.0	[]
1.0	17.0	['ASN', 'ARG', 'ASP']	1292.0	6.0	GOL	matching_data/matching_3res_site_to_native_ntf2_no_dump/kg/1kg2/2/all_match_info.json	38.0	38.0	1.0	0.0	1.0	38.0	['2k54A00.pdb.gz']
-1.0	-1.0	['PRO', 'GLN', 'CYS']	1290.0	8.0	SF4	matching_data/matching_3res_site_to_native_ntf2_no_dump/kg/1kg2/1/all_match_info.json	-1.0	-1.0	0.0	0.0	0.0	103.0	[]
-1.0	-1.0	['GLU', 'GLU', 'GLU']	1293.0	1.0	MG	matching_data/matching_3res_site_to_native_ntf2_no_dump/kg/4kg3/0/all_match_info.json	-1.0	-1.0	0.0	0.0	0.0	103.0	[]
3.0	32.0	['ASN', 'PHE', 'ASN']	1295.0	4.0	EDO	matching_data/matching_3res_site_to_native_ntf2_no_dump/kg/3kg0/0/all_match_info.json	1.0	1.0	1.0	0.0	1.0	1.0	['1nwwA00.pdb.gz']
-1.0	-1.0	['VAL', 'GLU', 'GLN']	1296.0	20.0	GSH	matching_data/matching_3res_site_to_native_ntf2_no_dump/kg/4kgi/0/all_match_info.json	-1.0	-1.0	0.0	0.0	0.0	103.0	[]
1.75	208.0	['ASN', 'LEU', 'GLN']	1298.0	1.0	CL	matching_data/matching_3res_site_to_native_ntf2_no_dump/kg/4kg7/0/all_match_info.json	13.0	98.0	4.0	0.0	1.0	98.0	['5cxoB00.pdb.gz']
2.0	-1.0	['ARG', 'ASN', 'LEU']	1300.0	1.0	CL	matching_data/matching_3res_site_to_native_ntf2_no_dump/kg/3kgw/0/all_match_info.json	77.0	-1.0	1.0	0.0	0.0	103.0	[]
-1.0	-1.0	['LEU', 'LYS', 'LEU']	1301.0	22.0	T4A	matching_data/matching_3res_site_to_native_ntf2_no_dump/kg/1kgi/0/all_match_info.json	-1.0	-1.0	0.0	0.0	0.0	103.0	[]
-1.0	-1.0	['ARG', 'ASN', 'ALA']	1304.0	1.0	CL	matching_data/matching_3res_site_to_native_ntf2_no_dump/kg/5kgn/0/all_match_info.json	-1.0	-1.0	0.0	0.0	0.0	103.0	[]
4.0	30.0	['ALA', 'ILE', 'LEU']	1305.0	1.0	MG	matching_data/matching_3res_site_to_native_ntf2_no_dump/kg/5kgn/2/all_match_info.json	1.0	1.0	1.0	0.0	1.0	1.0	['1nwwA00.pdb.gz']
-1.0	-1.0	['ASP', 'ASP', 'ASP']	1302.0	1.0	ZN	matching_data/matching_3res_site_to_native_ntf2_no_dump/kg/5kgn/4/all_match_info.json	-1.0	-1.0	0.0	0.0	0.0	103.0	[]
-1.0	-1.0	['ASP', 'ARG', 'HIS']	1303.0	6.0	GOL	matching_data/matching_3res_site_to_native_ntf2_no_dump/kg/5kgn/1/all_match_info.json	-1.0	-1.0	0.0	0.0	0.0	103.0	[]
-1.0	-1.0	['ASP', 'ALA', 'ILE']	1307.0	48.0	385	matching_data/matching_3res_site_to_native_ntf2_no_dump/fd/2fdd/0/all_match_info.json	-1.0	-1.0	0.0	0.0	0.0	103.0	[]
1.6363636363636365	-1.0	['ARG', 'THR', 'ILE']	1310.0	1.0	CL	matching_data/matching_3res_site_to_native_ntf2_no_dump/fd/6fdk/0/all_match_info.json	1.0	-1.0	11.0	0.0	0.0	103.0	[]
-1.0	-1.0	['SER', 'HIS', 'GLY']	1309.0	4.0	AYE	matching_data/matching_3res_site_to_native_ntf2_no_dump/fd/6fdk/1/all_match_info.json	-1.0	-1.0	0.0	0.0	0.0	103.0	[]
-1.0	-1.0	['PRO', 'GLN', 'GLU']	1311.0	6.0	GOL	matching_data/matching_3res_site_to_native_ntf2_no_dump/fd/4fd4/0/all_match_info.json	-1.0	-1.0	0.0	0.0	0.0	103.0	[]
-1.0	-1.0	['ASN', 'ASP', 'ARG']	1312.0	4.0	EDO	matching_data/matching_3res_site_to_native_ntf2_no_dump/fd/3fde/0/all_match_info.json	-1.0	-1.0	0.0	0.0	0.0	103.0	[]
-1.0	-1.0	['TYR', 'ILE', 'LEU']	1314.0	19.0	P6G	matching_data/matching_3res_site_to_native_ntf2_no_dump/fd/3fdj/0/all_match_info.json	-1.0	-1.0	0.0	0.0	0.0	103.0	[]
-1.0	-1.0	['ILE', 'ALA', 'LYS']	1313.0	1.0	NA	matching_data/matching_3res_site_to_native_ntf2_no_dump/fd/3fdj/1/all_match_info.json	-1.0	-1.0	0.0	0.0	0.0	103.0	[]
2.0	-1.0	['THR', 'THR', 'PRO']	1315.0	1.0	IOD	matching_data/matching_3res_site_to_native_ntf2_no_dump/fd/2fds/0/all_match_info.json	68.0	-1.0	1.0	0.0	0.0	103.0	[]
-1.0	-1.0	['ILE', 'CYS', 'GLY']	1316.0	8.0	SF4	matching_data/matching_3res_site_to_native_ntf2_no_dump/fd/2fdn/0/all_match_info.json	-1.0	-1.0	0.0	0.0	0.0	103.0	[]
4.0	113.0	['ARG', 'SER', 'HIS']	1317.0	1.0	IOD	matching_data/matching_3res_site_to_native_ntf2_no_dump/fd/4fd5/0/all_match_info.json	8.0	8.0	1.0	0.0	1.0	8.0	['3nv0A00.pdb.gz']
-1.0	-1.0	['PRO', 'TYR', 'PHE']	1320.0	10.0	PGE	matching_data/matching_3res_site_to_native_ntf2_no_dump/fd/2fd6/2/all_match_info.json	-1.0	-1.0	0.0	0.0	0.0	103.0	[]
3.0	35.0	['GLU', 'ILE', 'ARG']	1322.0	1.0	IOD	matching_data/matching_3res_site_to_native_ntf2_no_dump/fd/4fd7/0/all_match_info.json	57.0	72.0	3.0	0.0	1.0	72.0	['3ef8A00.pdb.gz']
2.0	16.0	['SER', 'GLY', 'ASN']	1323.0	5.0	SO4	matching_data/matching_3res_site_to_native_ntf2_no_dump/fd/4fd7/2/all_match_info.json	1.0	1.0	1.0	0.0	1.0	1.0	['1nwwA00.pdb.gz']
1.7	35.0	['GLU', 'LEU', 'PHE']	1321.0	4.0	EDO	matching_data/matching_3res_site_to_native_ntf2_no_dump/fd/4fd7/1/all_match_info.json	1.0	75.0	10.0	0.0	1.0	75.0	['5ig0A00.pdb.gz']
-1.0	-1.0	['LEU', 'ASP', 'PHE']	1326.0	1.0	CA	matching_data/matching_3res_site_to_native_ntf2_no_dump/fd/3fd3/0/all_match_info.json	-1.0	-1.0	0.0	0.0	0.0	103.0	[]
-1.0	-1.0	['LEU', 'ASP', 'PHE']	1328.0	4.0	EDO	matching_data/matching_3res_site_to_native_ntf2_no_dump/fd/3fd3/3/all_match_info.json	-1.0	-1.0	0.0	0.0	0.0	103.0	[]
-1.0	-1.0	['LEU', 'ALA', 'LEU']	1325.0	22.0	P33	matching_data/matching_3res_site_to_native_ntf2_no_dump/fd/3fd3/1/all_match_info.json	-1.0	-1.0	0.0	0.0	0.0	103.0	[]
1.5	27.0	['HIS', 'GLU', 'CYS']	1329.0	6.0	GOL	matching_data/matching_3res_site_to_native_ntf2_no_dump/fd/5fds/0/all_match_info.json	6.0	33.0	2.0	0.0	1.0	33.0	['3gwrB00.pdb.gz']
-1.0	-1.0	['ILE', 'PHE', 'PHE']	1332.0	14.0	D2G	matching_data/matching_3res_site_to_native_ntf2_no_dump/fd/2fdv/2/all_match_info.json	-1.0	-1.0	0.0	0.0	0.0	103.0	[]
-1.0	-1.0	['PHE', 'LEU', 'ALA']	1330.0	43.0	HEM	matching_data/matching_3res_site_to_native_ntf2_no_dump/fd/2fdv/1/all_match_info.json	-1.0	-1.0	0.0	0.0	0.0	103.0	[]
-1.0	-1.0	['ASP', 'GLN', 'GLY']	1334.0	6.0	GOL	matching_data/matching_3res_site_to_native_ntf2_no_dump/fd/6fdf/0/all_match_info.json	-1.0	-1.0	0.0	0.0	0.0	103.0	[]
-1.0	-1.0	['ASP', 'ASN', 'ASP']	1336.0	1.0	MG	matching_data/matching_3res_site_to_native_ntf2_no_dump/fd/6fd3/0/all_match_info.json	-1.0	-1.0	0.0	0.0	0.0	103.0	[]
-1.0	-1.0	['TYR', 'ALA', 'TYR']	1337.0	53.0	FAD	matching_data/matching_3res_site_to_native_ntf2_no_dump/fd/1fdr/0/all_match_info.json	-1.0	-1.0	0.0	0.0	0.0	103.0	[]
-1.0	-1.0	['LYS', 'GLY', 'HIS']	1339.0	5.0	PO4	matching_data/matching_3res_site_to_native_ntf2_no_dump/fd/3fd5/0/all_match_info.json	-1.0	-1.0	0.0	0.0	0.0	103.0	[]
-1.0	-1.0	['ASP', 'ASP', 'ASP']	1340.0	1.0	K	matching_data/matching_3res_site_to_native_ntf2_no_dump/fd/3fd5/2/all_match_info.json	-1.0	-1.0	0.0	0.0	0.0	103.0	[]
-1.0	-1.0	['ASP', 'ASP', 'ASP']	1338.0	1.0	MG	matching_data/matching_3res_site_to_native_ntf2_no_dump/fd/3fd5/1/all_match_info.json	-1.0	-1.0	0.0	0.0	0.0	103.0	[]
-1.0	-1.0	['ILE', 'ALA', 'CYS']	1343.0	8.0	SF4	matching_data/matching_3res_site_to_native_ntf2_no_dump/fd/7fd1/0/all_match_info.json	-1.0	-1.0	0.0	0.0	0.0	103.0	[]
3.5	-1.0	['TYR', 'LYS', 'THR']	1342.0	7.0	F3S	matching_data/matching_3res_site_to_native_ntf2_no_dump/fd/7fd1/1/all_match_info.json	8.0	-1.0	2.0	0.0	0.0	103.0	[]
-1.0	-1.0	['LEU', 'CYS', 'LEU']	1344.0	36.0	DB8	matching_data/matching_3res_site_to_native_ntf2_no_dump/fd/6fdy/0/all_match_info.json	-1.0	-1.0	0.0	0.0	0.0	103.0	[]
-1.0	-1.0	['LEU', 'ILE', 'SER']	1345.0	4.0	EDO	matching_data/matching_3res_site_to_native_ntf2_no_dump/fd/5fd5/1/all_match_info.json	-1.0	-1.0	0.0	0.0	0.0	103.0	[]
3.0	44.0	['PRO', 'PHE', 'HIS']	1348.0	1.0	CL	matching_data/matching_3res_site_to_native_ntf2_no_dump/fd/5fdf/0/all_match_info.json	1.0	1.0	1.0	0.0	1.0	1.0	['1nwwA00.pdb.gz']
-1.0	-1.0	['ARG', 'ARG', 'PRO']	1347.0	4.0	ACT	matching_data/matching_3res_site_to_native_ntf2_no_dump/fd/5fdf/1/all_match_info.json	-1.0	-1.0	0.0	0.0	0.0	103.0	[]
-1.0	-1.0	['VAL', 'ILE', 'ILE']	1350.0	31.0	ATP	matching_data/matching_3res_site_to_native_ntf2_no_dump/fd/3fdx/0/all_match_info.json	-1.0	-1.0	0.0	0.0	0.0	103.0	[]
2.0	-1.0	['VAL', 'ALA', 'ARG']	1354.0	1.0	CL	matching_data/matching_3res_site_to_native_ntf2_no_dump/fd/3fdb/0/all_match_info.json	44.0	-1.0	1.0	0.0	0.0	103.0	[]
-1.0	-1.0	['ARG', 'ARG', 'GLY']	1355.0	5.0	PO4	matching_data/matching_3res_site_to_native_ntf2_no_dump/lc/1lc5/0/all_match_info.json	-1.0	-1.0	0.0	0.0	0.0	103.0	[]
-1.0	-1.0	['ARG', 'ARG', 'VAL']	1357.0	5.0	PO4	matching_data/matching_3res_site_to_native_ntf2_no_dump/lc/1lc0/0/all_match_info.json	-1.0	-1.0	0.0	0.0	0.0	103.0	[]
-1.0	-1.0	['ASP', 'ARG', 'PHE']	1360.0	6.0	GOL	matching_data/matching_3res_site_to_native_ntf2_no_dump/lc/4lci/0/all_match_info.json	-1.0	-1.0	0.0	0.0	0.0	103.0	[]
3.0	70.0	['ARG', 'ARG', 'SER']	1359.0	3.0	FMT	matching_data/matching_3res_site_to_native_ntf2_no_dump/lc/4lci/1/all_match_info.json	1.0	1.0	1.0	0.0	1.0	1.0	['1nwwA00.pdb.gz']
-1.0	-1.0	['TRP', 'TYR', 'PHE']	1361.0	4.0	IPA	matching_data/matching_3res_site_to_native_ntf2_no_dump/lc/4lcl/0/all_match_info.json	-1.0	-1.0	0.0	0.0	0.0	103.0	[]
1.0	-1.0	['LYS', 'ALA', 'GLY']	1362.0	5.0	PO4	matching_data/matching_3res_site_to_native_ntf2_no_dump/lc/5lc9/0/all_match_info.json	28.0	-1.0	2.0	0.0	0.0	103.0	[]
-1.0	-1.0	['GLY', 'PHE', 'HIS']	1363.0	10.0	URQ	matching_data/matching_3res_site_to_native_ntf2_no_dump/lc/4lcq/0/all_match_info.json	-1.0	-1.0	0.0	0.0	0.0	103.0	[]
2.0	-1.0	['ASP', 'LEU', 'LYS']	1364.0	28.0	GDP	matching_data/matching_3res_site_to_native_ntf2_no_dump/lc/4lc1/0/all_match_info.json	81.0	-1.0	1.0	0.0	0.0	103.0	[]
-1.0	-1.0	['TRP', 'ARG', 'ILE']	1365.0	53.0	FAD	matching_data/matching_3res_site_to_native_ntf2_no_dump/lc/3lcm/0/all_match_info.json	-1.0	-1.0	0.0	0.0	0.0	103.0	[]
-1.0	-1.0	['PHE', 'HIS', 'HIS']	1367.0	19.0	6TJ	matching_data/matching_3res_site_to_native_ntf2_no_dump/lc/5lcf/0/all_match_info.json	-1.0	-1.0	0.0	0.0	0.0	103.0	[]
-1.0	-1.0	['GLY', 'TRP', 'HIS']	1369.0	13.0	CIT	matching_data/matching_3res_site_to_native_ntf2_no_dump/lc/4lc3/0/all_match_info.json	-1.0	-1.0	0.0	0.0	0.0	103.0	[]
-1.0	-1.0	['TYR', 'TRP', 'ARG']	1370.0	6.0	GOL	matching_data/matching_3res_site_to_native_ntf2_no_dump/lc/4lc3/2/all_match_info.json	-1.0	-1.0	0.0	0.0	0.0	103.0	[]
-1.0	-1.0	['LYS', 'THR', 'TYR']	1368.0	4.0	EDO	matching_data/matching_3res_site_to_native_ntf2_no_dump/lc/4lc3/1/all_match_info.json	-1.0	-1.0	0.0	0.0	0.0	103.0	[]
-1.0	-1.0	['GLU', 'GLU', 'HIS']	1372.0	1.0	CD	matching_data/matching_3res_site_to_native_ntf2_no_dump/bx/5bxa/0/all_match_info.json	-1.0	-1.0	0.0	0.0	0.0	103.0	[]
1.5	-1.0	['TRP', 'LEU', 'ARG']	1371.0	12.0	MAN	matching_data/matching_3res_site_to_native_ntf2_no_dump/bx/5bxa/1/all_match_info.json	34.0	-1.0	2.0	0.0	0.0	103.0	[]
1.6	-1.0	['SER', 'GLY', 'LEU']	1374.0	1.0	IOD	matching_data/matching_3res_site_to_native_ntf2_no_dump/bx/6bxg/1/all_match_info.json	35.0	-1.0	5.0	0.0	0.0	103.0	[]
1.0	-1.0	['GLY', 'LEU', 'PHE']	1376.0	8.0	SF4	matching_data/matching_3res_site_to_native_ntf2_no_dump/bx/6bxo/0/all_match_info.json	5.0	-1.0	1.0	0.0	0.0	103.0	[]
2.0	45.0	['HIS', 'HIS', 'SER']	1378.0	1.0	BR	matching_data/matching_3res_site_to_native_ntf2_no_dump/bx/6bxr/0/all_match_info.json	1.0	2.0	2.0	0.0	1.0	2.0	['3e99A00.pdb.gz']
-1.0	-1.0	['ASP', 'PHE', 'TYR']	1377.0	6.0	GOL	matching_data/matching_3res_site_to_native_ntf2_no_dump/bx/6bxr/1/all_match_info.json	-1.0	-1.0	0.0	0.0	0.0	103.0	[]
-1.0	-1.0	['LYS', 'ARG', 'ASN']	1381.0	4.0	BCT	matching_data/matching_3res_site_to_native_ntf2_no_dump/bx/5bxi/0/all_match_info.json	-1.0	-1.0	0.0	0.0	0.0	103.0	[]
1.3333333333333333	-1.0	['LEU', 'LEU', 'TYR']	1380.0	7.0	PEG	matching_data/matching_3res_site_to_native_ntf2_no_dump/bx/5bxi/1/all_match_info.json	22.0	-1.0	3.0	0.0	0.0	103.0	[]
-1.0	-1.0	['ASP', 'ALA', 'ILE']	1383.0	44.0	NAD	matching_data/matching_3res_site_to_native_ntf2_no_dump/bx/1bxk/0/all_match_info.json	-1.0	-1.0	0.0	0.0	0.0	103.0	[]
2.0	-1.0	['LEU', 'SER', 'TYR']	1385.0	5.0	SO4	matching_data/matching_3res_site_to_native_ntf2_no_dump/bx/1bxo/0/all_match_info.json	80.0	-1.0	2.0	0.0	0.0	103.0	[]
-1.0	-1.0	['TYR', 'ILE', 'THR']	1384.0	44.0	PP7	matching_data/matching_3res_site_to_native_ntf2_no_dump/bx/1bxo/1/all_match_info.json	-1.0	-1.0	0.0	0.0	0.0	103.0	[]
-1.0	-1.0	['LYS', 'ALA', 'LYS']	1386.0	5.0	SO4	matching_data/matching_3res_site_to_native_ntf2_no_dump/bx/1bx7/0/all_match_info.json	-1.0	-1.0	0.0	0.0	0.0	103.0	[]
-1.0	-1.0	['TRP', 'TRP', 'TRP']	1387.0	13.0	PG4	matching_data/matching_3res_site_to_native_ntf2_no_dump/bx/4bx5/1/all_match_info.json	-1.0	-1.0	0.0	0.0	0.0	103.0	[]
3.0	-1.0	['SER', 'TRP', 'GLN']	1391.0	15.0	EPE	matching_data/matching_3res_site_to_native_ntf2_no_dump/bx/3bxp/0/all_match_info.json	1.0	-1.0	2.0	0.0	0.0	103.0	[]
2.0	20.0	['SER', 'GLY', 'TYR']	1393.0	1.0	CL	matching_data/matching_3res_site_to_native_ntf2_no_dump/bx/3bxp/3/all_match_info.json	4.0	4.0	1.0	0.0	1.0	4.0	['3k0zA00.pdb.gz']
-1.0	-1.0	['TYR', 'GLN', 'ARG']	1392.0	5.0	PGO	matching_data/matching_3res_site_to_native_ntf2_no_dump/bx/3bxp/2/all_match_info.json	-1.0	-1.0	0.0	0.0	0.0	103.0	[]
-1.0	-1.0	['GLY', 'GLU', 'HIS']	1390.0	5.0	PGR	matching_data/matching_3res_site_to_native_ntf2_no_dump/bx/3bxp/1/all_match_info.json	-1.0	-1.0	0.0	0.0	0.0	103.0	[]
-1.0	-1.0	['ASP', 'ASP', 'ASP']	1398.0	1.0	MG	matching_data/matching_3res_site_to_native_ntf2_no_dump/bx/4bx0/0/all_match_info.json	-1.0	-1.0	0.0	0.0	0.0	103.0	[]
2.0	-1.0	['ARG', 'GLU', 'PHE']	1400.0	1.0	CL	matching_data/matching_3res_site_to_native_ntf2_no_dump/bx/5bxy/0/all_match_info.json	55.0	-1.0	1.0	0.0	0.0	103.0	[]
-1.0	-1.0	['ASP', 'ALA', 'ASP']	1399.0	1.0	MG	matching_data/matching_3res_site_to_native_ntf2_no_dump/bx/5bxy/1/all_match_info.json	-1.0	-1.0	0.0	0.0	0.0	103.0	[]
-1.0	-1.0	['ASP', 'VAL', 'LEU']	1402.0	1.0	CA	matching_data/matching_3res_site_to_native_ntf2_no_dump/bx/3bx1/0/all_match_info.json	-1.0	-1.0	0.0	0.0	0.0	103.0	[]
2.0	-1.0	['GLY', 'TRP', 'GLY']	1401.0	1.0	CL	matching_data/matching_3res_site_to_native_ntf2_no_dump/bx/3bx1/1/all_match_info.json	19.0	-1.0	1.0	0.0	0.0	103.0	[]
-1.0	-1.0	['GLY', 'ASN', 'TRP']	1405.0	5.0	SO4	matching_data/matching_3res_site_to_native_ntf2_no_dump/bx/3bx4/0/all_match_info.json	-1.0	-1.0	0.0	0.0	0.0	103.0	[]
-1.0	-1.0	['TRP', 'TRP', 'TRP']	1404.0	6.0	GOL	matching_data/matching_3res_site_to_native_ntf2_no_dump/bx/3bx4/1/all_match_info.json	-1.0	-1.0	0.0	0.0	0.0	103.0	[]
1.0	-1.0	['GLY', 'SER', 'ASN']	1407.0	1.0	CL	matching_data/matching_3res_site_to_native_ntf2_no_dump/bx/1bx4/0/all_match_info.json	42.0	-1.0	1.0	0.0	0.0	103.0	[]
-1.0	-1.0	['ASP', 'PHE', 'GLY']	1408.0	19.0	ADN	matching_data/matching_3res_site_to_native_ntf2_no_dump/bx/1bx4/2/all_match_info.json	-1.0	-1.0	0.0	0.0	0.0	103.0	[]
-1.0	-1.0	['GLU', 'ASP', 'SER']	1406.0	1.0	MG	matching_data/matching_3res_site_to_native_ntf2_no_dump/bx/1bx4/1/all_match_info.json	-1.0	-1.0	0.0	0.0	0.0	103.0	[]
-1.0	-1.0	['PHE', 'ARG', 'HIS']	1410.0	13.0	PG4	matching_data/matching_3res_site_to_native_ntf2_no_dump/nm/4nmc/0/all_match_info.json	-1.0	-1.0	0.0	0.0	0.0	103.0	[]
2.0	44.0	['LYS', 'TYR', 'ARG']	1412.0	6.0	2OP	matching_data/matching_3res_site_to_native_ntf2_no_dump/nm/4nmc/3/all_match_info.json	77.0	102.0	3.0	0.0	1.0	102.0	['2ux0A00.pdb.gz']
-1.0	-1.0	['LEU', 'MET', 'VAL']	1411.0	53.0	FAD	matching_data/matching_3res_site_to_native_ntf2_no_dump/nm/4nmc/2/all_match_info.json	-1.0	-1.0	0.0	0.0	0.0	103.0	[]
-1.0	-1.0	['GLU', 'ILE', 'VAL']	1409.0	1.0	K	matching_data/matching_3res_site_to_native_ntf2_no_dump/nm/4nmc/1/all_match_info.json	-1.0	-1.0	0.0	0.0	0.0	103.0	[]
-1.0	-1.0	['VAL', 'THR', 'MET']	1414.0	53.0	FAD	matching_data/matching_3res_site_to_native_ntf2_no_dump/nm/5nmx/0/all_match_info.json	-1.0	-1.0	0.0	0.0	0.0	103.0	[]
-1.0	-1.0	['THR', 'VAL', 'LEU']	1413.0	48.0	NAP	matching_data/matching_3res_site_to_native_ntf2_no_dump/nm/5nmx/1/all_match_info.json	-1.0	-1.0	0.0	0.0	0.0	103.0	[]
3.0	955.0	['GLY', 'MET', 'LYS']	1416.0	5.0	SO4	matching_data/matching_3res_site_to_native_ntf2_no_dump/nm/3nmw/0/all_match_info.json	1.0	1.0	1.0	0.0	1.0	1.0	['1nwwA00.pdb.gz']
-1.0	-1.0	['GLY', 'LEU', 'TRP']	1417.0	1.0	CL	matching_data/matching_3res_site_to_native_ntf2_no_dump/nm/4nmw/0/all_match_info.json	-1.0	-1.0	0.0	0.0	0.0	103.0	[]
3.0	16.0	['ASP', 'TYR', 'VAL']	1418.0	10.0	PGE	matching_data/matching_3res_site_to_native_ntf2_no_dump/nm/5nm7/0/all_match_info.json	46.0	94.0	2.0	0.0	1.0	94.0	['2geyB00.pdb.gz']
-1.0	-1.0	['ALA', 'ARG', 'ARG']	1419.0	6.0	GOL	matching_data/matching_3res_site_to_native_ntf2_no_dump/nm/5nmz/0/all_match_info.json	-1.0	-1.0	0.0	0.0	0.0	103.0	[]
-1.0	-1.0	['ASP', 'GLU', 'GLU']	1420.0	1.0	MG	matching_data/matching_3res_site_to_native_ntf2_no_dump/nm/6nmn/0/all_match_info.json	-1.0	-1.0	0.0	0.0	0.0	103.0	[]
2.0	454.0	['ILE', 'GLU', 'GLN']	1423.0	4.0	ACY	matching_data/matching_3res_site_to_native_ntf2_no_dump/nm/4nmu/2/all_match_info.json	51.0	51.0	1.0	0.0	1.0	51.0	['3fljA00.pdb.gz']
1.5	-1.0	['GLN', 'GLU', 'PHE']	1421.0	6.0	GOL	matching_data/matching_3res_site_to_native_ntf2_no_dump/nm/4nmu/1/all_match_info.json	23.0	-1.0	2.0	0.0	0.0	103.0	[]
2.5	-1.0	['PRO', 'VAL', 'SER']	1424.0	6.0	GOL	matching_data/matching_3res_site_to_native_ntf2_no_dump/nm/5nmv/0/all_match_info.json	1.0	-1.0	10.0	0.0	0.0	103.0	[]
-1.0	-1.0	['TYR', 'MET', 'ILE']	1425.0	18.0	KU1	matching_data/matching_3res_site_to_native_ntf2_no_dump/nm/6nmq/0/all_match_info.json	-1.0	-1.0	0.0	0.0	0.0	103.0	[]
-1.0	-1.0	['GLU', 'LEU', 'MET']	1426.0	25.0	ZMA	matching_data/matching_3res_site_to_native_ntf2_no_dump/nm/5nm4/1/all_match_info.json	-1.0	-1.0	0.0	0.0	0.0	103.0	[]
3.0	9.0	['ALA', 'GLY', 'PRO']	1429.0	5.0	SO4	matching_data/matching_3res_site_to_native_ntf2_no_dump/nm/1nmd/0/all_match_info.json	8.0	10.0	2.0	0.0	1.0	10.0	['3kkgA00.pdb.gz']
-1.0	-1.0	['GLU', 'ASP', 'VAL']	1430.0	1.0	CA	matching_data/matching_3res_site_to_native_ntf2_no_dump/nm/1nmd/2/all_match_info.json	-1.0	-1.0	0.0	0.0	0.0	103.0	[]
-1.0	-1.0	['ARG', 'ALA', 'THR']	1428.0	3.0	SO2	matching_data/matching_3res_site_to_native_ntf2_no_dump/nm/1nmd/1/all_match_info.json	-1.0	-1.0	0.0	0.0	0.0	103.0	[]
-1.0	-1.0	['PHE', 'TRP', 'TRP']	1431.0	18.0	VIB	matching_data/matching_3res_site_to_native_ntf2_no_dump/nm/4nmy/0/all_match_info.json	-1.0	-1.0	0.0	0.0	0.0	103.0	[]
-1.0	-1.0	['LEU', 'VAL', 'MET']	1433.0	53.0	FAD	matching_data/matching_3res_site_to_native_ntf2_no_dump/nm/4nm9/0/all_match_info.json	-1.0	-1.0	0.0	0.0	0.0	103.0	[]
-1.0	-1.0	['ASP', 'TRP', 'TYR']	1432.0	4.0	EDO	matching_data/matching_3res_site_to_native_ntf2_no_dump/nm/4nm9/1/all_match_info.json	-1.0	-1.0	0.0	0.0	0.0	103.0	[]
-1.0	-1.0	['LEU', 'LYS', 'ILE']	1435.0	6.0	GOL	matching_data/matching_3res_site_to_native_ntf2_no_dump/tu/5tuk/0/all_match_info.json	-1.0	-1.0	0.0	0.0	0.0	103.0	[]
-1.0	-1.0	['TYR', 'ARG', 'ARG']	1434.0	53.0	FAD	matching_data/matching_3res_site_to_native_ntf2_no_dump/tu/5tuk/1/all_match_info.json	-1.0	-1.0	0.0	0.0	0.0	103.0	[]
-1.0	-1.0	['ARG', 'GLN', 'ASN']	1436.0	1.0	BR	matching_data/matching_3res_site_to_native_ntf2_no_dump/tu/3tu8/0/all_match_info.json	-1.0	-1.0	0.0	0.0	0.0	103.0	[]
-1.0	-1.0	['TRP', 'LEU', 'TRP']	1439.0	7.0	PEG	matching_data/matching_3res_site_to_native_ntf2_no_dump/tu/1tu1/2/all_match_info.json	-1.0	-1.0	0.0	0.0	0.0	103.0	[]
-1.0	-1.0	['PHE', 'GLU', 'TYR']	1440.0	39.0	0LI	matching_data/matching_3res_site_to_native_ntf2_no_dump/tu/6tu9/0/all_match_info.json	-1.0	-1.0	0.0	0.0	0.0	103.0	[]
2.0	26.0	['ASP', 'GLY', 'VAL']	1441.0	4.0	ACT	matching_data/matching_3res_site_to_native_ntf2_no_dump/tu/1tuh/0/all_match_info.json	53.0	53.0	1.0	0.0	1.0	53.0	['1tuhA00.pdb.gz']
-1.0	-1.0	['LEU', 'LEU', 'PHE']	1443.0	20.0	GSH	matching_data/matching_3res_site_to_native_ntf2_no_dump/tu/1tu7/0/all_match_info.json	-1.0	-1.0	0.0	0.0	0.0	103.0	[]
-1.0	-1.0	['ASP', 'ARG', 'LYS']	1442.0	6.0	GOL	matching_data/matching_3res_site_to_native_ntf2_no_dump/tu/1tu7/1/all_match_info.json	-1.0	-1.0	0.0	0.0	0.0	103.0	[]
-1.0	-1.0	['PHE', 'LEU', 'TYR']	1445.0	49.0	38H	matching_data/matching_3res_site_to_native_ntf2_no_dump/tu/4tuh/0/all_match_info.json	-1.0	-1.0	0.0	0.0	0.0	103.0	[]
2.0	23.0	['ARG', 'ALA', 'ALA']	1446.0	4.0	ACT	matching_data/matching_3res_site_to_native_ntf2_no_dump/tu/4tuh/2/all_match_info.json	42.0	42.0	1.0	0.0	1.0	42.0	['1oh0B00.pdb.gz']
-1.0	-1.0	['TYR', 'GLU', 'ASN']	1444.0	4.0	EDO	matching_data/matching_3res_site_to_native_ntf2_no_dump/tu/4tuh/1/all_match_info.json	-1.0	-1.0	0.0	0.0	0.0	103.0	[]
2.0	-1.0	['ARG', 'LEU', 'LYS']	1448.0	5.0	SO4	matching_data/matching_3res_site_to_native_ntf2_no_dump/tu/3tut/0/all_match_info.json	54.0	-1.0	1.0	0.0	0.0	103.0	[]
-1.0	-1.0	['ILE', 'LEU', 'ILE']	1450.0	41.0	ECH	matching_data/matching_3res_site_to_native_ntf2_no_dump/tu/5tux/0/all_match_info.json	-1.0	-1.0	0.0	0.0	0.0	103.0	[]
-1.0	-1.0	['GLU', 'GLY', 'TRP']	1449.0	6.0	GOL	matching_data/matching_3res_site_to_native_ntf2_no_dump/tu/5tux/1/all_match_info.json	-1.0	-1.0	0.0	0.0	0.0	103.0	[]
-1.0	-1.0	['LEU', 'ILE', 'TYR']	1451.0	13.0	VK3	matching_data/matching_3res_site_to_native_ntf2_no_dump/tu/1tuv/0/all_match_info.json	-1.0	-1.0	0.0	0.0	0.0	103.0	[]
3.4	42.0	['HIS', 'LYS', 'ASN']	1453.0	5.0	SO4	matching_data/matching_3res_site_to_native_ntf2_no_dump/tu/5tui/0/all_match_info.json	1.0	6.0	5.0	0.0	1.0	6.0	['3cnxA00.pdb.gz']
-1.0	-1.0	['MET', 'ASP', 'PHE']	1454.0	33.0	CTC	matching_data/matching_3res_site_to_native_ntf2_no_dump/tu/5tui/2/all_match_info.json	-1.0	-1.0	0.0	0.0	0.0	103.0	[]
-1.0	-1.0	['PRO', 'GLN', 'LYS']	1452.0	53.0	FAD	matching_data/matching_3res_site_to_native_ntf2_no_dump/tu/5tui/1/all_match_info.json	-1.0	-1.0	0.0	0.0	0.0	103.0	[]
-1.0	-1.0	['PRO', 'ALA', 'SER']	1456.0	1.0	IOD	matching_data/matching_3res_site_to_native_ntf2_no_dump/tu/1tuk/0/all_match_info.json	-1.0	-1.0	0.0	0.0	0.0	103.0	[]
-1.0	-1.0	['PHE', 'LEU', 'ILE']	1455.0	32.0	PGM	matching_data/matching_3res_site_to_native_ntf2_no_dump/tu/1tuk/1/all_match_info.json	-1.0	-1.0	0.0	0.0	0.0	103.0	[]
1.7272727272727273	874.0	['LYS', 'LYS', 'ASN']	1458.0	8.0	TTN	matching_data/matching_3res_site_to_native_ntf2_no_dump/tu/5tu0/0/all_match_info.json	5.0	37.0	11.0	0.0	1.0	37.0	['2gxfA00.pdb.gz']
7.0	36.0	['TRP', 'TYR', 'LYS']	1457.0	10.0	PGE	matching_data/matching_3res_site_to_native_ntf2_no_dump/tu/5tu0/1/all_match_info.json	1.0	1.0	1.0	0.0	1.0	1.0	['1nwwA00.pdb.gz']
-1.0	-1.0	['TRP', 'PHE', 'ILE']	1460.0	43.0	HEM	matching_data/matching_3res_site_to_native_ntf2_no_dump/tu/1tu9/0/all_match_info.json	-1.0	-1.0	0.0	0.0	0.0	103.0	[]
-1.0	-1.0	['LYS', 'TYR', 'ASP']	1461.0	4.0	EDO	matching_data/matching_3res_site_to_native_ntf2_no_dump/tu/1tu9/2/all_match_info.json	-1.0	-1.0	0.0	0.0	0.0	103.0	[]
-1.0	-1.0	['LEU', 'PHE', 'TYR']	1459.0	5.0	PPI	matching_data/matching_3res_site_to_native_ntf2_no_dump/tu/1tu9/1/all_match_info.json	-1.0	-1.0	0.0	0.0	0.0	103.0	[]
-1.0	-1.0	['GLU', 'ASP', 'ASP']	1463.0	1.0	MG	matching_data/matching_3res_site_to_native_ntf2_no_dump/lt/5ltn/0/all_match_info.json	-1.0	-1.0	0.0	0.0	0.0	103.0	[]
-1.0	-1.0	['ASP', 'ASP', 'GLU']	1465.0	1.0	MN	matching_data/matching_3res_site_to_native_ntf2_no_dump/lt/2ltn/0/all_match_info.json	-1.0	-1.0	0.0	0.0	0.0	103.0	[]
-1.0	-1.0	['ASP', 'ASP', 'PHE']	1464.0	1.0	CA	matching_data/matching_3res_site_to_native_ntf2_no_dump/lt/2ltn/1/all_match_info.json	-1.0	-1.0	0.0	0.0	0.0	103.0	[]
-1.0	-1.0	['ALA', 'TRP', 'VAL']	1467.0	6.0	GOL	matching_data/matching_3res_site_to_native_ntf2_no_dump/lt/5lt5/0/all_match_info.json	-1.0	-1.0	0.0	0.0	0.0	103.0	[]
-1.0	-1.0	['HIS', 'LYS', 'LEU']	1468.0	27.0	SFG	matching_data/matching_3res_site_to_native_ntf2_no_dump/lt/5lt8/0/all_match_info.json	-1.0	-1.0	0.0	0.0	0.0	103.0	[]
-1.0	-1.0	['SER', 'ARG', 'THR']	1471.0	4.0	BEF	matching_data/matching_3res_site_to_native_ntf2_no_dump/lt/5ltj/0/all_match_info.json	-1.0	-1.0	0.0	0.0	0.0	103.0	[]
-1.0	-1.0	['ARG', 'LYS', 'GLN']	1473.0	5.0	SO4	matching_data/matching_3res_site_to_native_ntf2_no_dump/lt/5ltj/3/all_match_info.json	-1.0	-1.0	0.0	0.0	0.0	103.0	[]
-1.0	-1.0	['LEU', 'PHE', 'TYR']	1472.0	8.0	MPD	matching_data/matching_3res_site_to_native_ntf2_no_dump/lt/5ltj/2/all_match_info.json	-1.0	-1.0	0.0	0.0	0.0	103.0	[]
-1.0	-1.0	['ILE', 'ARG', 'ARG']	1469.0	1.0	CL	matching_data/matching_3res_site_to_native_ntf2_no_dump/lt/5ltj/4/all_match_info.json	-1.0	-1.0	0.0	0.0	0.0	103.0	[]
1.0	-1.0	['THR', 'ASP', 'GLU']	1470.0	1.0	MG	matching_data/matching_3res_site_to_native_ntf2_no_dump/lt/5ltj/1/all_match_info.json	53.0	-1.0	1.0	0.0	0.0	103.0	[]
2.0	13.0	['ASP', 'ILE', 'LEU']	1474.0	1.0	NA	matching_data/matching_3res_site_to_native_ntf2_no_dump/lt/5ltl/0/all_match_info.json	32.0	32.0	1.0	0.0	1.0	32.0	['1idpA00.pdb.gz']
1.5	-1.0	['LYS', 'SER', 'GLY']	1476.0	5.0	SO4	matching_data/matching_3res_site_to_native_ntf2_no_dump/lt/5lt1/0/all_match_info.json	28.0	-1.0	2.0	0.0	0.0	103.0	[]
-1.0	-1.0	['PHE', 'TRP', 'VAL']	1478.0	43.0	HEM	matching_data/matching_3res_site_to_native_ntf2_no_dump/lt/5lte/0/all_match_info.json	-1.0	-1.0	0.0	0.0	0.0	103.0	[]
-1.0	-1.0	['LYS', 'LEU', 'GLU']	1480.0	3.0	SCN	matching_data/matching_3res_site_to_native_ntf2_no_dump/lt/5lt7/0/all_match_info.json	-1.0	-1.0	0.0	0.0	0.0	103.0	[]
2.0	-1.0	['MET', 'ARG', 'HIS']	1479.0	31.0	76L	matching_data/matching_3res_site_to_native_ntf2_no_dump/lt/5lt7/1/all_match_info.json	96.0	-1.0	1.0	0.0	0.0	103.0	[]
-1.0	-1.0	['TYR', 'THR', 'SER']	1481.0	6.0	GOL	matching_data/matching_3res_site_to_native_ntf2_no_dump/lt/4lty/0/all_match_info.json	-1.0	-1.0	0.0	0.0	0.0	103.0	[]
-1.0	-1.0	['LEU', 'TRP', 'ALA']	1483.0	44.0	NAD	matching_data/matching_3res_site_to_native_ntf2_no_dump/lt/3lt0/0/all_match_info.json	-1.0	-1.0	0.0	0.0	0.0	103.0	[]
-1.0	-1.0	['ILE', 'MET', 'TYR']	1482.0	18.0	FT1	matching_data/matching_3res_site_to_native_ntf2_no_dump/lt/3lt0/1/all_match_info.json	-1.0	-1.0	0.0	0.0	0.0	103.0	[]
-1.0	-1.0	['GLU', 'ASP', 'ASP']	1485.0	1.0	MG	matching_data/matching_3res_site_to_native_ntf2_no_dump/cf/3cfx/0/all_match_info.json	-1.0	-1.0	0.0	0.0	0.0	103.0	[]
-1.0	-1.0	['ASP', 'GLY', 'SER']	1484.0	5.0	WO4	matching_data/matching_3res_site_to_native_ntf2_no_dump/cf/3cfx/1/all_match_info.json	-1.0	-1.0	0.0	0.0	0.0	103.0	[]
-1.0	-1.0	['GLU', 'GLU', 'ASP']	1488.0	1.0	MG	matching_data/matching_3res_site_to_native_ntf2_no_dump/cf/2cfm/0/all_match_info.json	-1.0	-1.0	0.0	0.0	0.0	103.0	[]
-1.0	-1.0	['GLU', 'PHE', 'LYS']	1487.0	23.0	AMP	matching_data/matching_3res_site_to_native_ntf2_no_dump/cf/2cfm/1/all_match_info.json	-1.0	-1.0	0.0	0.0	0.0	103.0	[]
-1.0	-1.0	['GLY', 'GLY', 'GLY']	1490.0	15.0	EPE	matching_data/matching_3res_site_to_native_ntf2_no_dump/cf/2cf7/0/all_match_info.json	-1.0	-1.0	0.0	0.0	0.0	103.0	[]
1.0	-1.0	['THR', 'ILE', 'GLY']	1491.0	1.0	CL	matching_data/matching_3res_site_to_native_ntf2_no_dump/cf/2cf7/2/all_match_info.json	38.0	-1.0	2.0	0.0	0.0	103.0	[]
-1.0	-1.0	['ASP', 'ASP', 'ASP']	1489.0	1.0	CA	matching_data/matching_3res_site_to_native_ntf2_no_dump/cf/2cf7/1/all_match_info.json	-1.0	-1.0	0.0	0.0	0.0	103.0	[]
-1.0	-1.0	['THR', 'PHE', 'THR']	1493.0	7.0	PEG	matching_data/matching_3res_site_to_native_ntf2_no_dump/cf/2cfu/0/all_match_info.json	-1.0	-1.0	0.0	0.0	0.0	103.0	[]
-1.0	-1.0	['GLU', 'GLU', 'ASP']	1494.0	1.0	ZN	matching_data/matching_3res_site_to_native_ntf2_no_dump/cf/2cfu/2/all_match_info.json	-1.0	-1.0	0.0	0.0	0.0	103.0	[]
-1.0	-1.0	['GLU', 'ASN', 'ASP']	1496.0	1.0	CA	matching_data/matching_3res_site_to_native_ntf2_no_dump/cf/5cfe/0/all_match_info.json	-1.0	-1.0	0.0	0.0	0.0	103.0	[]
-1.0	-1.0	['ALA', 'TRP', 'TRP']	1495.0	7.0	PEG	matching_data/matching_3res_site_to_native_ntf2_no_dump/cf/5cfe/1/all_match_info.json	-1.0	-1.0	0.0	0.0	0.0	103.0	[]
-1.0	-1.0	['GLU', 'GLU', 'ASP']	1497.0	1.0	MG	matching_data/matching_3res_site_to_native_ntf2_no_dump/cf/5cfa/0/all_match_info.json	-1.0	-1.0	0.0	0.0	0.0	103.0	[]
-1.0	-1.0	['GLU', 'LYS', 'LEU']	1498.0	6.0	GOL	matching_data/matching_3res_site_to_native_ntf2_no_dump/cf/2cfe/0/all_match_info.json	-1.0	-1.0	0.0	0.0	0.0	103.0	[]
-1.0	-1.0	['ALA', 'TYR', 'ILE']	1500.0	8.0	MPD	matching_data/matching_3res_site_to_native_ntf2_no_dump/cf/5cfv/0/all_match_info.json	-1.0	-1.0	0.0	0.0	0.0	103.0	[]
2.0	87.0	['PRO', 'ILE', 'ASN']	1499.0	6.0	GOL	matching_data/matching_3res_site_to_native_ntf2_no_dump/cf/5cfv/1/all_match_info.json	1.0	4.0	3.0	0.0	1.0	4.0	['3k0zA00.pdb.gz']
1.0	-1.0	['PHE', 'ALA', 'HIS']	1502.0	1.0	K	matching_data/matching_3res_site_to_native_ntf2_no_dump/cf/4cfs/0/all_match_info.json	44.0	-1.0	1.0	0.0	0.0	103.0	[]
1.0	-1.0	['VAL', 'ARG', 'ARG']	1503.0	10.0	TAR	matching_data/matching_3res_site_to_native_ntf2_no_dump/cf/4cfs/2/all_match_info.json	86.0	-1.0	1.0	0.0	0.0	103.0	[]
-1.0	-1.0	['TRP', 'TRP', 'ILE']	1501.0	13.0	HQD	matching_data/matching_3res_site_to_native_ntf2_no_dump/cf/4cfs/1/all_match_info.json	-1.0	-1.0	0.0	0.0	0.0	103.0	[]
-1.0	-1.0	['LYS', 'LYS', 'HIS']	1504.0	5.0	SO4	matching_data/matching_3res_site_to_native_ntf2_no_dump/cf/5cfj/0/all_match_info.json	-1.0	-1.0	0.0	0.0	0.0	103.0	[]
-1.0	-1.0	['TYR', 'TYR', 'PHE']	1506.0	46.0	C2E	matching_data/matching_3res_site_to_native_ntf2_no_dump/cf/5cfl/0/all_match_info.json	-1.0	-1.0	0.0	0.0	0.0	103.0	[]
-1.0	-1.0	['LYS', 'THR', 'ARG']	1505.0	13.0	FLC	matching_data/matching_3res_site_to_native_ntf2_no_dump/cf/5cfl/1/all_match_info.json	-1.0	-1.0	0.0	0.0	0.0	103.0	[]
-1.0	-1.0	['TRP', 'VAL', 'LEU']	1508.0	23.0	SPB	matching_data/matching_3res_site_to_native_ntf2_no_dump/cf/3cfb/0/all_match_info.json	-1.0	-1.0	0.0	0.0	0.0	103.0	[]
-1.0	-1.0	['TYR', 'LEU', 'HIS']	1507.0	6.0	GOL	matching_data/matching_3res_site_to_native_ntf2_no_dump/cf/3cfb/1/all_match_info.json	-1.0	-1.0	0.0	0.0	0.0	103.0	[]
-1.0	-1.0	['GLU', 'ASP', 'LYS']	1509.0	1.0	CA	matching_data/matching_3res_site_to_native_ntf2_no_dump/cf/4cfr/0/all_match_info.json	-1.0	-1.0	0.0	0.0	0.0	103.0	[]
-1.0	-1.0	['HIS', 'THR', 'GLN']	1510.0	24.0	NRQ	matching_data/matching_3res_site_to_native_ntf2_no_dump/cf/3cfh/0/all_match_info.json	-1.0	-1.0	0.0	0.0	0.0	103.0	[]
-1.0	-1.0	['LYS', 'GLY', 'HIS']	1511.0	9.0	POP	matching_data/matching_3res_site_to_native_ntf2_no_dump/cf/5cfu/1/all_match_info.json	-1.0	-1.0	0.0	0.0	0.0	103.0	[]
-1.0	-1.0	['ASP', 'GLY', 'SER']	1514.0	5.0	WO4	matching_data/matching_3res_site_to_native_ntf2_no_dump/cf/3cfz/0/all_match_info.json	-1.0	-1.0	0.0	0.0	0.0	103.0	[]
-1.0	-1.0	['LYS', 'ARG', 'ARG']	1515.0	5.0	SO4	matching_data/matching_3res_site_to_native_ntf2_no_dump/cf/6cf8/0/all_match_info.json	-1.0	-1.0	0.0	0.0	0.0	103.0	[]
-1.0	-1.0	['GLU', 'ASP', 'LYS']	1516.0	1.0	CA	matching_data/matching_3res_site_to_native_ntf2_no_dump/cf/4cfq/0/all_match_info.json	-1.0	-1.0	0.0	0.0	0.0	103.0	[]
-1.0	-1.0	['LYS', 'LEU', 'LYS']	1518.0	8.0	SF4	matching_data/matching_3res_site_to_native_ntf2_no_dump/zb/4zbx/0/all_match_info.json	-1.0	-1.0	0.0	0.0	0.0	103.0	[]
2.0	-1.0	['HIS', 'GLY', 'TYR']	1517.0	12.0	MES	matching_data/matching_3res_site_to_native_ntf2_no_dump/zb/4zbx/1/all_match_info.json	72.0	-1.0	1.0	0.0	0.0	103.0	[]
2.5	-1.0	['GLN', 'PHE', 'SER']	1520.0	25.0	TYD	matching_data/matching_3res_site_to_native_ntf2_no_dump/zb/5zb0/0/all_match_info.json	76.0	-1.0	2.0	0.0	0.0	103.0	[]
-1.0	-1.0	['LEU', 'LEU', 'ASP']	1522.0	27.0	ADP	matching_data/matching_3res_site_to_native_ntf2_no_dump/zb/5zb0/3/all_match_info.json	-1.0	-1.0	0.0	0.0	0.0	103.0	[]
4.0	42.0	['GLY', 'ARG', 'PRO']	1521.0	1.0	CL	matching_data/matching_3res_site_to_native_ntf2_no_dump/zb/5zb0/2/all_match_info.json	1.0	1.0	1.0	0.0	1.0	1.0	['1nwwA00.pdb.gz']
-1.0	-1.0	['GLU', 'ASP', 'THR']	1519.0	1.0	MG	matching_data/matching_3res_site_to_native_ntf2_no_dump/zb/5zb0/1/all_match_info.json	-1.0	-1.0	0.0	0.0	0.0	103.0	[]
-1.0	-1.0	['PHE', 'LEU', 'ALA']	1524.0	43.0	HEM	matching_data/matching_3res_site_to_native_ntf2_no_dump/zb/2zbx/0/all_match_info.json	-1.0	-1.0	0.0	0.0	0.0	103.0	[]
-1.0	-1.0	['VAL', 'PHE', 'VAL']	1526.0	51.0	ACO	matching_data/matching_3res_site_to_native_ntf2_no_dump/zb/4zbg/0/all_match_info.json	-1.0	-1.0	0.0	0.0	0.0	103.0	[]
1.6153846153846154	11.0	['PHE', 'ASP', 'VAL']	1527.0	8.0	MPD	matching_data/matching_3res_site_to_native_ntf2_no_dump/zb/2zbt/0/all_match_info.json	7.0	53.0	13.0	0.0	1.0	53.0	['1tuhA00.pdb.gz']
-1.0	-1.0	['ILE', 'PHE', 'CYS']	1528.0	48.0	NAP	matching_data/matching_3res_site_to_native_ntf2_no_dump/zb/2zb4/1/all_match_info.json	-1.0	-1.0	0.0	0.0	0.0	103.0	[]
-1.0	-1.0	['HIS', 'HIS', 'LYS']	1531.0	5.0	SO4	matching_data/matching_3res_site_to_native_ntf2_no_dump/zb/3zbw/0/all_match_info.json	-1.0	-1.0	0.0	0.0	0.0	103.0	[]
-1.0	-1.0	['ARG', 'VAL', 'THR']	1533.0	40.0	GDS	matching_data/matching_3res_site_to_native_ntf2_no_dump/zb/4zba/0/all_match_info.json	-1.0	-1.0	0.0	0.0	0.0	103.0	[]
-1.0	-1.0	['VAL', 'TRP', 'TYR']	1534.0	4.0	ACT	matching_data/matching_3res_site_to_native_ntf2_no_dump/zb/4zba/2/all_match_info.json	-1.0	-1.0	0.0	0.0	0.0	103.0	[]
3.6666666666666665	-1.0	['LEU', 'HIS', 'GLY']	1532.0	1.0	CL	matching_data/matching_3res_site_to_native_ntf2_no_dump/zb/4zba/1/all_match_info.json	46.0	-1.0	3.0	0.0	0.0	103.0	[]
3.0	42.0	['LYS', 'ASP', 'VAL']	1535.0	5.0	SO4	matching_data/matching_3res_site_to_native_ntf2_no_dump/zb/3zbv/1/all_match_info.json	8.0	8.0	1.0	0.0	1.0	8.0	['3nv0A00.pdb.gz']
-1.0	-1.0	['LYS', 'VAL', 'GLU']	1537.0	1.0	CL	matching_data/matching_3res_site_to_native_ntf2_no_dump/zb/3zbo/0/all_match_info.json	-1.0	-1.0	0.0	0.0	0.0	103.0	[]
2.0	-1.0	['LEU', 'PHE', 'HIS']	1538.0	13.0	ENO	matching_data/matching_3res_site_to_native_ntf2_no_dump/zb/5zbf/0/all_match_info.json	9.0	-1.0	1.0	0.0	0.0	103.0	[]
-1.0	-1.0	['TYR', 'ARG', 'ALA']	1540.0	3.0	FMT	matching_data/matching_3res_site_to_native_ntf2_no_dump/zb/4zbo/0/all_match_info.json	-1.0	-1.0	0.0	0.0	0.0	103.0	[]
-1.0	-1.0	['GLU', 'HIS', 'ASP']	1542.0	14.0	ETE	matching_data/matching_3res_site_to_native_ntf2_no_dump/zb/4zbo/3/all_match_info.json	-1.0	-1.0	0.0	0.0	0.0	103.0	[]
-1.0	-1.0	['GLU', 'LEU', 'LEU']	1541.0	24.0	PE4	matching_data/matching_3res_site_to_native_ntf2_no_dump/zb/4zbo/2/all_match_info.json	-1.0	-1.0	0.0	0.0	0.0	103.0	[]
-1.0	-1.0	['PRO', 'HIS', 'LEU']	1539.0	7.0	PEG	matching_data/matching_3res_site_to_native_ntf2_no_dump/zb/4zbo/1/all_match_info.json	-1.0	-1.0	0.0	0.0	0.0	103.0	[]
-1.0	-1.0	['LEU', 'LEU', 'LEU']	1543.0	19.0	DIF	matching_data/matching_3res_site_to_native_ntf2_no_dump/zb/4zbq/0/all_match_info.json	-1.0	-1.0	0.0	0.0	0.0	103.0	[]
-1.0	-1.0	['LEU', 'ARG', 'TRP']	1544.0	53.0	FAD	matching_data/matching_3res_site_to_native_ntf2_no_dump/zb/5zbd/0/all_match_info.json	-1.0	-1.0	0.0	0.0	0.0	103.0	[]
-1.0	-1.0	['LEU', 'TYR', 'PHE']	1546.0	4.0	ACT	matching_data/matching_3res_site_to_native_ntf2_no_dump/zb/3zbh/0/all_match_info.json	-1.0	-1.0	0.0	0.0	0.0	103.0	[]
1.0	31.0	['GLN', 'MET', 'GLN']	1545.0	5.0	PO4	matching_data/matching_3res_site_to_native_ntf2_no_dump/zb/3zbh/1/all_match_info.json	43.0	43.0	1.0	0.0	1.0	43.0	['3f8xB00.pdb.gz']
3.0	24.0	['HIS', 'VAL', 'ALA']	1548.0	13.0	CIT	matching_data/matching_3res_site_to_native_ntf2_no_dump/zb/4zbl/0/all_match_info.json	1.0	2.0	2.0	0.0	1.0	2.0	['3e99A00.pdb.gz']
2.0	13.0	['GLU', 'PRO', 'ALA']	1547.0	6.0	GOL	matching_data/matching_3res_site_to_native_ntf2_no_dump/zb/4zbl/1/all_match_info.json	16.0	44.0	2.0	0.0	1.0	44.0	['3hzpA00.pdb.gz']
-1.0	-1.0	['LEU', 'CYS', 'SER']	1550.0	4.0	DMS	matching_data/matching_3res_site_to_native_ntf2_no_dump/zb/3zbg/0/all_match_info.json	-1.0	-1.0	0.0	0.0	0.0	103.0	[]
-1.0	-1.0	['SER', 'VAL', 'ARG']	1549.0	8.0	MPD	matching_data/matching_3res_site_to_native_ntf2_no_dump/zb/3zbg/1/all_match_info.json	-1.0	-1.0	0.0	0.0	0.0	103.0	[]
-1.0	-1.0	['GLY', 'GLY', 'GLY']	1551.0	5.0	SO4	matching_data/matching_3res_site_to_native_ntf2_no_dump/zb/2zbo/0/all_match_info.json	-1.0	-1.0	0.0	0.0	0.0	103.0	[]
2.0	-1.0	['VAL', 'ARG', 'LEU']	1552.0	40.0	GDS	matching_data/matching_3res_site_to_native_ntf2_no_dump/zb/4zb6/0/all_match_info.json	58.0	-1.0	2.0	0.0	0.0	103.0	[]
4.0	29.0	['CYS', 'PHE', 'VAL']	1554.0	6.0	GOL	matching_data/matching_3res_site_to_native_ntf2_no_dump/zb/5zbj/0/all_match_info.json	2.0	2.0	1.0	0.0	1.0	2.0	['3e99A00.pdb.gz']
-1.0	-1.0	['GLY', 'ALA', 'GLY']	1553.0	5.0	PO4	matching_data/matching_3res_site_to_native_ntf2_no_dump/zb/5zbj/1/all_match_info.json	-1.0	-1.0	0.0	0.0	0.0	103.0	[]
-1.0	-1.0	['THR', 'ASP', 'LEU']	1555.0	15.0	EPE	matching_data/matching_3res_site_to_native_ntf2_no_dump/zb/5zby/0/all_match_info.json	-1.0	-1.0	0.0	0.0	0.0	103.0	[]
-1.0	-1.0	['TRP', 'TRP', 'GLY']	1556.0	20.0	GSH	matching_data/matching_3res_site_to_native_ntf2_no_dump/zb/4zbd/0/all_match_info.json	-1.0	-1.0	0.0	0.0	0.0	103.0	[]
2.5	-1.0	['ASN', 'ASN', 'ILE']	1557.0	28.0	GDP	matching_data/matching_3res_site_to_native_ntf2_no_dump/zb/3zbq/0/all_match_info.json	23.0	-1.0	2.0	0.0	0.0	103.0	[]
2.0	30.0	['ARG', 'SER', 'ASP']	1559.0	4.0	ACT	matching_data/matching_3res_site_to_native_ntf2_no_dump/p9/2p9x/0/all_match_info.json	2.0	6.0	3.0	0.0	1.0	6.0	['3cnxA00.pdb.gz']
-1.0	-1.0	['LEU', 'VAL', 'GLU']	1560.0	33.0	8E8	matching_data/matching_3res_site_to_native_ntf2_no_dump/p9/5p9j/0/all_match_info.json	-1.0	-1.0	0.0	0.0	0.0	103.0	[]
6.0	31.0	['ASN', 'GLY', 'THR']	1562.0	5.0	SO4	matching_data/matching_3res_site_to_native_ntf2_no_dump/p9/3p9x/0/all_match_info.json	1.0	10.0	10.0	0.0	1.0	10.0	['3kkgA00.pdb.gz']
-1.0	-1.0	['HIS', 'MET', 'LEU']	1561.0	6.0	GOL	matching_data/matching_3res_site_to_native_ntf2_no_dump/p9/3p9x/1/all_match_info.json	-1.0	-1.0	0.0	0.0	0.0	103.0	[]
2.0	48.0	['ASP', 'ASP', 'ASN']	1565.0	1.0	MG	matching_data/matching_3res_site_to_native_ntf2_no_dump/p9/5p9v/0/all_match_info.json	27.0	27.0	1.0	0.0	1.0	27.0	['2rfrA00.pdb.gz']
-1.0	-1.0	['GLU', 'TYR', 'SER']	1566.0	14.0	CXS	matching_data/matching_3res_site_to_native_ntf2_no_dump/p9/5p9v/5/all_match_info.json	-1.0	-1.0	0.0	0.0	0.0	103.0	[]
-1.0	-1.0	['ARG', 'GLY', 'LYS']	1567.0	5.0	SO4	matching_data/matching_3res_site_to_native_ntf2_no_dump/p9/5p9v/2/all_match_info.json	-1.0	-1.0	0.0	0.0	0.0	103.0	[]
-1.0	-1.0	['TRP', 'MET', 'HIS']	1563.0	19.0	7JM	matching_data/matching_3res_site_to_native_ntf2_no_dump/p9/5p9v/4/all_match_info.json	-1.0	-1.0	0.0	0.0	0.0	103.0	[]
-1.0	-1.0	['TYR', 'GLU', 'ASP']	1564.0	1.0	CL	matching_data/matching_3res_site_to_native_ntf2_no_dump/p9/5p9v/1/all_match_info.json	-1.0	-1.0	0.0	0.0	0.0	103.0	[]
-1.0	-1.0	['TRP', 'PHE', 'GLU']	1569.0	13.0	PG4	matching_data/matching_3res_site_to_native_ntf2_no_dump/p9/3p94/0/all_match_info.json	-1.0	-1.0	0.0	0.0	0.0	103.0	[]
-1.0	-1.0	['GLU', 'GLU', 'GLU']	1570.0	1.0	CA	matching_data/matching_3res_site_to_native_ntf2_no_dump/p9/3p95/0/all_match_info.json	-1.0	-1.0	0.0	0.0	0.0	103.0	[]
-1.0	-1.0	['ALA', 'ARG', 'ILE']	1572.0	5.0	SO4	matching_data/matching_3res_site_to_native_ntf2_no_dump/p9/2p9w/0/all_match_info.json	-1.0	-1.0	0.0	0.0	0.0	103.0	[]
-1.0	-1.0	['TRP', 'TRP', 'ALA']	1573.0	6.0	GOL	matching_data/matching_3res_site_to_native_ntf2_no_dump/p9/2p9w/2/all_match_info.json	-1.0	-1.0	0.0	0.0	0.0	103.0	[]
-1.0	-1.0	['LYS', 'GLY', 'PHE']	1571.0	1.0	CL	matching_data/matching_3res_site_to_native_ntf2_no_dump/p9/2p9w/1/all_match_info.json	-1.0	-1.0	0.0	0.0	0.0	103.0	[]
3.0	75.0	['GLN', 'SER', 'ALA']	1574.0	4.0	EDO	matching_data/matching_3res_site_to_native_ntf2_no_dump/p9/1p90/0/all_match_info.json	2.0	6.0	4.0	0.0	1.0	6.0	['3cnxA00.pdb.gz']
-1.0	-1.0	['ASP', 'ASP', 'GLU']	1577.0	1.0	CA	matching_data/matching_3res_site_to_native_ntf2_no_dump/p9/4p99/0/all_match_info.json	-1.0	-1.0	0.0	0.0	0.0	103.0	[]
6.0	30.0	['THR', 'THR', 'THR']	1578.0	20.0	BOG	matching_data/matching_3res_site_to_native_ntf2_no_dump/p9/4p99/2/all_match_info.json	1.0	1.0	1.0	0.0	1.0	1.0	['1nwwA00.pdb.gz']
3.0	45.0	['ASP', 'GLU', 'VAL']	1576.0	4.0	EDO	matching_data/matching_3res_site_to_native_ntf2_no_dump/p9/4p99/1/all_match_info.json	2.0	2.0	1.0	0.0	1.0	2.0	['3e99A00.pdb.gz']
3.5	-1.0	['LYS', 'ALA', 'ILE']	1580.0	4.0	ACT	matching_data/matching_3res_site_to_native_ntf2_no_dump/p9/3p9c/0/all_match_info.json	39.0	-1.0	2.0	0.0	0.0	103.0	[]
3.0	-1.0	['VAL', 'ALA', 'ALA']	1579.0	4.0	EDO	matching_data/matching_3res_site_to_native_ntf2_no_dump/p9/3p9c/1/all_match_info.json	57.0	-1.0	1.0	0.0	0.0	103.0	[]
-1.0	-1.0	['CYS', 'ARG', 'TYR']	1583.0	4.0	ACT	matching_data/matching_3res_site_to_native_ntf2_no_dump/p9/1p9g/0/all_match_info.json	-1.0	-1.0	0.0	0.0	0.0	103.0	[]
-1.0	-1.0	['ARG', 'VAL', 'SER']	1585.0	5.0	SO4	matching_data/matching_3res_site_to_native_ntf2_no_dump/fh/3fhd/0/all_match_info.json	-1.0	-1.0	0.0	0.0	0.0	103.0	[]
-1.0	-1.0	['ASP', 'GLU', 'GLU']	1584.0	1.0	MG	matching_data/matching_3res_site_to_native_ntf2_no_dump/fh/3fhd/1/all_match_info.json	-1.0	-1.0	0.0	0.0	0.0	103.0	[]
-1.0	-1.0	['ILE', 'LEU', 'PHE']	1587.0	21.0	5XK	matching_data/matching_3res_site_to_native_ntf2_no_dump/fh/5fh8/0/all_match_info.json	-1.0	-1.0	0.0	0.0	0.0	103.0	[]
-1.0	-1.0	['ASP', 'ILE', 'LYS']	1588.0	4.0	EDO	matching_data/matching_3res_site_to_native_ntf2_no_dump/fh/5fh8/2/all_match_info.json	-1.0	-1.0	0.0	0.0	0.0	103.0	[]
-1.0	-1.0	['LEU', 'LEU', 'VAL']	1589.0	26.0	P4O	matching_data/matching_3res_site_to_native_ntf2_no_dump/fh/3fhr/0/all_match_info.json	-1.0	-1.0	0.0	0.0	0.0	103.0	[]
-1.0	-1.0	['PHE', 'PHE', 'VAL']	1590.0	43.0	HEM	matching_data/matching_3res_site_to_native_ntf2_no_dump/fh/3fh9/0/all_match_info.json	-1.0	-1.0	0.0	0.0	0.0	103.0	[]
-1.0	-1.0	['PHE', 'CYS', 'GLN']	1592.0	4.0	EDO	matching_data/matching_3res_site_to_native_ntf2_no_dump/fh/5fhb/0/all_match_info.json	-1.0	-1.0	0.0	0.0	0.0	103.0	[]
-1.0	-1.0	['SER', 'PHE', 'LYS']	1591.0	4.0	ACT	matching_data/matching_3res_site_to_native_ntf2_no_dump/fh/5fhb/1/all_match_info.json	-1.0	-1.0	0.0	0.0	0.0	103.0	[]
2.5	-1.0	['HIS', 'ALA', 'ILE']	1593.0	1.0	NA	matching_data/matching_3res_site_to_native_ntf2_no_dump/fh/4fha/0/all_match_info.json	17.0	-1.0	2.0	0.0	0.0	103.0	[]
-1.0	-1.0	['PHE', 'VAL', 'PHE']	1594.0	43.0	HEM	matching_data/matching_3res_site_to_native_ntf2_no_dump/fh/1fhj/0/all_match_info.json	-1.0	-1.0	0.0	0.0	0.0	103.0	[]
3.0	3020.0	['PRO', 'ARG', 'GLU']	1595.0	4.0	EDO	matching_data/matching_3res_site_to_native_ntf2_no_dump/fh/3fh1/0/all_match_info.json	9.0	9.0	1.0	0.0	1.0	9.0	['3gzrB00.pdb.gz']
2.0	-1.0	['ASP', 'GLU', 'ILE']	1597.0	1.0	MG	matching_data/matching_3res_site_to_native_ntf2_no_dump/fh/3fhl/0/all_match_info.json	87.0	-1.0	1.0	0.0	0.0	103.0	[]
3.0	106.0	['MET', 'ARG', 'SER']	1599.0	3.0	FMT	matching_data/matching_3res_site_to_native_ntf2_no_dump/fh/6fh1/0/all_match_info.json	1.0	1.0	1.0	0.0	1.0	1.0	['1nwwA00.pdb.gz']
2.0	20.0	['SER', 'MET', 'ARG']	1600.0	5.0	IMD	matching_data/matching_3res_site_to_native_ntf2_no_dump/fh/6fh1/2/all_match_info.json	2.0	2.0	1.0	0.0	1.0	2.0	['3e99A00.pdb.gz']
2.5	40.0	['ALA', 'VAL', 'THR']	1598.0	4.0	EDO	matching_data/matching_3res_site_to_native_ntf2_no_dump/fh/6fh1/1/all_match_info.json	1.0	2.0	2.0	0.0	1.0	2.0	['3e99A00.pdb.gz']
2.0	3835.0	['ILE', 'LYS', 'THR']	1602.0	4.0	EDO	matching_data/matching_3res_site_to_native_ntf2_no_dump/fh/5fh7/0/all_match_info.json	1.0	4.0	3.0	0.0	1.0	4.0	['3k0zA00.pdb.gz']
-1.0	-1.0	['LEU', 'LEU', 'ILE']	1601.0	19.0	5XL	matching_data/matching_3res_site_to_native_ntf2_no_dump/fh/5fh7/1/all_match_info.json	-1.0	-1.0	0.0	0.0	0.0	103.0	[]
-1.0	-1.0	['ASP', 'TRP', 'GLY']	1603.0	41.0	0IW	matching_data/matching_3res_site_to_native_ntf2_no_dump/fh/1fh0/0/all_match_info.json	-1.0	-1.0	0.0	0.0	0.0	103.0	[]
-1.0	-1.0	['HIS', 'ARG', 'TYR']	1604.0	5.0	SO4	matching_data/matching_3res_site_to_native_ntf2_no_dump/fh/4fh0/0/all_match_info.json	-1.0	-1.0	0.0	0.0	0.0	103.0	[]
-1.0	-1.0	['ILE', 'ASP', 'TRP']	1606.0	6.0	GOL	matching_data/matching_3res_site_to_native_ntf2_no_dump/fh/3fhg/0/all_match_info.json	-1.0	-1.0	0.0	0.0	0.0	103.0	[]
2.0	52.0	['LYS', 'TYR', 'ASN']	1605.0	5.0	SO4	matching_data/matching_3res_site_to_native_ntf2_no_dump/fh/3fhg/1/all_match_info.json	35.0	35.0	1.0	0.0	1.0	35.0	['2imjD01.pdb.gz']
2.0	38.0	['ASP', 'GLU', 'GLY']	1607.0	1.0	CA	matching_data/matching_3res_site_to_native_ntf2_no_dump/fh/2fh1/0/all_match_info.json	32.0	32.0	1.0	0.0	1.0	32.0	['1idpA00.pdb.gz']
4.0	-1.0	['LEU', 'PHE', 'ARG']	1610.0	5.0	PO4	matching_data/matching_3res_site_to_native_ntf2_no_dump/o4/4o4f/2/all_match_info.json	46.0	-1.0	1.0	0.0	0.0	103.0	[]
-1.0	-1.0	['LEU', 'LEU', 'ILE']	1608.0	31.0	ATP	matching_data/matching_3res_site_to_native_ntf2_no_dump/o4/4o4f/1/all_match_info.json	-1.0	-1.0	0.0	0.0	0.0	103.0	[]
2.8	-1.0	['ILE', 'GLY', 'LEU']	1614.0	6.0	GOL	matching_data/matching_3res_site_to_native_ntf2_no_dump/o4/3o4p/0/all_match_info.json	16.0	-1.0	5.0	0.0	0.0	103.0	[]
-1.0	-1.0	['ASP', 'GLU', 'ASN']	1615.0	1.0	CA	matching_data/matching_3res_site_to_native_ntf2_no_dump/o4/3o4p/5/all_match_info.json	-1.0	-1.0	0.0	0.0	0.0	103.0	[]
-1.0	-1.0	['TRP', 'HIS', 'LYS']	1617.0	6.0	DXE	matching_data/matching_3res_site_to_native_ntf2_no_dump/o4/3o4p/3/all_match_info.json	-1.0	-1.0	0.0	0.0	0.0	103.0	[]
-1.0	-1.0	['VAL', 'VAL', 'VAL']	1620.0	8.0	TRS	matching_data/matching_3res_site_to_native_ntf2_no_dump/o4/3o4d/0/all_match_info.json	-1.0	-1.0	0.0	0.0	0.0	103.0	[]
-1.0	-1.0	['ASN', 'ASN', 'TYR']	1622.0	5.0	SO4	matching_data/matching_3res_site_to_native_ntf2_no_dump/o4/5o4j/0/all_match_info.json	-1.0	-1.0	0.0	0.0	0.0	103.0	[]
-1.0	-1.0	['ILE', 'LEU', 'THR']	1623.0	13.0	9KH	matching_data/matching_3res_site_to_native_ntf2_no_dump/o4/5o4j/2/all_match_info.json	-1.0	-1.0	0.0	0.0	0.0	103.0	[]
-1.0	-1.0	['ILE', 'LEU', 'ILE']	1621.0	11.0	PJL	matching_data/matching_3res_site_to_native_ntf2_no_dump/o4/5o4j/1/all_match_info.json	-1.0	-1.0	0.0	0.0	0.0	103.0	[]
-1.0	-1.0	['ASP', 'ASP', 'GLY']	1626.0	1.0	CA	matching_data/matching_3res_site_to_native_ntf2_no_dump/o4/2o4v/0/all_match_info.json	-1.0	-1.0	0.0	0.0	0.0	103.0	[]
3.0	71.0	['GLU', 'GLN', 'ASN']	1628.0	6.0	GOL	matching_data/matching_3res_site_to_native_ntf2_no_dump/o4/2o4v/3/all_match_info.json	1.0	1.0	1.0	0.0	1.0	1.0	['1nwwA00.pdb.gz']
-1.0	-1.0	['THR', 'TYR', 'ILE']	1627.0	21.0	C8E	matching_data/matching_3res_site_to_native_ntf2_no_dump/o4/2o4v/2/all_match_info.json	-1.0	-1.0	0.0	0.0	0.0	103.0	[]
-1.0	-1.0	['TYR', 'ARG', 'SER']	1625.0	5.0	PO4	matching_data/matching_3res_site_to_native_ntf2_no_dump/o4/2o4v/1/all_match_info.json	-1.0	-1.0	0.0	0.0	0.0	103.0	[]
2.0	-1.0	['CYS', 'ALA', 'VAL']	1629.0	1.0	NA	matching_data/matching_3res_site_to_native_ntf2_no_dump/o4/4o4v/0/all_match_info.json	27.0	-1.0	1.0	0.0	0.0	103.0	[]
-1.0	-1.0	['GLU', 'ARG', 'CYS']	1631.0	13.0	NHE	matching_data/matching_3res_site_to_native_ntf2_no_dump/o4/3o4w/0/all_match_info.json	-1.0	-1.0	0.0	0.0	0.0	103.0	[]
2.5	20.0	['ASN', 'ILE', 'VAL']	1630.0	6.0	GOL	matching_data/matching_3res_site_to_native_ntf2_no_dump/o4/3o4w/1/all_match_info.json	1.0	3.0	2.0	0.0	1.0	3.0	['3en8A01.pdb.gz']
-1.0	-1.0	['ASP', 'ASP', 'SER']	1634.0	1.0	CA	matching_data/matching_3res_site_to_native_ntf2_no_dump/o4/1o4y/0/all_match_info.json	-1.0	-1.0	0.0	0.0	0.0	103.0	[]
-1.0	-1.0	['LYS', 'ALA', 'ASN']	1633.0	5.0	SO4	matching_data/matching_3res_site_to_native_ntf2_no_dump/o4/1o4y/1/all_match_info.json	-1.0	-1.0	0.0	0.0	0.0	103.0	[]
-1.0	-1.0	['ARG', 'TRP', 'SER']	1635.0	6.0	GOL	matching_data/matching_3res_site_to_native_ntf2_no_dump/o4/4o42/0/all_match_info.json	-1.0	-1.0	0.0	0.0	0.0	103.0	[]
-1.0	-1.0	['TRP', 'VAL', 'TYR']	1636.0	16.0	PLP	matching_data/matching_3res_site_to_native_ntf2_no_dump/o4/1o4s/1/all_match_info.json	-1.0	-1.0	0.0	0.0	0.0	103.0	[]
1.3333333333333333	-1.0	['SER', 'TYR', 'LEU']	1638.0	6.0	GOL	matching_data/matching_3res_site_to_native_ntf2_no_dump/o4/4o4y/0/all_match_info.json	61.0	-1.0	3.0	0.0	0.0	103.0	[]
-1.0	-1.0	['TYR', 'HIS', 'ARG']	1639.0	6.0	OXL	matching_data/matching_3res_site_to_native_ntf2_no_dump/o4/1o4t/0/all_match_info.json	-1.0	-1.0	0.0	0.0	0.0	103.0	[]
-1.0	-1.0	['VAL', 'VAL', 'VAL']	1640.0	8.0	TRS	matching_data/matching_3res_site_to_native_ntf2_no_dump/o4/3o49/0/all_match_info.json	-1.0	-1.0	0.0	0.0	0.0	103.0	[]
-1.0	-1.0	['TYR', 'GLN', 'TRP']	1642.0	6.0	GOL	matching_data/matching_3res_site_to_native_ntf2_no_dump/o4/5o4i/0/all_match_info.json	-1.0	-1.0	0.0	0.0	0.0	103.0	[]
2.0	-1.0	['ARG', 'TRP', 'TYR']	1644.0	12.0	MES	matching_data/matching_3res_site_to_native_ntf2_no_dump/o4/3o4n/0/all_match_info.json	43.0	-1.0	1.0	0.0	0.0	103.0	[]
-1.0	-1.0	['ARG', 'GLY', 'SER']	1646.0	5.0	SO4	matching_data/matching_3res_site_to_native_ntf2_no_dump/o4/1o4v/0/all_match_info.json	-1.0	-1.0	0.0	0.0	0.0	103.0	[]
-1.0	-1.0	['LEU', 'GLU', 'VAL']	1650.0	44.0	NAD	matching_data/matching_3res_site_to_native_ntf2_no_dump/o4/6o4c/0/all_match_info.json	-1.0	-1.0	0.0	0.0	0.0	103.0	[]
2.0	-1.0	['ILE', 'VAL', 'TYR']	1651.0	7.0	PEG	matching_data/matching_3res_site_to_native_ntf2_no_dump/o4/6o4c/5/all_match_info.json	73.0	-1.0	1.0	0.0	0.0	103.0	[]
8.0	22.0	['ARG', 'TRP', 'GLU']	1653.0	16.0	1PE	matching_data/matching_3res_site_to_native_ntf2_no_dump/o4/6o4c/3/all_match_info.json	1.0	1.0	1.0	0.0	1.0	1.0	['1nwwA00.pdb.gz']
-1.0	-1.0	['PHE', 'ARG', 'GLN']	1652.0	1.0	CL	matching_data/matching_3res_site_to_native_ntf2_no_dump/o4/6o4c/2/all_match_info.json	-1.0	-1.0	0.0	0.0	0.0	103.0	[]
-1.0	-1.0	['ALA', 'ILE', 'PRO']	1648.0	4.0	EDO	matching_data/matching_3res_site_to_native_ntf2_no_dump/o4/6o4c/4/all_match_info.json	-1.0	-1.0	0.0	0.0	0.0	103.0	[]
-1.0	-1.0	['PHE', 'PHE', 'VAL']	1654.0	13.0	PG4	matching_data/matching_3res_site_to_native_ntf2_no_dump/o4/6o4c/6/all_match_info.json	-1.0	-1.0	0.0	0.0	0.0	103.0	[]
-1.0	-1.0	['PHE', 'PHE', 'VAL']	1649.0	10.0	PGE	matching_data/matching_3res_site_to_native_ntf2_no_dump/o4/6o4c/1/all_match_info.json	-1.0	-1.0	0.0	0.0	0.0	103.0	[]
-1.0	-1.0	['LEU', 'LEU', 'GLN']	1657.0	8.0	MRD	matching_data/matching_3res_site_to_native_ntf2_no_dump/o4/6o4n/0/all_match_info.json	-1.0	-1.0	0.0	0.0	0.0	103.0	[]
-1.0	-1.0	['SER', 'ASP', 'ASP']	1659.0	1.0	MG	matching_data/matching_3res_site_to_native_ntf2_no_dump/o4/6o4n/3/all_match_info.json	-1.0	-1.0	0.0	0.0	0.0	103.0	[]
-1.0	-1.0	['ARG', 'ALA', 'LYS']	1658.0	5.0	PO4	matching_data/matching_3res_site_to_native_ntf2_no_dump/o4/6o4n/2/all_match_info.json	-1.0	-1.0	0.0	0.0	0.0	103.0	[]
-1.0	-1.0	['LEU', 'PRO', 'ALA']	1655.0	1.0	CL	matching_data/matching_3res_site_to_native_ntf2_no_dump/o4/6o4n/4/all_match_info.json	-1.0	-1.0	0.0	0.0	0.0	103.0	[]
4.0	41.0	['LYS', 'VAL', 'ASN']	1660.0	1.0	CL	matching_data/matching_3res_site_to_native_ntf2_no_dump/o4/2o4w/0/all_match_info.json	1.0	1.0	1.0	0.0	1.0	1.0	['1nwwA00.pdb.gz']
2.0	-1.0	['HIS', 'TYR', 'ILE']	1661.0	42.0	821	matching_data/matching_3res_site_to_native_ntf2_no_dump/o4/1o43/0/all_match_info.json	48.0	-1.0	1.0	0.0	0.0	103.0	[]
-1.0	-1.0	['VAL', 'VAL', 'VAL']	1663.0	8.0	TRS	matching_data/matching_3res_site_to_native_ntf2_no_dump/o4/3o4c/0/all_match_info.json	-1.0	-1.0	0.0	0.0	0.0	103.0	[]
-1.0	-1.0	['ARG', 'ASP', 'THR']	1662.0	5.0	SO4	matching_data/matching_3res_site_to_native_ntf2_no_dump/o4/3o4c/1/all_match_info.json	-1.0	-1.0	0.0	0.0	0.0	103.0	[]
-1.0	-1.0	['HIS', 'ASP', 'ALA']	1665.0	1.0	NA	matching_data/matching_3res_site_to_native_ntf2_no_dump/o4/4o47/0/all_match_info.json	-1.0	-1.0	0.0	0.0	0.0	103.0	[]
-1.0	-1.0	['ASP', 'ASP', 'GLY']	1668.0	1.0	CA	matching_data/matching_3res_site_to_native_ntf2_no_dump/vc/1vcl/0/all_match_info.json	-1.0	-1.0	0.0	0.0	0.0	103.0	[]
-1.0	-1.0	['GLN', 'ILE', 'LEU']	1670.0	14.0	BTB	matching_data/matching_3res_site_to_native_ntf2_no_dump/vc/1vcl/3/all_match_info.json	-1.0	-1.0	0.0	0.0	0.0	103.0	[]
2.0	-1.0	['ILE', 'ILE', 'VAL']	1667.0	1.0	MG	matching_data/matching_3res_site_to_native_ntf2_no_dump/vc/1vcl/1/all_match_info.json	29.0	-1.0	2.0	0.0	0.0	103.0	[]
-1.0	-1.0	['ASP', 'GLU', 'GLU']	1672.0	1.0	MG	matching_data/matching_3res_site_to_native_ntf2_no_dump/vc/3vcn/0/all_match_info.json	-1.0	-1.0	0.0	0.0	0.0	103.0	[]
-1.0	-1.0	['ARG', 'ARG', 'HIS']	1673.0	4.0	CO3	matching_data/matching_3res_site_to_native_ntf2_no_dump/vc/3vcn/2/all_match_info.json	-1.0	-1.0	0.0	0.0	0.0	103.0	[]
-1.0	-1.0	['LEU', 'ASN', 'TRP']	1671.0	6.0	GOL	matching_data/matching_3res_site_to_native_ntf2_no_dump/vc/3vcn/1/all_match_info.json	-1.0	-1.0	0.0	0.0	0.0	103.0	[]
-1.0	-1.0	['ASN', 'GLU', 'HIS']	1675.0	1.0	MG	matching_data/matching_3res_site_to_native_ntf2_no_dump/vc/3vc1/0/all_match_info.json	-1.0	-1.0	0.0	0.0	0.0	103.0	[]
-1.0	-1.0	['ARG', 'ARG', 'HIS']	1677.0	5.0	SO4	matching_data/matching_3res_site_to_native_ntf2_no_dump/vc/3vc1/3/all_match_info.json	-1.0	-1.0	0.0	0.0	0.0	103.0	[]
-1.0	-1.0	['PHE', 'MET', 'PHE']	1674.0	19.0	GST	matching_data/matching_3res_site_to_native_ntf2_no_dump/vc/3vc1/1/all_match_info.json	-1.0	-1.0	0.0	0.0	0.0	103.0	[]
-1.0	-1.0	['ASP', 'ASP', 'GLN']	1679.0	1.0	MG	matching_data/matching_3res_site_to_native_ntf2_no_dump/vc/6vcw/0/all_match_info.json	-1.0	-1.0	0.0	0.0	0.0	103.0	[]
1.2857142857142858	44.0	['LYS', 'ARG', 'VAL']	1678.0	1.0	CL	matching_data/matching_3res_site_to_native_ntf2_no_dump/vc/6vcw/1/all_match_info.json	24.0	97.0	7.0	0.0	1.0	97.0	['3fkaB00.pdb.gz']
2.0	28.0	['TRP', 'ARG', 'ALA']	1684.0	6.0	GOL	matching_data/matching_3res_site_to_native_ntf2_no_dump/vc/3vcy/3/all_match_info.json	1.0	4.0	4.0	0.0	1.0	4.0	['3k0zA00.pdb.gz']
-1.0	-1.0	['LEU', 'ASP', 'ASN']	1683.0	39.0	UD1	matching_data/matching_3res_site_to_native_ntf2_no_dump/vc/3vcy/2/all_match_info.json	-1.0	-1.0	0.0	0.0	0.0	103.0	[]
-1.0	-1.0	['ARG', 'LYS', 'ARG']	1681.0	5.0	PO4	matching_data/matching_3res_site_to_native_ntf2_no_dump/vc/3vcy/1/all_match_info.json	-1.0	-1.0	0.0	0.0	0.0	103.0	[]
2.1	23.0	['LEU', 'ALA', 'LYS']	1688.0	14.0	BTB	matching_data/matching_3res_site_to_native_ntf2_no_dump/vc/6vcx/3/all_match_info.json	1.0	19.0	10.0	0.0	1.0	19.0	['3dmcA00.pdb.gz']
2.0	17.0	['VAL', 'ILE', 'PHE']	1687.0	1.0	CL	matching_data/matching_3res_site_to_native_ntf2_no_dump/vc/6vcx/2/all_match_info.json	2.0	2.0	1.0	0.0	1.0	2.0	['3e99A00.pdb.gz']
-1.0	-1.0	['LEU', 'ARG', 'LEU']	1690.0	43.0	HEM	matching_data/matching_3res_site_to_native_ntf2_no_dump/vc/2vcn/0/all_match_info.json	-1.0	-1.0	0.0	0.0	0.0	103.0	[]
-1.0	-1.0	['ALA', 'PRO', 'ARG']	1691.0	10.0	ISZ	matching_data/matching_3res_site_to_native_ntf2_no_dump/vc/2vcn/2/all_match_info.json	-1.0	-1.0	0.0	0.0	0.0	103.0	[]
-1.0	-1.0	['ILE', 'SER', 'GLN']	1693.0	20.0	GSH	matching_data/matching_3res_site_to_native_ntf2_no_dump/vc/2vcz/0/all_match_info.json	-1.0	-1.0	0.0	0.0	0.0	103.0	[]
-1.0	-1.0	['TRP', 'ASP', 'MET']	1692.0	14.0	VC3	matching_data/matching_3res_site_to_native_ntf2_no_dump/vc/2vcz/1/all_match_info.json	-1.0	-1.0	0.0	0.0	0.0	103.0	[]
2.5	45.0	['ASP', 'ASN', 'ILE']	1694.0	6.0	GOL	matching_data/matching_3res_site_to_native_ntf2_no_dump/vc/2vcl/0/all_match_info.json	1.0	2.0	2.0	0.0	1.0	2.0	['3e99A00.pdb.gz']
-1.0	-1.0	['ARG', 'HIS', 'TRP']	1698.0	4.0	FES	matching_data/matching_3res_site_to_native_ntf2_no_dump/vc/3vca/0/all_match_info.json	-1.0	-1.0	0.0	0.0	0.0	103.0	[]
2.0	36.0	['LEU', 'PHE', 'ARG']	1697.0	6.0	GOL	matching_data/matching_3res_site_to_native_ntf2_no_dump/vc/3vca/1/all_match_info.json	1.0	1.0	1.0	0.0	1.0	1.0	['1nwwA00.pdb.gz']
2.0	38.0	['TYR', 'ARG', 'ASN']	1700.0	5.0	SO4	matching_data/matching_3res_site_to_native_ntf2_no_dump/vc/1vcd/0/all_match_info.json	6.0	6.0	1.0	0.0	1.0	6.0	['3cnxA00.pdb.gz']
3.0	31.0	['VAL', 'THR', 'GLY']	1701.0	5.0	SO4	matching_data/matching_3res_site_to_native_ntf2_no_dump/vc/3vco/0/all_match_info.json	1.0	1.0	1.0	0.0	1.0	1.0	['1nwwA00.pdb.gz']
-1.0	-1.0	['LYS', 'ARG', 'HIS']	1702.0	5.0	PO4	matching_data/matching_3res_site_to_native_ntf2_no_dump/vc/3vc5/0/all_match_info.json	-1.0	-1.0	0.0	0.0	0.0	103.0	[]
-1.0	-1.0	['ILE', 'GLN', 'TRP']	1704.0	20.0	GSH	matching_data/matching_3res_site_to_native_ntf2_no_dump/vc/2vcq/0/all_match_info.json	-1.0	-1.0	0.0	0.0	0.0	103.0	[]
-1.0	-1.0	['TRP', 'GLY', 'MET']	1703.0	16.0	D25	matching_data/matching_3res_site_to_native_ntf2_no_dump/vc/2vcq/1/all_match_info.json	-1.0	-1.0	0.0	0.0	0.0	103.0	[]
-1.0	-1.0	['ASP', 'GLU', 'GLU']	1705.0	1.0	CA	matching_data/matching_3res_site_to_native_ntf2_no_dump/vc/5vc1/1/all_match_info.json	-1.0	-1.0	0.0	0.0	0.0	103.0	[]
-1.0	-1.0	['VAL', 'PHE', 'ASP']	1708.0	20.0	GSH	matching_data/matching_3res_site_to_native_ntf2_no_dump/vc/2vcv/0/all_match_info.json	-1.0	-1.0	0.0	0.0	0.0	103.0	[]
3.0	-1.0	['PHE', 'LEU', 'LEU']	1707.0	21.0	ASD	matching_data/matching_3res_site_to_native_ntf2_no_dump/vc/2vcv/1/all_match_info.json	71.0	-1.0	1.0	0.0	0.0	103.0	[]
-1.0	-1.0	['THR', 'SER', 'ARG']	1710.0	1.0	CL	matching_data/matching_3res_site_to_native_ntf2_no_dump/vc/1vch/0/all_match_info.json	-1.0	-1.0	0.0	0.0	0.0	103.0	[]
-1.0	-1.0	['ALA', 'THR', 'GLY']	1709.0	4.0	ACY	matching_data/matching_3res_site_to_native_ntf2_no_dump/vc/1vch/1/all_match_info.json	-1.0	-1.0	0.0	0.0	0.0	103.0	[]
2.0	20.0	['LEU', 'LEU', 'THR']	1712.0	4.0	DMS	matching_data/matching_3res_site_to_native_ntf2_no_dump/vc/5vcm/0/all_match_info.json	37.0	57.0	2.0	0.0	1.0	57.0	['4l8pA00.pdb.gz']
-1.0	-1.0	['GLN', 'PHE', 'LEU']	1711.0	4.0	EDO	matching_data/matching_3res_site_to_native_ntf2_no_dump/vc/5vcm/1/all_match_info.json	-1.0	-1.0	0.0	0.0	0.0	103.0	[]
3.0	62.0	['ASN', 'ASP', 'GLU']	1716.0	1.0	CA	matching_data/matching_3res_site_to_native_ntf2_no_dump/vc/3vcz/2/all_match_info.json	1.0	1.0	1.0	0.0	1.0	1.0	['1nwwA00.pdb.gz']
2.0	34.0	['GLU', 'PHE', 'LYS']	1714.0	6.0	GOL	matching_data/matching_3res_site_to_native_ntf2_no_dump/vc/3vcz/1/all_match_info.json	1.0	1.0	1.0	0.0	1.0	1.0	['1nwwA00.pdb.gz']
-1.0	-1.0	['PRO', 'PHE', 'ARG']	1718.0	6.0	PYR	matching_data/matching_3res_site_to_native_ntf2_no_dump/vc/3vcr/0/all_match_info.json	-1.0	-1.0	0.0	0.0	0.0	103.0	[]
-1.0	-1.0	['ASP', 'PHE', 'LYS']	1720.0	28.0	GDP	matching_data/matching_3res_site_to_native_ntf2_no_dump/vc/5vcu/0/all_match_info.json	-1.0	-1.0	0.0	0.0	0.0	103.0	[]
-1.0	-1.0	['THR', 'ASP', 'THR']	1719.0	1.0	MG	matching_data/matching_3res_site_to_native_ntf2_no_dump/vc/5vcu/1/all_match_info.json	-1.0	-1.0	0.0	0.0	0.0	103.0	[]
-1.0	-1.0	['MET', 'SER', 'GLN']	1721.0	22.0	C6P	matching_data/matching_3res_site_to_native_ntf2_no_dump/vc/3vc3/0/all_match_info.json	-1.0	-1.0	0.0	0.0	0.0	103.0	[]
-1.0	-1.0	['PHE', 'ALA', 'ALA']	1723.0	43.0	HEM	matching_data/matching_3res_site_to_native_ntf2_no_dump/vc/5vcc/0/all_match_info.json	-1.0	-1.0	0.0	0.0	0.0	103.0	[]
2.0	22.0	['TYR', 'PHE', 'LYS']	1722.0	6.0	GOL	matching_data/matching_3res_site_to_native_ntf2_no_dump/vc/5vcc/1/all_match_info.json	6.0	6.0	1.0	0.0	1.0	6.0	['3cnxA00.pdb.gz']
-1.0	-1.0	['LYS', 'LYS', 'HIS']	1728.0	5.0	PO4	matching_data/matching_3res_site_to_native_ntf2_no_dump/vc/6vcz/0/all_match_info.json	-1.0	-1.0	0.0	0.0	0.0	103.0	[]
1.8	-1.0	['PHE', 'PHE', 'MET']	1729.0	10.0	PGE	matching_data/matching_3res_site_to_native_ntf2_no_dump/vc/6vcz/5/all_match_info.json	31.0	-1.0	5.0	0.0	0.0	103.0	[]
9.0	294.0	['ARG', 'LYS', 'GLU']	1731.0	13.0	MPO	matching_data/matching_3res_site_to_native_ntf2_no_dump/vc/6vcz/3/all_match_info.json	1.0	1.0	1.0	0.0	1.0	1.0	['1nwwA00.pdb.gz']
2.0	-1.0	['THR', 'VAL', 'GLU']	1730.0	5.0	PGR	matching_data/matching_3res_site_to_native_ntf2_no_dump/vc/6vcz/2/all_match_info.json	80.0	-1.0	1.0	0.0	0.0	103.0	[]
-1.0	-1.0	['ASP', 'ALA', 'GLU']	1727.0	1.0	MG	matching_data/matching_3res_site_to_native_ntf2_no_dump/vc/6vcz/1/all_match_info.json	-1.0	-1.0	0.0	0.0	0.0	103.0	[]
-1.0	-1.0	['GLY', 'GLY', 'LYS']	1733.0	5.0	SO4	matching_data/matching_3res_site_to_native_ntf2_no_dump/vc/1vc4/0/all_match_info.json	-1.0	-1.0	0.0	0.0	0.0	103.0	[]
-1.0	-1.0	['LEU', 'PHE', 'CYS']	1736.0	36.0	XZN	matching_data/matching_3res_site_to_native_ntf2_no_dump/vc/5vcz/0/all_match_info.json	-1.0	-1.0	0.0	0.0	0.0	103.0	[]
2.0	199.0	['SER', 'ARG', 'ARG']	1737.0	7.0	PEG	matching_data/matching_3res_site_to_native_ntf2_no_dump/vc/5vcz/2/all_match_info.json	2.0	2.0	1.0	0.0	1.0	2.0	['3e99A00.pdb.gz']
-1.0	-1.0	['TRP', 'PRO', 'ASN']	1738.0	24.0	5GP	matching_data/matching_3res_site_to_native_ntf2_no_dump/vc/1vcz/0/all_match_info.json	-1.0	-1.0	0.0	0.0	0.0	103.0	[]
-1.0	-1.0	['ARG', 'ARG', 'ALA']	1740.0	1.0	CL	matching_data/matching_3res_site_to_native_ntf2_no_dump/q8/4q82/0/all_match_info.json	-1.0	-1.0	0.0	0.0	0.0	103.0	[]
-1.0	-1.0	['PHE', 'TYR', 'ALA']	1743.0	1.0	K	matching_data/matching_3res_site_to_native_ntf2_no_dump/q8/2q8g/0/all_match_info.json	-1.0	-1.0	0.0	0.0	0.0	103.0	[]
3.2857142857142856	20.0	['PHE', 'LEU', 'GLN']	1742.0	31.0	AZX	matching_data/matching_3res_site_to_native_ntf2_no_dump/q8/2q8g/1/all_match_info.json	24.0	59.0	7.0	0.0	1.0	59.0	['3hx8A00.pdb.gz']
-1.0	-1.0	['ASP', 'ASP', 'ILE']	1744.0	33.0	C2F	matching_data/matching_3res_site_to_native_ntf2_no_dump/q8/1q8j/1/all_match_info.json	-1.0	-1.0	0.0	0.0	0.0	103.0	[]
-1.0	-1.0	['ILE', 'PRO', 'GLN']	1746.0	3.0	SCN	matching_data/matching_3res_site_to_native_ntf2_no_dump/q8/3q85/1/all_match_info.json	-1.0	-1.0	0.0	0.0	0.0	103.0	[]
-1.0	-1.0	['LYS', 'THR', 'SER']	1749.0	5.0	SO4	matching_data/matching_3res_site_to_native_ntf2_no_dump/q8/2q8n/0/all_match_info.json	-1.0	-1.0	0.0	0.0	0.0	103.0	[]
2.0	35.0	['VAL', 'VAL', 'LYS']	1748.0	1.0	CL	matching_data/matching_3res_site_to_native_ntf2_no_dump/q8/2q8n/1/all_match_info.json	70.0	70.0	1.0	0.0	1.0	70.0	['3f9sB00.pdb.gz']
-1.0	-1.0	['GLY', 'THR', 'ARG']	1751.0	5.0	PO4	matching_data/matching_3res_site_to_native_ntf2_no_dump/q8/4q8r/0/all_match_info.json	-1.0	-1.0	0.0	0.0	0.0	103.0	[]
-1.0	-1.0	['ASP', 'TYR', 'MET']	1753.0	27.0	2YY	matching_data/matching_3res_site_to_native_ntf2_no_dump/q8/4q8w/0/all_match_info.json	-1.0	-1.0	0.0	0.0	0.0	103.0	[]
-1.0	-1.0	['TRP', 'GLU', 'PRO']	1752.0	6.0	GOL	matching_data/matching_3res_site_to_native_ntf2_no_dump/q8/4q8w/1/all_match_info.json	-1.0	-1.0	0.0	0.0	0.0	103.0	[]
-1.0	-1.0	['TRP', 'THR', 'GLN']	1755.0	4.0	EDO	matching_data/matching_3res_site_to_native_ntf2_no_dump/q8/6q8m/0/all_match_info.json	-1.0	-1.0	0.0	0.0	0.0	103.0	[]
-1.0	-1.0	['GLU', 'TYR', 'ASP']	1754.0	1.0	K	matching_data/matching_3res_site_to_native_ntf2_no_dump/q8/6q8m/1/all_match_info.json	-1.0	-1.0	0.0	0.0	0.0	103.0	[]
-1.0	-1.0	['TYR', 'ARG', 'ALA']	1756.0	6.0	GOL	matching_data/matching_3res_site_to_native_ntf2_no_dump/q8/3q8g/0/all_match_info.json	-1.0	-1.0	0.0	0.0	0.0	103.0	[]
-1.0	-1.0	['ASP', 'ASP', 'ASP']	1758.0	1.0	CA	matching_data/matching_3res_site_to_native_ntf2_no_dump/q8/1q8f/0/all_match_info.json	-1.0	-1.0	0.0	0.0	0.0	103.0	[]
-1.0	-1.0	['ASP', 'ASP', 'HIS']	1757.0	6.0	GOL	matching_data/matching_3res_site_to_native_ntf2_no_dump/q8/1q8f/1/all_match_info.json	-1.0	-1.0	0.0	0.0	0.0	103.0	[]
2.0	11.0	['VAL', 'ILE', 'CYS']	1759.0	6.0	GOL	matching_data/matching_3res_site_to_native_ntf2_no_dump/q8/2q8k/1/all_match_info.json	1.0	6.0	3.0	0.0	1.0	6.0	['3cnxA00.pdb.gz']
-1.0	-1.0	['LEU', 'CYS', 'SER']	1761.0	8.0	MPD	matching_data/matching_3res_site_to_native_ntf2_no_dump/q8/1q8d/0/all_match_info.json	-1.0	-1.0	0.0	0.0	0.0	103.0	[]
-1.0	-1.0	['MET', 'ILE', 'ILE']	1762.0	43.0	HEM	matching_data/matching_3res_site_to_native_ntf2_no_dump/q8/2q8p/0/all_match_info.json	-1.0	-1.0	0.0	0.0	0.0	103.0	[]
-1.0	-1.0	['ASP', 'ASP', 'ILE']	1764.0	1.0	CA	matching_data/matching_3res_site_to_native_ntf2_no_dump/q8/4q8k/0/all_match_info.json	-1.0	-1.0	0.0	0.0	0.0	103.0	[]
-1.0	-1.0	['LYS', 'TYR', 'LYS']	1763.0	5.0	SO4	matching_data/matching_3res_site_to_native_ntf2_no_dump/q8/4q8k/1/all_match_info.json	-1.0	-1.0	0.0	0.0	0.0	103.0	[]
-1.0	-1.0	['ASP', 'ILE', 'ARG']	1766.0	1.0	NA	matching_data/matching_3res_site_to_native_ntf2_no_dump/q8/2q8x/0/all_match_info.json	-1.0	-1.0	0.0	0.0	0.0	103.0	[]
1.0	20.0	['GLU', 'ARG', 'ASP']	1765.0	6.0	GOL	matching_data/matching_3res_site_to_native_ntf2_no_dump/q8/2q8x/1/all_match_info.json	3.0	3.0	1.0	0.0	1.0	3.0	['3en8A01.pdb.gz']
-1.0	-1.0	['PRO', 'TYR', 'HIS']	1767.0	14.0	BTB	matching_data/matching_3res_site_to_native_ntf2_no_dump/q8/6q8f/0/all_match_info.json	-1.0	-1.0	0.0	0.0	0.0	103.0	[]
2.1666666666666665	26.0	['THR', 'ARG', 'SER']	1769.0	4.0	EDO	matching_data/matching_3res_site_to_native_ntf2_no_dump/q8/4q88/0/all_match_info.json	1.0	6.0	6.0	0.0	1.0	6.0	['3cnxA00.pdb.gz']
-1.0	-1.0	['ARG', 'ARG', 'TYR']	1768.0	5.0	SO4	matching_data/matching_3res_site_to_native_ntf2_no_dump/q8/4q88/1/all_match_info.json	-1.0	-1.0	0.0	0.0	0.0	103.0	[]
-1.0	-1.0	['GLU', 'PHE', 'PHE']	1770.0	10.0	4CS	matching_data/matching_3res_site_to_native_ntf2_no_dump/q8/2q88/1/all_match_info.json	-1.0	-1.0	0.0	0.0	0.0	103.0	[]
-1.0	-1.0	['LEU', 'GLY', 'TYR']	1773.0	16.0	PMP	matching_data/matching_3res_site_to_native_ntf2_no_dump/q8/6q8e/0/all_match_info.json	-1.0	-1.0	0.0	0.0	0.0	103.0	[]
3.0	23.0	['THR', 'ARG', 'VAL']	1775.0	4.0	EDO	matching_data/matching_3res_site_to_native_ntf2_no_dump/b6/4b62/0/all_match_info.json	1.0	1.0	1.0	0.0	1.0	1.0	['1nwwA00.pdb.gz']
-1.0	-1.0	['ALA', 'TYR', 'ARG']	1774.0	5.0	PO4	matching_data/matching_3res_site_to_native_ntf2_no_dump/b6/4b62/1/all_match_info.json	-1.0	-1.0	0.0	0.0	0.0	103.0	[]
4.5	362.0	['MET', 'ILE', 'ARG']	1776.0	4.0	EDO	matching_data/matching_3res_site_to_native_ntf2_no_dump/b6/1b63/1/all_match_info.json	5.0	47.0	2.0	0.0	1.0	47.0	['1of5B00.pdb.gz']
-1.0	-1.0	['PHE', 'LEU', 'ALA']	1779.0	35.0	9ZP	matching_data/matching_3res_site_to_native_ntf2_no_dump/b6/4b6l/0/all_match_info.json	-1.0	-1.0	0.0	0.0	0.0	103.0	[]
-1.0	-1.0	['ILE', 'SER', 'PRO']	1778.0	5.0	SO4	matching_data/matching_3res_site_to_native_ntf2_no_dump/b6/4b6l/1/all_match_info.json	-1.0	-1.0	0.0	0.0	0.0	103.0	[]
-1.0	-1.0	['TYR', 'ALA', 'LEU']	1781.0	15.0	MXD	matching_data/matching_3res_site_to_native_ntf2_no_dump/b6/3b6h/0/all_match_info.json	-1.0	-1.0	0.0	0.0	0.0	103.0	[]
-1.0	-1.0	['PHE', 'TYR', 'GLY']	1782.0	20.0	BOG	matching_data/matching_3res_site_to_native_ntf2_no_dump/b6/3b6h/2/all_match_info.json	-1.0	-1.0	0.0	0.0	0.0	103.0	[]
-1.0	-1.0	['TRP', 'ALA', 'THR']	1780.0	43.0	HEM	matching_data/matching_3res_site_to_native_ntf2_no_dump/b6/3b6h/1/all_match_info.json	-1.0	-1.0	0.0	0.0	0.0	103.0	[]
-1.0	-1.0	['LEU', 'PHE', 'LYS']	1784.0	1.0	CL	matching_data/matching_3res_site_to_native_ntf2_no_dump/b6/2b6h/0/all_match_info.json	-1.0	-1.0	0.0	0.0	0.0	103.0	[]
2.0	10.0	['GLY', 'ASP', 'TYR']	1783.0	5.0	SO4	matching_data/matching_3res_site_to_native_ntf2_no_dump/b6/2b6h/1/all_match_info.json	72.0	72.0	1.0	0.0	1.0	72.0	['3ef8A00.pdb.gz']
-1.0	-1.0	['GLU', 'HIS', 'GLY']	1787.0	1.0	ZN	matching_data/matching_3res_site_to_native_ntf2_no_dump/b6/4b6z/0/all_match_info.json	-1.0	-1.0	0.0	0.0	0.0	103.0	[]
3.0	88.0	['ARG', 'ASN', 'ARG']	1788.0	4.0	ACT	matching_data/matching_3res_site_to_native_ntf2_no_dump/b6/4b6z/2/all_match_info.json	2.0	2.0	1.0	0.0	1.0	2.0	['3e99A00.pdb.gz']
3.0	24.0	['GLU', 'THR', 'THR']	1790.0	17.0	BIO	matching_data/matching_3res_site_to_native_ntf2_no_dump/b6/1b66/0/all_match_info.json	1.0	1.0	1.0	0.0	1.0	1.0	['1nwwA00.pdb.gz']
1.0	25.0	['LYS', 'VAL', 'ARG']	1793.0	5.0	SO4	matching_data/matching_3res_site_to_native_ntf2_no_dump/b6/5b6k/0/all_match_info.json	24.0	47.0	4.0	0.0	1.0	47.0	['1of5B00.pdb.gz']
-1.0	-1.0	['ASP', 'TRP', 'SER']	1794.0	19.0	ADN	matching_data/matching_3res_site_to_native_ntf2_no_dump/b6/5b6i/0/all_match_info.json	-1.0	-1.0	0.0	0.0	0.0	103.0	[]
-1.0	-1.0	['ILE', 'ALA', 'ASP']	1795.0	44.0	NAD	matching_data/matching_3res_site_to_native_ntf2_no_dump/b6/2b69/0/all_match_info.json	-1.0	-1.0	0.0	0.0	0.0	103.0	[]
-1.0	-1.0	['ASP', 'GLN', 'LYS']	1798.0	6.0	GOL	matching_data/matching_3res_site_to_native_ntf2_no_dump/b6/5b6t/0/all_match_info.json	-1.0	-1.0	0.0	0.0	0.0	103.0	[]
-1.0	-1.0	['PRO', 'GLY', 'PRO']	1797.0	1.0	CA	matching_data/matching_3res_site_to_native_ntf2_no_dump/b6/5b6t/1/all_match_info.json	-1.0	-1.0	0.0	0.0	0.0	103.0	[]
1.0	14.0	['LYS', 'ARG', 'ARG']	1799.0	5.0	SO4	matching_data/matching_3res_site_to_native_ntf2_no_dump/b6/1b67/0/all_match_info.json	40.0	40.0	1.0	0.0	1.0	40.0	['4i4kA00.pdb.gz']
-1.0	-1.0	['TRP', 'TYR', 'HIS']	1801.0	14.0	BTB	matching_data/matching_3res_site_to_native_ntf2_no_dump/b6/5b68/0/all_match_info.json	-1.0	-1.0	0.0	0.0	0.0	103.0	[]
1.7777777777777777	-1.0	['PRO', 'GLY', 'ASN']	1802.0	5.0	SO4	matching_data/matching_3res_site_to_native_ntf2_no_dump/b6/5b68/2/all_match_info.json	47.0	-1.0	9.0	0.0	0.0	103.0	[]
1.25	-1.0	['VAL', 'TRP', 'GLY']	1800.0	6.0	GOL	matching_data/matching_3res_site_to_native_ntf2_no_dump/b6/5b68/1/all_match_info.json	16.0	-1.0	4.0	0.0	0.0	103.0	[]
1.8333333333333333	-1.0	['PRO', 'VAL', 'GLY']	1806.0	7.0	PEG	matching_data/matching_3res_site_to_native_ntf2_no_dump/b6/6b6u/5/all_match_info.json	31.0	-1.0	6.0	0.0	0.0	103.0	[]
-1.0	-1.0	['PHE', 'LEU', 'ALA']	1810.0	4.0	EDO	matching_data/matching_3res_site_to_native_ntf2_no_dump/b6/6b6u/8/all_match_info.json	-1.0	-1.0	0.0	0.0	0.0	103.0	[]
1.5	23.0	['ASP', 'THR', 'ASN']	1807.0	1.0	K	matching_data/matching_3res_site_to_native_ntf2_no_dump/b6/6b6u/2/all_match_info.json	12.0	14.0	2.0	0.0	1.0	14.0	['3d9rB00.pdb.gz']
-1.0	-1.0	['ILE', 'PRO', 'ILE']	1803.0	3.0	SCN	matching_data/matching_3res_site_to_native_ntf2_no_dump/b6/6b6u/4/all_match_info.json	-1.0	-1.0	0.0	0.0	0.0	103.0	[]
-1.0	-1.0	['LYS', 'GLY', 'THR']	1804.0	6.0	OXL	matching_data/matching_3res_site_to_native_ntf2_no_dump/b6/6b6u/1/all_match_info.json	-1.0	-1.0	0.0	0.0	0.0	103.0	[]
-1.0	-1.0	['PHE', 'PHE', 'LEU']	1809.0	13.0	PG4	matching_data/matching_3res_site_to_native_ntf2_no_dump/b6/6b6u/7/all_match_info.json	-1.0	-1.0	0.0	0.0	0.0	103.0	[]
-1.0	-1.0	['ASP', 'ASP', 'ASP']	1814.0	1.0	CA	matching_data/matching_3res_site_to_native_ntf2_no_dump/b6/2b6n/0/all_match_info.json	-1.0	-1.0	0.0	0.0	0.0	103.0	[]
2.6666666666666665	282.0	['SER', 'SER', 'THR']	1813.0	5.0	SO4	matching_data/matching_3res_site_to_native_ntf2_no_dump/b6/2b6n/1/all_match_info.json	22.0	65.0	3.0	0.0	1.0	65.0	['2gbwB00.pdb.gz']
-1.0	-1.0	['ARG', 'LEU', 'ASP']	1816.0	5.0	SO4	matching_data/matching_3res_site_to_native_ntf2_no_dump/b6/1b6g/0/all_match_info.json	-1.0	-1.0	0.0	0.0	0.0	103.0	[]
-1.0	-1.0	['TRP', 'PHE', 'TRP']	1815.0	1.0	CL	matching_data/matching_3res_site_to_native_ntf2_no_dump/b6/1b6g/1/all_match_info.json	-1.0	-1.0	0.0	0.0	0.0	103.0	[]
-1.0	-1.0	['MET', 'PHE', 'ALA']	1828.0	35.0	LMT	matching_data/matching_3res_site_to_native_ntf2_no_dump/b6/5b66/9/all_match_info.json	-1.0	-1.0	0.0	0.0	0.0	103.0	[]
-1.0	-1.0	['ILE', 'ALA', 'VAL']	1829.0	43.0	HEM	matching_data/matching_3res_site_to_native_ntf2_no_dump/b6/5b66/13/all_match_info.json	-1.0	-1.0	0.0	0.0	0.0	103.0	[]
-1.0	-1.0	['VAL', 'ILE', 'LEU']	1821.0	65.0	CLA	matching_data/matching_3res_site_to_native_ntf2_no_dump/b6/5b66/0/all_match_info.json	-1.0	-1.0	0.0	0.0	0.0	103.0	[]
-1.0	-1.0	['ARG', 'GLU', 'PRO']	1822.0	4.0	DMS	matching_data/matching_3res_site_to_native_ntf2_no_dump/b6/5b66/5/all_match_info.json	-1.0	-1.0	0.0	0.0	0.0	103.0	[]
1.0	40.0	['ASN', 'GLU', 'SER']	1830.0	1.0	CA	matching_data/matching_3res_site_to_native_ntf2_no_dump/b6/5b66/8/all_match_info.json	3.0	3.0	1.0	0.0	1.0	3.0	['3en8A01.pdb.gz']
-1.0	-1.0	['TRP', 'TRP', 'PHE']	1825.0	54.0	SQD	matching_data/matching_3res_site_to_native_ntf2_no_dump/b6/5b66/3/all_match_info.json	-1.0	-1.0	0.0	0.0	0.0	103.0	[]
-1.0	-1.0	['TRP', 'LEU', 'PHE']	1824.0	19.0	HTG	matching_data/matching_3res_site_to_native_ntf2_no_dump/b6/5b66/10/all_match_info.json	-1.0	-1.0	0.0	0.0	0.0	103.0	[]
-1.0	-1.0	['LEU', 'ILE', 'LEU']	1823.0	40.0	BCR	matching_data/matching_3res_site_to_native_ntf2_no_dump/b6/5b66/2/all_match_info.json	-1.0	-1.0	0.0	0.0	0.0	103.0	[]
-1.0	-1.0	['HIS', 'TYR', 'CYS']	1818.0	43.0	HEC	matching_data/matching_3res_site_to_native_ntf2_no_dump/b6/5b66/16/all_match_info.json	-1.0	-1.0	0.0	0.0	0.0	103.0	[]
-1.0	-1.0	['LYS', 'HIS', 'GLU']	1819.0	1.0	CL	matching_data/matching_3res_site_to_native_ntf2_no_dump/b6/5b66/4/all_match_info.json	-1.0	-1.0	0.0	0.0	0.0	103.0	[]
-1.0	-1.0	['LEU', 'PHE', 'ILE']	1820.0	64.0	PHO	matching_data/matching_3res_site_to_native_ntf2_no_dump/b6/5b66/1/all_match_info.json	-1.0	-1.0	0.0	0.0	0.0	103.0	[]
-1.0	-1.0	['PHE', 'PHE', 'PHE']	1831.0	55.0	PL9	matching_data/matching_3res_site_to_native_ntf2_no_dump/b6/5b66/12/all_match_info.json	-1.0	-1.0	0.0	0.0	0.0	103.0	[]
-1.0	-1.0	['PHE', 'PHE', 'TRP']	1834.0	49.0	LHG	matching_data/matching_3res_site_to_native_ntf2_no_dump/b6/5b66/11/all_match_info.json	-1.0	-1.0	0.0	0.0	0.0	103.0	[]
-1.0	-1.0	['LEU', 'ALA', 'GLY']	1826.0	1.0	MG	matching_data/matching_3res_site_to_native_ntf2_no_dump/b6/5b66/15/all_match_info.json	-1.0	-1.0	0.0	0.0	0.0	103.0	[]
-1.0	-1.0	['TYR', 'HIS', 'HIS']	1827.0	4.0	BCT	matching_data/matching_3res_site_to_native_ntf2_no_dump/b6/5b66/7/all_match_info.json	-1.0	-1.0	0.0	0.0	0.0	103.0	[]
-1.0	-1.0	['PHE', 'LEU', 'MET']	1833.0	41.0	RRX	matching_data/matching_3res_site_to_native_ntf2_no_dump/b6/5b66/14/all_match_info.json	-1.0	-1.0	0.0	0.0	0.0	103.0	[]
-1.0	-1.0	['TYR', 'ASP', 'HIS']	1835.0	25.0	2HN	matching_data/matching_3res_site_to_native_ntf2_no_dump/b6/4b6s/0/all_match_info.json	-1.0	-1.0	0.0	0.0	0.0	103.0	[]
-1.0	-1.0	['ASP', 'CYS', 'ASN']	1836.0	21.0	C5P	matching_data/matching_3res_site_to_native_ntf2_no_dump/b6/5b6d/0/all_match_info.json	-1.0	-1.0	0.0	0.0	0.0	103.0	[]
-1.0	-1.0	['VAL', 'HIS', 'LEU']	1838.0	53.0	FAD	matching_data/matching_3res_site_to_native_ntf2_no_dump/b6/4b63/0/all_match_info.json	-1.0	-1.0	0.0	0.0	0.0	103.0	[]
3.0	34.0	['ARG', 'TYR', 'MET']	1840.0	6.0	GOL	matching_data/matching_3res_site_to_native_ntf2_no_dump/b6/4b63/3/all_match_info.json	1.0	1.0	1.0	0.0	1.0	1.0	['1nwwA00.pdb.gz']
-1.0	-1.0	['THR', 'ARG', 'GLY']	1837.0	48.0	NAP	matching_data/matching_3res_site_to_native_ntf2_no_dump/b6/4b63/1/all_match_info.json	-1.0	-1.0	0.0	0.0	0.0	103.0	[]
3.1333333333333333	10.0	['ASP', 'GLY', 'GLY']	1841.0	4.0	EDO	matching_data/matching_3res_site_to_native_ntf2_no_dump/r3/2r3b/1/all_match_info.json	1.0	64.0	45.0	0.0	1.0	64.0	['3dxoB00.pdb.gz']
-1.0	-1.0	['PHE', 'HIS', 'ILE']	1843.0	43.0	HEM	matching_data/matching_3res_site_to_native_ntf2_no_dump/r3/6r3w/0/all_match_info.json	-1.0	-1.0	0.0	0.0	0.0	103.0	[]
-1.0	-1.0	['GLU', 'ASN', 'THR']	1845.0	27.0	PE5	matching_data/matching_3res_site_to_native_ntf2_no_dump/r3/4r37/0/all_match_info.json	-1.0	-1.0	0.0	0.0	0.0	103.0	[]
3.0	12.0	['ILE', 'GLY', 'CYS']	1844.0	8.0	PG0	matching_data/matching_3res_site_to_native_ntf2_no_dump/r3/4r37/1/all_match_info.json	1.0	1.0	1.0	0.0	1.0	1.0	['1nwwA00.pdb.gz']
2.4444444444444446	-1.0	['ILE', 'ASN', 'GLY']	1847.0	4.0	EDO	matching_data/matching_3res_site_to_native_ntf2_no_dump/r3/4r3f/0/all_match_info.json	1.0	-1.0	9.0	0.0	0.0	103.0	[]
2.0	-1.0	['ALA', 'ALA', 'PHE']	1849.0	1.0	NA	matching_data/matching_3res_site_to_native_ntf2_no_dump/r3/4r3n/0/all_match_info.json	89.0	-1.0	1.0	0.0	0.0	103.0	[]
-1.0	-1.0	['LYS', 'GLY', 'ASN']	1850.0	15.0	3GQ	matching_data/matching_3res_site_to_native_ntf2_no_dump/r3/4r3n/2/all_match_info.json	-1.0	-1.0	0.0	0.0	0.0	103.0	[]
-1.0	-1.0	['PRO', 'VAL', 'ALA']	1848.0	48.0	NAP	matching_data/matching_3res_site_to_native_ntf2_no_dump/r3/4r3n/1/all_match_info.json	-1.0	-1.0	0.0	0.0	0.0	103.0	[]
-1.0	-1.0	['ARG', 'ILE', 'LEU']	1852.0	48.0	COA	matching_data/matching_3res_site_to_native_ntf2_no_dump/r3/4r3l/0/all_match_info.json	-1.0	-1.0	0.0	0.0	0.0	103.0	[]
-1.0	-1.0	['ILE', 'SER', 'PRO']	1853.0	1.0	CL	matching_data/matching_3res_site_to_native_ntf2_no_dump/r3/3r3q/1/all_match_info.json	-1.0	-1.0	0.0	0.0	0.0	103.0	[]
-1.0	-1.0	['LEU', 'GLY', 'PHE']	1858.0	1.0	CL	matching_data/matching_3res_site_to_native_ntf2_no_dump/r3/2r37/0/all_match_info.json	-1.0	-1.0	0.0	0.0	0.0	103.0	[]
-1.0	-1.0	['GLU', 'ASP', 'ILE']	1862.0	44.0	NAD	matching_data/matching_3res_site_to_native_ntf2_no_dump/r3/3r3s/0/all_match_info.json	-1.0	-1.0	0.0	0.0	0.0	103.0	[]
-1.0	-1.0	['ASP', 'GLU', 'SER']	1863.0	1.0	MG	matching_data/matching_3res_site_to_native_ntf2_no_dump/r3/3r3s/2/all_match_info.json	-1.0	-1.0	0.0	0.0	0.0	103.0	[]
-1.0	-1.0	['LEU', 'CYS', 'MET']	1865.0	27.0	RBF	matching_data/matching_3res_site_to_native_ntf2_no_dump/r3/4r38/0/all_match_info.json	-1.0	-1.0	0.0	0.0	0.0	103.0	[]
-1.0	-1.0	['ASP', 'GLU', 'ASP']	1867.0	1.0	CA	matching_data/matching_3res_site_to_native_ntf2_no_dump/r3/6r3m/0/all_match_info.json	-1.0	-1.0	0.0	0.0	0.0	103.0	[]
2.0	16.0	['ALA', 'HIS', 'VAL']	1868.0	5.0	PO4	matching_data/matching_3res_site_to_native_ntf2_no_dump/r3/6r3m/2/all_match_info.json	23.0	71.0	4.0	0.0	1.0	71.0	['2b1xB00.pdb.gz']
-1.0	-1.0	['LEU', 'TRP', 'ILE']	1866.0	4.0	ACT	matching_data/matching_3res_site_to_native_ntf2_no_dump/r3/6r3m/1/all_match_info.json	-1.0	-1.0	0.0	0.0	0.0	103.0	[]
-1.0	-1.0	['VAL', 'TYR', 'THR']	1870.0	1.0	CL	matching_data/matching_3res_site_to_native_ntf2_no_dump/r3/6r3r/0/all_match_info.json	-1.0	-1.0	0.0	0.0	0.0	103.0	[]
3.0	25.0	['LYS', 'TRP', 'PHE']	1871.0	6.0	GOL	matching_data/matching_3res_site_to_native_ntf2_no_dump/r3/6r3r/2/all_match_info.json	1.0	4.0	4.0	0.0	1.0	4.0	['3k0zA00.pdb.gz']
-1.0	-1.0	['ARG', 'ASP', 'ASP']	1869.0	12.0	MES	matching_data/matching_3res_site_to_native_ntf2_no_dump/r3/6r3r/1/all_match_info.json	-1.0	-1.0	0.0	0.0	0.0	103.0	[]
-1.0	-1.0	['ASN', 'GLU', 'GLN']	1873.0	1.0	MG	matching_data/matching_3res_site_to_native_ntf2_no_dump/ow/3owv/0/all_match_info.json	-1.0	-1.0	0.0	0.0	0.0	103.0	[]
1.5	-1.0	['LYS', 'SER', 'SER']	1872.0	1.0	CL	matching_data/matching_3res_site_to_native_ntf2_no_dump/ow/3owv/1/all_match_info.json	21.0	-1.0	4.0	0.0	0.0	103.0	[]
-1.0	-1.0	['ARG', 'SER', 'LYS']	1876.0	5.0	SO4	matching_data/matching_3res_site_to_native_ntf2_no_dump/ow/6ow7/0/all_match_info.json	-1.0	-1.0	0.0	0.0	0.0	103.0	[]
-1.0	-1.0	['VAL', 'HIS', 'GLY']	1875.0	29.0	N9Y	matching_data/matching_3res_site_to_native_ntf2_no_dump/ow/6ow7/1/all_match_info.json	-1.0	-1.0	0.0	0.0	0.0	103.0	[]
-1.0	-1.0	['LEU', 'VAL', 'ASP']	1877.0	44.0	NAD	matching_data/matching_3res_site_to_native_ntf2_no_dump/ow/6ow4/0/all_match_info.json	-1.0	-1.0	0.0	0.0	0.0	103.0	[]
-1.0	-1.0	['ILE', 'ALA', 'LEU']	1879.0	48.0	COA	matching_data/matching_3res_site_to_native_ntf2_no_dump/ow/3owc/0/all_match_info.json	-1.0	-1.0	0.0	0.0	0.0	103.0	[]
-1.0	-1.0	['GLU', 'THR', 'GLN']	1880.0	4.0	EDO	matching_data/matching_3res_site_to_native_ntf2_no_dump/ow/4ow1/0/all_match_info.json	-1.0	-1.0	0.0	0.0	0.0	103.0	[]
2.0	14.0	['TYR', 'LEU', 'ILE']	1882.0	23.0	AMP	matching_data/matching_3res_site_to_native_ntf2_no_dump/ow/5ow0/0/all_match_info.json	27.0	27.0	1.0	0.0	1.0	27.0	['2rfrA00.pdb.gz']
-1.0	-1.0	['GLN', 'ASP', 'TYR']	1881.0	53.0	FAD	matching_data/matching_3res_site_to_native_ntf2_no_dump/ow/5ow0/1/all_match_info.json	-1.0	-1.0	0.0	0.0	0.0	103.0	[]
-1.0	-1.0	['GLU', 'GLU', 'ASN']	1885.0	1.0	CA	matching_data/matching_3res_site_to_native_ntf2_no_dump/ow/5owo/2/all_match_info.json	-1.0	-1.0	0.0	0.0	0.0	103.0	[]
-1.0	-1.0	['ASP', 'GLY', 'GLY']	1888.0	1.0	CA	matching_data/matching_3res_site_to_native_ntf2_no_dump/ow/5owc/0/all_match_info.json	-1.0	-1.0	0.0	0.0	0.0	103.0	[]
1.7777777777777777	-1.0	['GLY', 'TYR', 'CYS']	1889.0	4.0	DMS	matching_data/matching_3res_site_to_native_ntf2_no_dump/ow/5owc/2/all_match_info.json	29.0	-1.0	9.0	0.0	0.0	103.0	[]
2.0	-1.0	['LEU', 'CYS', 'ASP']	1887.0	28.0	AYZ	matching_data/matching_3res_site_to_native_ntf2_no_dump/ow/5owc/1/all_match_info.json	53.0	-1.0	1.0	0.0	0.0	103.0	[]
-1.0	-1.0	['ASP', 'ARG', 'GLY']	1894.0	46.0	C2E	matching_data/matching_3res_site_to_native_ntf2_no_dump/rd/2rde/0/all_match_info.json	-1.0	-1.0	0.0	0.0	0.0	103.0	[]
-1.0	-1.0	['LEU', 'LEU', 'ALA']	1897.0	26.0	OYP	matching_data/matching_3res_site_to_native_ntf2_no_dump/rd/3rde/2/all_match_info.json	-1.0	-1.0	0.0	0.0	0.0	103.0	[]
-1.0	-1.0	['TRP', 'VAL', 'HIS']	1898.0	10.0	AKG	matching_data/matching_3res_site_to_native_ntf2_no_dump/rd/2rdq/0/all_match_info.json	-1.0	-1.0	0.0	0.0	0.0	103.0	[]
-1.0	-1.0	['TRP', 'VAL', 'HIS']	1900.0	10.0	OGA	matching_data/matching_3res_site_to_native_ntf2_no_dump/rd/2rds/0/all_match_info.json	-1.0	-1.0	0.0	0.0	0.0	103.0	[]
-1.0	-1.0	['TYR', 'HIS', 'VAL']	1899.0	17.0	1PL	matching_data/matching_3res_site_to_native_ntf2_no_dump/rd/2rds/1/all_match_info.json	-1.0	-1.0	0.0	0.0	0.0	103.0	[]
2.5	23.0	['THR', 'GLY', 'LEU']	1901.0	1.0	CL	matching_data/matching_3res_site_to_native_ntf2_no_dump/rd/3rd7/0/all_match_info.json	46.0	65.0	2.0	0.0	1.0	65.0	['2gbwB00.pdb.gz']
-1.0	-1.0	['ARG', 'ARG', 'TRP']	1902.0	15.0	EPE	matching_data/matching_3res_site_to_native_ntf2_no_dump/rd/3rd5/0/all_match_info.json	-1.0	-1.0	0.0	0.0	0.0	103.0	[]
-1.0	-1.0	['PHE', 'TRP', 'THR']	1903.0	4.0	EDO	matching_data/matching_3res_site_to_native_ntf2_no_dump/rd/4rdb/0/all_match_info.json	-1.0	-1.0	0.0	0.0	0.0	103.0	[]
2.475609756097561	-1.0	['TYR', 'TYR', 'THR']	1905.0	6.0	GOL	matching_data/matching_3res_site_to_native_ntf2_no_dump/rd/4rdz/0/all_match_info.json	1.0	-1.0	82.0	0.0	0.0	103.0	[]
-1.0	-1.0	['TYR', 'LEU', 'TRP']	1904.0	16.0	MYR	matching_data/matching_3res_site_to_native_ntf2_no_dump/rd/4rdz/1/all_match_info.json	-1.0	-1.0	0.0	0.0	0.0	103.0	[]
-1.0	-1.0	['ASP', 'TRP', 'ASN']	1907.0	16.0	BTN	matching_data/matching_3res_site_to_native_ntf2_no_dump/rd/3rdo/0/all_match_info.json	-1.0	-1.0	0.0	0.0	0.0	103.0	[]
-1.0	-1.0	['GLN', 'HIS', 'LEU']	1908.0	6.0	GOL	matching_data/matching_3res_site_to_native_ntf2_no_dump/rd/3rdo/2/all_match_info.json	-1.0	-1.0	0.0	0.0	0.0	103.0	[]
-1.0	-1.0	['GLU', 'ASP', 'HIS']	1909.0	40.0	GPC	matching_data/matching_3res_site_to_native_ntf2_no_dump/rd/1rds/0/all_match_info.json	-1.0	-1.0	0.0	0.0	0.0	103.0	[]
-1.0	-1.0	['GLU', 'LYS', 'TYR']	1912.0	1.0	CA	matching_data/matching_3res_site_to_native_ntf2_no_dump/rd/2rdz/0/all_match_info.json	-1.0	-1.0	0.0	0.0	0.0	103.0	[]
-1.0	-1.0	['THR', 'GLU', 'MET']	1914.0	4.0	EDO	matching_data/matching_3res_site_to_native_ntf2_no_dump/rd/2rdz/3/all_match_info.json	-1.0	-1.0	0.0	0.0	0.0	103.0	[]
-1.0	-1.0	['LYS', 'ALA', 'PHE']	1913.0	5.0	SO4	matching_data/matching_3res_site_to_native_ntf2_no_dump/rd/2rdz/2/all_match_info.json	-1.0	-1.0	0.0	0.0	0.0	103.0	[]
-1.0	-1.0	['THR', 'TRP', 'HIS']	1911.0	43.0	HEC	matching_data/matching_3res_site_to_native_ntf2_no_dump/rd/2rdz/1/all_match_info.json	-1.0	-1.0	0.0	0.0	0.0	103.0	[]
-1.0	-1.0	['THR', 'THR', 'ASP']	1917.0	1.0	MG	matching_data/matching_3res_site_to_native_ntf2_no_dump/rd/4rd4/0/all_match_info.json	-1.0	-1.0	0.0	0.0	0.0	103.0	[]
2.0	10.0	['VAL', 'ALA', 'SER']	1916.0	32.0	GNP	matching_data/matching_3res_site_to_native_ntf2_no_dump/rd/4rd4/1/all_match_info.json	1.0	1.0	1.0	0.0	1.0	1.0	['1nwwA00.pdb.gz']
2.0	33.0	['ASN', 'TRP', 'GLU']	1918.0	6.0	GOL	matching_data/matching_3res_site_to_native_ntf2_no_dump/rd/4rd7/1/all_match_info.json	55.0	55.0	1.0	0.0	1.0	55.0	['4gb5A00.pdb.gz']
-1.0	-1.0	['ALA', 'THR', 'TRP']	1921.0	6.0	GOL	matching_data/matching_3res_site_to_native_ntf2_no_dump/rd/3rdk/0/all_match_info.json	-1.0	-1.0	0.0	0.0	0.0	103.0	[]
2.0	42.0	['ASN', 'SER', 'PRO']	1920.0	1.0	CL	matching_data/matching_3res_site_to_native_ntf2_no_dump/rd/3rdk/1/all_match_info.json	1.0	2.0	2.0	0.0	1.0	2.0	['3e99A00.pdb.gz']
-1.0	-1.0	['ASP', 'GLU', 'GLU']	1923.0	1.0	CA	matching_data/matching_3res_site_to_native_ntf2_no_dump/rd/1rdo/0/all_match_info.json	-1.0	-1.0	0.0	0.0	0.0	103.0	[]
-1.0	-1.0	['ASN', 'PRO', 'GLU']	1922.0	1.0	CL	matching_data/matching_3res_site_to_native_ntf2_no_dump/rd/1rdo/1/all_match_info.json	-1.0	-1.0	0.0	0.0	0.0	103.0	[]
1.6666666666666667	-1.0	['TYR', 'ARG', 'HIS']	1925.0	8.0	MPD	matching_data/matching_3res_site_to_native_ntf2_no_dump/rd/2rdc/0/all_match_info.json	4.0	-1.0	3.0	0.0	0.0	103.0	[]
-1.0	-1.0	['TRP', 'ILE', 'ILE']	1929.0	12.0	MES	matching_data/matching_3res_site_to_native_ntf2_no_dump/ii/5ii8/1/all_match_info.json	-1.0	-1.0	0.0	0.0	0.0	103.0	[]
-1.0	-1.0	['VAL', 'ILE', 'ARG']	1931.0	53.0	FAD	matching_data/matching_3res_site_to_native_ntf2_no_dump/ii/2iid/0/all_match_info.json	-1.0	-1.0	0.0	0.0	0.0	103.0	[]
-1.0	-1.0	['VAL', 'PHE', 'LEU']	1932.0	57.0	CO8	matching_data/matching_3res_site_to_native_ntf2_no_dump/ii/6iix/0/all_match_info.json	-1.0	-1.0	0.0	0.0	0.0	103.0	[]
-1.0	-1.0	['ASP', 'ASP', 'ASN']	1933.0	1.0	CA	matching_data/matching_3res_site_to_native_ntf2_no_dump/ii/2ii1/0/all_match_info.json	-1.0	-1.0	0.0	0.0	0.0	103.0	[]
-1.0	-1.0	['PHE', 'VAL', 'PHE']	1934.0	43.0	HEM	matching_data/matching_3res_site_to_native_ntf2_no_dump/ii/6ii1/0/all_match_info.json	-1.0	-1.0	0.0	0.0	0.0	103.0	[]
1.3333333333333333	-1.0	['ALA', 'PHE', 'ASN']	1936.0	27.0	DCT	matching_data/matching_3res_site_to_native_ntf2_no_dump/ii/5iij/0/all_match_info.json	14.0	-1.0	3.0	0.0	0.0	103.0	[]
1.0	-1.0	['ILE', 'SER', 'ALA']	1937.0	1.0	NA	matching_data/matching_3res_site_to_native_ntf2_no_dump/ii/5iij/2/all_match_info.json	17.0	-1.0	2.0	0.0	0.0	103.0	[]
2.0	-1.0	['PHE', 'TYR', 'TRP']	1938.0	7.0	MLA	matching_data/matching_3res_site_to_native_ntf2_no_dump/ii/6iiq/0/all_match_info.json	95.0	-1.0	1.0	0.0	0.0	103.0	[]
1.0	59.0	['ASP', 'GLU', 'GLU']	1940.0	1.0	ZN	matching_data/matching_3res_site_to_native_ntf2_no_dump/ii/3iib/0/all_match_info.json	97.0	97.0	1.0	0.0	1.0	97.0	['3fkaB00.pdb.gz']
-1.0	-1.0	['LEU', 'ASN', 'ARG']	1939.0	7.0	PEG	matching_data/matching_3res_site_to_native_ntf2_no_dump/ii/3iib/1/all_match_info.json	-1.0	-1.0	0.0	0.0	0.0	103.0	[]
-1.0	-1.0	['GLU', 'ASP', 'ASP']	1941.0	1.0	CA	matching_data/matching_3res_site_to_native_ntf2_no_dump/ii/6iih/0/all_match_info.json	-1.0	-1.0	0.0	0.0	0.0	103.0	[]
2.5242718446601944	-1.0	['ASP', 'GLY', 'ASP']	1943.0	1.0	MG	matching_data/matching_3res_site_to_native_ntf2_no_dump/ii/4iik/0/all_match_info.json	1.0	-1.0	103.0	0.0	0.0	103.0	[]
-1.0	-1.0	['SER', 'PRO', 'LEU']	1942.0	1.0	CL	matching_data/matching_3res_site_to_native_ntf2_no_dump/ii/4iik/1/all_match_info.json	-1.0	-1.0	0.0	0.0	0.0	103.0	[]
2.0	11.0	['GLY', 'THR', 'GLY']	1946.0	5.0	SO4	matching_data/matching_3res_site_to_native_ntf2_no_dump/ii/1iir/0/all_match_info.json	1.0	1.0	1.0	0.0	1.0	1.0	['1nwwA00.pdb.gz']
-1.0	-1.0	['TRP', 'TYR', 'ASP']	1948.0	27.0	RBF	matching_data/matching_3res_site_to_native_ntf2_no_dump/ii/4iil/0/all_match_info.json	-1.0	-1.0	0.0	0.0	0.0	103.0	[]
-1.0	-1.0	['ASP', 'SER', 'ASN']	1947.0	1.0	NA	matching_data/matching_3res_site_to_native_ntf2_no_dump/ii/4iil/1/all_match_info.json	-1.0	-1.0	0.0	0.0	0.0	103.0	[]
-1.0	-1.0	['CYS', 'CYS', 'PRO']	1950.0	4.0	EDO	matching_data/matching_3res_site_to_native_ntf2_no_dump/ii/3ii7/0/all_match_info.json	-1.0	-1.0	0.0	0.0	0.0	103.0	[]
-1.0	-1.0	['GLU', 'LYS', 'TYR']	1952.0	12.0	MES	matching_data/matching_3res_site_to_native_ntf2_no_dump/ii/6iip/0/all_match_info.json	-1.0	-1.0	0.0	0.0	0.0	103.0	[]
2.5	513.0	['LYS', 'HIS', 'GLY']	1954.0	8.0	MPD	matching_data/matching_3res_site_to_native_ntf2_no_dump/ii/4iib/0/all_match_info.json	1.0	2.0	2.0	0.0	1.0	2.0	['3e99A00.pdb.gz']
-1.0	-1.0	['TRP', 'VAL', 'ARG']	1955.0	4.0	ACY	matching_data/matching_3res_site_to_native_ntf2_no_dump/ii/4iib/2/all_match_info.json	-1.0	-1.0	0.0	0.0	0.0	103.0	[]
-1.0	-1.0	['ASP', 'ARG', 'SER']	1953.0	8.0	MRD	matching_data/matching_3res_site_to_native_ntf2_no_dump/ii/4iib/1/all_match_info.json	-1.0	-1.0	0.0	0.0	0.0	103.0	[]
-1.0	-1.0	['LYS', 'TRP', 'ARG']	1956.0	1.0	CL	matching_data/matching_3res_site_to_native_ntf2_no_dump/ii/3iii/0/all_match_info.json	-1.0	-1.0	0.0	0.0	0.0	103.0	[]
2.0	-1.0	['LYS', 'HIS', 'HIS']	1957.0	5.0	SO4	matching_data/matching_3res_site_to_native_ntf2_no_dump/ii/4iio/1/all_match_info.json	29.0	-1.0	1.0	0.0	0.0	103.0	[]
-1.0	-1.0	['PHE', 'TYR', 'HIS']	1959.0	22.0	IU1	matching_data/matching_3res_site_to_native_ntf2_no_dump/ii/6iik/0/all_match_info.json	-1.0	-1.0	0.0	0.0	0.0	103.0	[]
-1.0	-1.0	['LEU', 'PHE', 'HIS']	1962.0	65.0	CLA	matching_data/matching_3res_site_to_native_ntf2_no_dump/ii/3iis/0/all_match_info.json	-1.0	-1.0	0.0	0.0	0.0	103.0	[]
-1.0	-1.0	['VAL', 'MET', 'THR']	1963.0	68.0	J7Z	matching_data/matching_3res_site_to_native_ntf2_no_dump/ii/3iis/2/all_match_info.json	-1.0	-1.0	0.0	0.0	0.0	103.0	[]
2.0	2877.0	['LEU', 'GLN', 'PRO']	1960.0	1.0	CL	matching_data/matching_3res_site_to_native_ntf2_no_dump/ii/3iis/4/all_match_info.json	1.0	1.0	1.0	0.0	1.0	1.0	['1nwwA00.pdb.gz']
-1.0	-1.0	['PHE', 'MET', 'LEU']	1961.0	46.0	PID	matching_data/matching_3res_site_to_native_ntf2_no_dump/ii/3iis/1/all_match_info.json	-1.0	-1.0	0.0	0.0	0.0	103.0	[]
-1.0	-1.0	['VAL', 'PHE', 'VAL']	1966.0	7.0	PEG	matching_data/matching_3res_site_to_native_ntf2_no_dump/ii/3ii9/0/all_match_info.json	-1.0	-1.0	0.0	0.0	0.0	103.0	[]
3.0	14.0	['TRP', 'HIS', 'ASP']	1968.0	13.0	PG4	matching_data/matching_3res_site_to_native_ntf2_no_dump/ii/3ii9/3/all_match_info.json	1.0	1.0	1.0	0.0	1.0	1.0	['1nwwA00.pdb.gz']
3.888888888888889	15.0	['PRO', 'ARG', 'LYS']	1967.0	10.0	PGE	matching_data/matching_3res_site_to_native_ntf2_no_dump/ii/3ii9/2/all_match_info.json	1.0	31.0	9.0	0.0	1.0	31.0	['3jumA01.pdb.gz']
-1.0	-1.0	['PHE', 'PHE', 'ASP']	1970.0	14.0	BTB	matching_data/matching_3res_site_to_native_ntf2_no_dump/s9/6s9v/0/all_match_info.json	-1.0	-1.0	0.0	0.0	0.0	103.0	[]
-1.0	-1.0	['ARG', 'HIS', 'TYR']	1969.0	5.0	SO4	matching_data/matching_3res_site_to_native_ntf2_no_dump/s9/6s9v/1/all_match_info.json	-1.0	-1.0	0.0	0.0	0.0	103.0	[]
-1.0	-1.0	['LYS', 'VAL', 'HIS']	1972.0	5.0	SO4	matching_data/matching_3res_site_to_native_ntf2_no_dump/s9/6s9f/0/all_match_info.json	-1.0	-1.0	0.0	0.0	0.0	103.0	[]
-1.0	-1.0	['LEU', 'LEU', 'ALA']	1975.0	35.0	STU	matching_data/matching_3res_site_to_native_ntf2_no_dump/s9/3s95/0/all_match_info.json	-1.0	-1.0	0.0	0.0	0.0	103.0	[]
2.0	43.0	['GLN', 'GLY', 'PRO']	1977.0	1.0	CL	matching_data/matching_3res_site_to_native_ntf2_no_dump/s9/3s95/3/all_match_info.json	1.0	1.0	1.0	0.0	1.0	1.0	['1nwwA00.pdb.gz']
-1.0	-1.0	['PHE', 'PRO', 'GLN']	1976.0	6.0	GOL	matching_data/matching_3res_site_to_native_ntf2_no_dump/s9/3s95/2/all_match_info.json	-1.0	-1.0	0.0	0.0	0.0	103.0	[]
2.0	26.0	['HIS', 'LYS', 'GLN']	1973.0	8.0	MRD	matching_data/matching_3res_site_to_native_ntf2_no_dump/s9/3s95/4/all_match_info.json	5.0	5.0	1.0	0.0	1.0	5.0	['2qiyA00.pdb.gz']
-1.0	-1.0	['ILE', 'ALA', 'LEU']	1979.0	48.0	NAP	matching_data/matching_3res_site_to_native_ntf2_no_dump/s9/3s9u/0/all_match_info.json	-1.0	-1.0	0.0	0.0	0.0	103.0	[]
-1.0	-1.0	['ILE', 'LEU', 'LEU']	1978.0	27.0	5DR	matching_data/matching_3res_site_to_native_ntf2_no_dump/s9/3s9u/1/all_match_info.json	-1.0	-1.0	0.0	0.0	0.0	103.0	[]
2.0	26.0	['CYS', 'GLN', 'GLN']	1980.0	1.0	CL	matching_data/matching_3res_site_to_native_ntf2_no_dump/s9/3s9x/0/all_match_info.json	4.0	4.0	1.0	0.0	1.0	4.0	['3k0zA00.pdb.gz']
-1.0	-1.0	['ASP', 'THR', 'ASP']	1982.0	23.0	FNU	matching_data/matching_3res_site_to_native_ntf2_no_dump/s9/3s9y/0/all_match_info.json	-1.0	-1.0	0.0	0.0	0.0	103.0	[]
5.0	15.0	['TYR', 'THR', 'PHE']	1983.0	19.0	P6G	matching_data/matching_3res_site_to_native_ntf2_no_dump/s9/3s9y/2/all_match_info.json	1.0	4.0	4.0	0.0	1.0	4.0	['3k0zA00.pdb.gz']
-1.0	-1.0	['ARG', 'GLU', 'GLU']	1981.0	5.0	SO4	matching_data/matching_3res_site_to_native_ntf2_no_dump/s9/3s9y/1/all_match_info.json	-1.0	-1.0	0.0	0.0	0.0	103.0	[]
-1.0	-1.0	['TRP', 'MET', 'PHE']	1986.0	20.0	AFB	matching_data/matching_3res_site_to_native_ntf2_no_dump/s9/1s9d/2/all_match_info.json	-1.0	-1.0	0.0	0.0	0.0	103.0	[]
-1.0	-1.0	['ASP', 'LYS', 'CYS']	1984.0	28.0	GDP	matching_data/matching_3res_site_to_native_ntf2_no_dump/s9/1s9d/1/all_match_info.json	-1.0	-1.0	0.0	0.0	0.0	103.0	[]
4.0	17.0	['LEU', 'ARG', 'ASN']	1987.0	8.0	TRS	matching_data/matching_3res_site_to_native_ntf2_no_dump/s9/1s9r/0/all_match_info.json	76.0	76.0	1.0	0.0	1.0	76.0	['2bmoB00.pdb.gz']
-1.0	-1.0	['LEU', 'VAL', 'PRO']	1988.0	31.0	JQ1	matching_data/matching_3res_site_to_native_ntf2_no_dump/s9/3s92/0/all_match_info.json	-1.0	-1.0	0.0	0.0	0.0	103.0	[]
1.25	11.0	['VAL', 'PRO', 'ASN']	1989.0	10.0	CFH	matching_data/matching_3res_site_to_native_ntf2_no_dump/s9/6s9k/0/all_match_info.json	1.0	45.0	4.0	0.0	1.0	45.0	['4mjdA00.pdb.gz']
-1.0	-1.0	['TYR', 'SER', 'LYS']	1991.0	12.0	BGC	matching_data/matching_3res_site_to_native_ntf2_no_dump/s9/3s9c/0/all_match_info.json	-1.0	-1.0	0.0	0.0	0.0	103.0	[]
2.0	-1.0	['CYS', 'LYS', 'PRO']	1992.0	4.0	ACT	matching_data/matching_3res_site_to_native_ntf2_no_dump/s9/3s9c/2/all_match_info.json	34.0	-1.0	1.0	0.0	0.0	103.0	[]
3.0	-1.0	['ASN', 'ILE', 'ARG']	1990.0	12.0	GLC	matching_data/matching_3res_site_to_native_ntf2_no_dump/s9/3s9c/1/all_match_info.json	71.0	-1.0	1.0	0.0	0.0	103.0	[]
1.3333333333333333	94.0	['LEU', 'SER', 'SER']	1994.0	4.0	ACT	matching_data/matching_3res_site_to_native_ntf2_no_dump/s9/1s99/0/all_match_info.json	8.0	40.0	6.0	0.0	1.0	40.0	['4i4kA00.pdb.gz']
3.75	13.0	['THR', 'ALA', 'LEU']	1993.0	1.0	CA	matching_data/matching_3res_site_to_native_ntf2_no_dump/s9/1s99/1/all_match_info.json	1.0	6.0	4.0	0.0	1.0	6.0	['3cnxA00.pdb.gz']
-1.0	-1.0	['TYR', 'GLY', 'ARG']	1997.0	6.0	GOL	matching_data/matching_3res_site_to_native_ntf2_no_dump/s9/3s9j/2/all_match_info.json	-1.0	-1.0	0.0	0.0	0.0	103.0	[]
2.5	-1.0	['GLY', 'GLY', 'GLY']	1995.0	3.0	FMT	matching_data/matching_3res_site_to_native_ntf2_no_dump/s9/3s9j/1/all_match_info.json	52.0	-1.0	2.0	0.0	0.0	103.0	[]
1.5	-1.0	['LEU', 'HIS', 'GLN']	1999.0	1.0	CL	matching_data/matching_3res_site_to_native_ntf2_no_dump/s9/3s9e/0/all_match_info.json	25.0	-1.0	2.0	0.0	0.0	103.0	[]
-1.0	-1.0	['LYS', 'HIS', 'SER']	2001.0	5.0	SO4	matching_data/matching_3res_site_to_native_ntf2_no_dump/c0/2c0h/0/all_match_info.json	-1.0	-1.0	0.0	0.0	0.0	103.0	[]
1.5	12.0	['LEU', 'TRP', 'LEU']	2003.0	16.0	1PE	matching_data/matching_3res_site_to_native_ntf2_no_dump/c0/4c08/0/all_match_info.json	5.0	56.0	8.0	0.0	1.0	56.0	['3gzbA00.pdb.gz']
-1.0	-1.0	['GLY', 'ARG', 'SER']	2004.0	5.0	SO4	matching_data/matching_3res_site_to_native_ntf2_no_dump/c0/2c07/0/all_match_info.json	-1.0	-1.0	0.0	0.0	0.0	103.0	[]
-1.0	-1.0	['TYR', 'ASN', 'GLY']	2006.0	31.0	FMN	matching_data/matching_3res_site_to_native_ntf2_no_dump/c0/4c0x/0/all_match_info.json	-1.0	-1.0	0.0	0.0	0.0	103.0	[]
-1.0	-1.0	['PHE', 'GLY', 'HIS']	2005.0	20.0	AQN	matching_data/matching_3res_site_to_native_ntf2_no_dump/c0/4c0x/1/all_match_info.json	-1.0	-1.0	0.0	0.0	0.0	103.0	[]
-1.0	-1.0	['PHE', 'TYR', 'GLU']	2011.0	31.0	APC	matching_data/matching_3res_site_to_native_ntf2_no_dump/c0/6c02/5/all_match_info.json	-1.0	-1.0	0.0	0.0	0.0	103.0	[]
2.0	40.0	['ARG', 'PRO', 'THR']	2013.0	1.0	CL	matching_data/matching_3res_site_to_native_ntf2_no_dump/c0/6c02/3/all_match_info.json	1.0	1.0	1.0	0.0	1.0	1.0	['1nwwA00.pdb.gz']
4.0	-1.0	['ASP', 'TYR', 'ILE']	2012.0	1.0	NA	matching_data/matching_3res_site_to_native_ntf2_no_dump/c0/6c02/2/all_match_info.json	76.0	-1.0	1.0	0.0	0.0	103.0	[]
-1.0	-1.0	['GLY', 'TRP', 'LYS']	2008.0	5.0	SO4	matching_data/matching_3res_site_to_native_ntf2_no_dump/c0/6c02/4/all_match_info.json	-1.0	-1.0	0.0	0.0	0.0	103.0	[]
-1.0	-1.0	['ASP', 'ASP', 'ASP']	2009.0	1.0	CA	matching_data/matching_3res_site_to_native_ntf2_no_dump/c0/6c02/1/all_match_info.json	-1.0	-1.0	0.0	0.0	0.0	103.0	[]
-1.0	-1.0	['TRP', 'ARG', 'GLU']	2016.0	40.0	GDS	matching_data/matching_3res_site_to_native_ntf2_no_dump/c0/4c0r/0/all_match_info.json	-1.0	-1.0	0.0	0.0	0.0	103.0	[]
-1.0	-1.0	['ASP', 'ASP', 'SER']	2015.0	1.0	CD	matching_data/matching_3res_site_to_native_ntf2_no_dump/c0/4c0r/1/all_match_info.json	-1.0	-1.0	0.0	0.0	0.0	103.0	[]
-1.0	-1.0	['ARG', 'SER', 'SER']	2017.0	4.0	EDO	matching_data/matching_3res_site_to_native_ntf2_no_dump/c0/2c0z/0/all_match_info.json	-1.0	-1.0	0.0	0.0	0.0	103.0	[]
-1.0	-1.0	['TRP', 'PHE', 'ASN']	2018.0	16.0	PLP	matching_data/matching_3res_site_to_native_ntf2_no_dump/c0/2c0r/0/all_match_info.json	-1.0	-1.0	0.0	0.0	0.0	103.0	[]
-1.0	-1.0	['PHE', 'HIS', 'LEU']	2020.0	43.0	HEC	matching_data/matching_3res_site_to_native_ntf2_no_dump/c0/5c0z/0/all_match_info.json	-1.0	-1.0	0.0	0.0	0.0	103.0	[]
-1.0	-1.0	['LYS', 'LYS', 'ILE']	2019.0	13.0	FC6	matching_data/matching_3res_site_to_native_ntf2_no_dump/c0/5c0z/1/all_match_info.json	-1.0	-1.0	0.0	0.0	0.0	103.0	[]
-1.0	-1.0	['GLY', 'ARG', 'ALA']	2022.0	1.0	CL	matching_data/matching_3res_site_to_native_ntf2_no_dump/c0/6c07/0/all_match_info.json	-1.0	-1.0	0.0	0.0	0.0	103.0	[]
-1.0	-1.0	['ASP', 'ALA', 'ASP']	2021.0	1.0	MG	matching_data/matching_3res_site_to_native_ntf2_no_dump/c0/6c07/1/all_match_info.json	-1.0	-1.0	0.0	0.0	0.0	103.0	[]
-1.0	-1.0	['ILE', 'PHE', 'THR']	2024.0	48.0	NAP	matching_data/matching_3res_site_to_native_ntf2_no_dump/c0/2c0c/0/all_match_info.json	-1.0	-1.0	0.0	0.0	0.0	103.0	[]
-1.0	-1.0	['LEU', 'PHE', 'ARG']	2025.0	4.0	EDO	matching_data/matching_3res_site_to_native_ntf2_no_dump/c0/5c05/0/all_match_info.json	-1.0	-1.0	0.0	0.0	0.0	103.0	[]
-1.0	-1.0	['VAL', 'ASN', 'THR']	2027.0	53.0	FAD	matching_data/matching_3res_site_to_native_ntf2_no_dump/c0/1c0p/0/all_match_info.json	-1.0	-1.0	0.0	0.0	0.0	103.0	[]
-1.0	-1.0	['HIS', 'ASP', 'TRP']	2031.0	8.0	TRS	matching_data/matching_3res_site_to_native_ntf2_no_dump/c0/5c0p/3/all_match_info.json	-1.0	-1.0	0.0	0.0	0.0	103.0	[]
-1.0	-1.0	['VAL', 'ASN', 'TRP']	2030.0	6.0	GOL	matching_data/matching_3res_site_to_native_ntf2_no_dump/c0/5c0p/2/all_match_info.json	-1.0	-1.0	0.0	0.0	0.0	103.0	[]
-1.0	-1.0	['ALA', 'PRO', 'PHE']	2028.0	1.0	CL	matching_data/matching_3res_site_to_native_ntf2_no_dump/c0/5c0p/1/all_match_info.json	-1.0	-1.0	0.0	0.0	0.0	103.0	[]
-1.0	-1.0	['ARG', 'SER', 'ILE']	2033.0	15.0	EPE	matching_data/matching_3res_site_to_native_ntf2_no_dump/c0/6c0d/0/all_match_info.json	-1.0	-1.0	0.0	0.0	0.0	103.0	[]
-1.0	-1.0	['LEU', 'CYS', 'ALA']	2034.0	1.0	K	matching_data/matching_3res_site_to_native_ntf2_no_dump/c0/6c0y/0/all_match_info.json	-1.0	-1.0	0.0	0.0	0.0	103.0	[]
-1.0	-1.0	['TYR', 'ARG', 'GLU']	2036.0	6.0	DIO	matching_data/matching_3res_site_to_native_ntf2_no_dump/c0/2c0n/0/all_match_info.json	-1.0	-1.0	0.0	0.0	0.0	103.0	[]
-1.0	-1.0	['MET', 'LEU', 'ALA']	2037.0	23.0	3AM	matching_data/matching_3res_site_to_native_ntf2_no_dump/c0/3c0i/0/all_match_info.json	-1.0	-1.0	0.0	0.0	0.0	103.0	[]
-1.0	-1.0	['ARG', 'LEU', 'ARG']	2038.0	5.0	SO4	matching_data/matching_3res_site_to_native_ntf2_no_dump/c0/3c05/0/all_match_info.json	-1.0	-1.0	0.0	0.0	0.0	103.0	[]
-1.0	-1.0	['GLY', 'GLU', 'ALA']	2039.0	27.0	SFG	matching_data/matching_3res_site_to_native_ntf2_no_dump/c0/4c04/0/all_match_info.json	-1.0	-1.0	0.0	0.0	0.0	103.0	[]
-1.0	-1.0	['GLN', 'SER', 'GLU']	2041.0	4.0	EDO	matching_data/matching_3res_site_to_native_ntf2_no_dump/c0/5c0c/0/all_match_info.json	-1.0	-1.0	0.0	0.0	0.0	103.0	[]
2.0	-1.0	['TYR', 'ALA', 'ILE']	2040.0	13.0	PG4	matching_data/matching_3res_site_to_native_ntf2_no_dump/c0/5c0c/1/all_match_info.json	73.0	-1.0	1.0	0.0	0.0	103.0	[]
-1.0	-1.0	['ILE', 'ASP', 'PRO']	2045.0	22.0	30M	matching_data/matching_3res_site_to_native_ntf2_no_dump/qb/4qb3/0/all_match_info.json	-1.0	-1.0	0.0	0.0	0.0	103.0	[]
3.0	250.0	['LYS', 'ILE', 'THR']	2044.0	4.0	EDO	matching_data/matching_3res_site_to_native_ntf2_no_dump/qb/4qb3/1/all_match_info.json	1.0	1.0	1.0	0.0	1.0	1.0	['1nwwA00.pdb.gz']
2.0	-1.0	['GLY', 'LYS', 'LYS']	2046.0	5.0	SO4	matching_data/matching_3res_site_to_native_ntf2_no_dump/qb/3qby/0/all_match_info.json	79.0	-1.0	1.0	0.0	0.0	103.0	[]
-1.0	-1.0	['ARG', 'PHE', 'ASN']	2047.0	3.0	FMT	matching_data/matching_3res_site_to_native_ntf2_no_dump/qb/4qbu/0/all_match_info.json	-1.0	-1.0	0.0	0.0	0.0	103.0	[]
2.0	-1.0	['ALA', 'PHE', 'VAL']	2048.0	10.0	ADE	matching_data/matching_3res_site_to_native_ntf2_no_dump/qb/1qb7/1/all_match_info.json	62.0	-1.0	2.0	2.0	0.0	103.0	[]
-1.0	-1.0	['GLY', 'GLN', 'SER']	2051.0	5.0	SO4	matching_data/matching_3res_site_to_native_ntf2_no_dump/qb/4qbn/0/all_match_info.json	-1.0	-1.0	0.0	0.0	0.0	103.0	[]
-1.0	-1.0	['GLU', 'PHE', 'ASN']	2052.0	1.0	CA	matching_data/matching_3res_site_to_native_ntf2_no_dump/qb/4qb6/0/all_match_info.json	-1.0	-1.0	0.0	0.0	0.0	103.0	[]
1.0	-1.0	['LYS', 'VAL', 'PHE']	2055.0	4.0	ACT	matching_data/matching_3res_site_to_native_ntf2_no_dump/qb/2qb7/2/all_match_info.json	29.0	-1.0	1.0	0.0	0.0	103.0	[]
-1.0	-1.0	['LYS', 'HIS', 'ASN']	2053.0	5.0	PO4	matching_data/matching_3res_site_to_native_ntf2_no_dump/qb/2qb7/1/all_match_info.json	-1.0	-1.0	0.0	0.0	0.0	103.0	[]
3.0	249.0	['HIS', 'GLY', 'LYS']	2057.0	5.0	SO4	matching_data/matching_3res_site_to_native_ntf2_no_dump/qb/4qbs/0/all_match_info.json	1.0	1.0	1.0	0.0	1.0	1.0	['1nwwA00.pdb.gz']
-1.0	-1.0	['ILE', 'ILE', 'GLU']	2059.0	48.0	COA	matching_data/matching_3res_site_to_native_ntf2_no_dump/qb/3qb8/0/all_match_info.json	-1.0	-1.0	0.0	0.0	0.0	103.0	[]
-1.0	-1.0	['GLU', 'PHE', 'PHE']	2058.0	5.0	IMD	matching_data/matching_3res_site_to_native_ntf2_no_dump/qb/3qb8/1/all_match_info.json	-1.0	-1.0	0.0	0.0	0.0	103.0	[]
-1.0	-1.0	['ASP', 'GLU', 'GLU']	2060.0	1.0	MG	matching_data/matching_3res_site_to_native_ntf2_no_dump/qb/4qbo/0/all_match_info.json	-1.0	-1.0	0.0	0.0	0.0	103.0	[]
-1.0	-1.0	['GLU', 'ASP', 'TYR']	2062.0	1.0	CA	matching_data/matching_3res_site_to_native_ntf2_no_dump/qb/1qbi/0/all_match_info.json	-1.0	-1.0	0.0	0.0	0.0	103.0	[]
3.0	28.0	['ARG', 'SER', 'LYS']	2061.0	6.0	GOL	matching_data/matching_3res_site_to_native_ntf2_no_dump/qb/1qbi/1/all_match_info.json	1.0	1.0	1.0	0.0	1.0	1.0	['1nwwA00.pdb.gz']
-1.0	-1.0	['TRP', 'TRP', 'THR']	2064.0	8.0	MRD	matching_data/matching_3res_site_to_native_ntf2_no_dump/qb/1qbz/0/all_match_info.json	-1.0	-1.0	0.0	0.0	0.0	103.0	[]
-1.0	-1.0	['TRP', 'ASN', 'LYS']	2063.0	1.0	CL	matching_data/matching_3res_site_to_native_ntf2_no_dump/qb/1qbz/1/all_match_info.json	-1.0	-1.0	0.0	0.0	0.0	103.0	[]
2.0	-1.0	['ASP', 'ILE', 'GLY']	2066.0	1.0	MG	matching_data/matching_3res_site_to_native_ntf2_no_dump/qb/3qbm/0/all_match_info.json	1.0	-1.0	2.0	0.0	0.0	103.0	[]
2.0	-1.0	['LEU', 'GLU', 'LEU']	2067.0	10.0	PGE	matching_data/matching_3res_site_to_native_ntf2_no_dump/qb/3qbm/2/all_match_info.json	28.0	-1.0	1.0	0.0	0.0	103.0	[]
2.0	-1.0	['VAL', 'VAL', 'PRO']	2072.0	3.0	SCN	matching_data/matching_3res_site_to_native_ntf2_no_dump/tl/3tl2/0/all_match_info.json	43.0	-1.0	1.0	0.0	0.0	103.0	[]
-1.0	-1.0	['TYR', 'VAL', 'ILE']	2071.0	4.0	EDO	matching_data/matching_3res_site_to_native_ntf2_no_dump/tl/3tl2/1/all_match_info.json	-1.0	-1.0	0.0	0.0	0.0	103.0	[]
3.0	15.0	['TRP', 'TRP', 'MET']	2074.0	19.0	JRO	matching_data/matching_3res_site_to_native_ntf2_no_dump/tl/3tl1/0/all_match_info.json	1.0	1.0	1.0	0.0	1.0	1.0	['1nwwA00.pdb.gz']
2.0	56.0	['ASN', 'TRP', 'SER']	2073.0	6.0	GOL	matching_data/matching_3res_site_to_native_ntf2_no_dump/tl/3tl1/1/all_match_info.json	2.0	2.0	1.0	0.0	1.0	2.0	['3e99A00.pdb.gz']
-1.0	-1.0	['PHE', 'ILE', 'ALA']	2076.0	43.0	HEM	matching_data/matching_3res_site_to_native_ntf2_no_dump/tl/5tl8/0/all_match_info.json	-1.0	-1.0	0.0	0.0	0.0	103.0	[]
-1.0	-1.0	['VAL', 'ASP', 'HIS']	2077.0	4.0	EDO	matching_data/matching_3res_site_to_native_ntf2_no_dump/tl/5tl8/2/all_match_info.json	-1.0	-1.0	0.0	0.0	0.0	103.0	[]
-1.0	-1.0	['LEU', 'PRO', 'LEU']	2075.0	51.0	X2N	matching_data/matching_3res_site_to_native_ntf2_no_dump/tl/5tl8/1/all_match_info.json	-1.0	-1.0	0.0	0.0	0.0	103.0	[]
4.0	74.0	['ARG', 'ARG', 'PHE']	2079.0	5.0	SO4	matching_data/matching_3res_site_to_native_ntf2_no_dump/tl/4tlv/0/all_match_info.json	8.0	8.0	1.0	0.0	1.0	8.0	['3nv0A00.pdb.gz']
-1.0	-1.0	['ALA', 'ALA', 'HIS']	2080.0	4.0	ACT	matching_data/matching_3res_site_to_native_ntf2_no_dump/tl/4tlv/2/all_match_info.json	-1.0	-1.0	0.0	0.0	0.0	103.0	[]
-1.0	-1.0	['ALA', 'TYR', 'ALA']	2078.0	6.0	GOL	matching_data/matching_3res_site_to_native_ntf2_no_dump/tl/4tlv/1/all_match_info.json	-1.0	-1.0	0.0	0.0	0.0	103.0	[]
-1.0	-1.0	['LEU', 'ASP', 'HIS']	2081.0	4.0	EDO	matching_data/matching_3res_site_to_native_ntf2_no_dump/tl/3tla/0/all_match_info.json	-1.0	-1.0	0.0	0.0	0.0	103.0	[]
-1.0	-1.0	['GLU', 'ALA', 'ARG']	2083.0	24.0	RD1	matching_data/matching_3res_site_to_native_ntf2_no_dump/tl/5tle/0/all_match_info.json	-1.0	-1.0	0.0	0.0	0.0	103.0	[]
2.0	46.0	['ASN', 'GLU', 'ASN']	2082.0	6.0	GOL	matching_data/matching_3res_site_to_native_ntf2_no_dump/tl/5tle/1/all_match_info.json	56.0	56.0	1.0	0.0	1.0	56.0	['3gzbA00.pdb.gz']
-1.0	-1.0	['ASN', 'GLN', 'PHE']	2085.0	6.0	GOL	matching_data/matching_3res_site_to_native_ntf2_no_dump/tl/3tlo/0/all_match_info.json	-1.0	-1.0	0.0	0.0	0.0	103.0	[]
-1.0	-1.0	['GLU', 'LEU', 'LEU']	2088.0	4.0	EDO	matching_data/matching_3res_site_to_native_ntf2_no_dump/tl/4tlg/0/all_match_info.json	-1.0	-1.0	0.0	0.0	0.0	103.0	[]
-1.0	-1.0	['PHE', 'VAL', 'PHE']	2087.0	13.0	11A	matching_data/matching_3res_site_to_native_ntf2_no_dump/tl/4tlg/1/all_match_info.json	-1.0	-1.0	0.0	0.0	0.0	103.0	[]
2.0	2184.0	['GLN', 'SER', 'THR']	2089.0	5.0	SO4	matching_data/matching_3res_site_to_native_ntf2_no_dump/tl/6tly/0/all_match_info.json	1.0	1.0	1.0	0.0	1.0	1.0	['1nwwA00.pdb.gz']
-1.0	-1.0	['ASP', 'THR', 'GLU']	2091.0	1.0	MG	matching_data/matching_3res_site_to_native_ntf2_no_dump/tl/4tl9/0/all_match_info.json	-1.0	-1.0	0.0	0.0	0.0	103.0	[]
-1.0	-1.0	['THR', 'ARG', 'LYS']	2090.0	1.0	CL	matching_data/matching_3res_site_to_native_ntf2_no_dump/tl/4tl9/1/all_match_info.json	-1.0	-1.0	0.0	0.0	0.0	103.0	[]
-1.0	-1.0	['ASP', 'THR', 'GLU']	2095.0	1.0	MG	matching_data/matching_3res_site_to_native_ntf2_no_dump/tl/4tl6/0/all_match_info.json	-1.0	-1.0	0.0	0.0	0.0	103.0	[]
-1.0	-1.0	['THR', 'ARG', 'LYS']	2094.0	1.0	CL	matching_data/matching_3res_site_to_native_ntf2_no_dump/tl/4tl6/1/all_match_info.json	-1.0	-1.0	0.0	0.0	0.0	103.0	[]
-1.0	-1.0	['ASP', 'THR', 'GLU']	2097.0	1.0	MG	matching_data/matching_3res_site_to_native_ntf2_no_dump/tl/4tla/0/all_match_info.json	-1.0	-1.0	0.0	0.0	0.0	103.0	[]
-1.0	-1.0	['ASP', 'ILE', 'PHE']	2098.0	27.0	ADP	matching_data/matching_3res_site_to_native_ntf2_no_dump/tl/4tla/2/all_match_info.json	-1.0	-1.0	0.0	0.0	0.0	103.0	[]
-1.0	-1.0	['THR', 'ARG', 'LYS']	2096.0	1.0	CL	matching_data/matching_3res_site_to_native_ntf2_no_dump/tl/4tla/1/all_match_info.json	-1.0	-1.0	0.0	0.0	0.0	103.0	[]
-1.0	-1.0	['PHE', 'VAL', 'ILE']	2100.0	48.0	EB4	matching_data/matching_3res_site_to_native_ntf2_no_dump/tl/3tlk/0/all_match_info.json	-1.0	-1.0	0.0	0.0	0.0	103.0	[]
2.0	20.0	['ASN', 'ALA', 'ALA']	2099.0	6.0	DIO	matching_data/matching_3res_site_to_native_ntf2_no_dump/tl/3tlk/1/all_match_info.json	15.0	15.0	1.0	0.0	1.0	15.0	['5aigA00.pdb.gz']
-1.0	-1.0	['TYR', 'LEU', 'ARG']	2102.0	25.0	THP	matching_data/matching_3res_site_to_native_ntf2_no_dump/lx/3lx0/0/all_match_info.json	-1.0	-1.0	0.0	0.0	0.0	103.0	[]
-1.0	-1.0	['ARG', 'HIS', 'LYS']	2101.0	5.0	PO4	matching_data/matching_3res_site_to_native_ntf2_no_dump/lx/3lx0/1/all_match_info.json	-1.0	-1.0	0.0	0.0	0.0	103.0	[]
-1.0	-1.0	['ASP', 'LYS', 'PHE']	2104.0	28.0	GDP	matching_data/matching_3res_site_to_native_ntf2_no_dump/lx/3lxr/0/all_match_info.json	-1.0	-1.0	0.0	0.0	0.0	103.0	[]
-1.0	-1.0	['LEU', 'LEU', 'VAL']	2105.0	23.0	IZA	matching_data/matching_3res_site_to_native_ntf2_no_dump/lx/3lxp/0/all_match_info.json	-1.0	-1.0	0.0	0.0	0.0	103.0	[]
1.8125	27.0	['SER', 'LEU', 'PHE']	2107.0	5.0	SO4	matching_data/matching_3res_site_to_native_ntf2_no_dump/lx/5lx8/0/all_match_info.json	2.0	54.0	16.0	0.0	1.0	54.0	['3g16B00.pdb.gz']
-1.0	-1.0	['SER', 'CYS', 'VAL']	2106.0	1.0	NA	matching_data/matching_3res_site_to_native_ntf2_no_dump/lx/5lx8/1/all_match_info.json	-1.0	-1.0	0.0	0.0	0.0	103.0	[]
-1.0	-1.0	['GLN', 'MET', 'THR']	2109.0	5.0	SO4	matching_data/matching_3res_site_to_native_ntf2_no_dump/lx/5lxx/0/all_match_info.json	-1.0	-1.0	0.0	0.0	0.0	103.0	[]
-1.0	-1.0	['ARG', 'PHE', 'TYR']	2108.0	14.0	BTB	matching_data/matching_3res_site_to_native_ntf2_no_dump/lx/5lxx/1/all_match_info.json	-1.0	-1.0	0.0	0.0	0.0	103.0	[]
-1.0	-1.0	['ILE', 'ILE', 'ILE']	2112.0	34.0	FON	matching_data/matching_3res_site_to_native_ntf2_no_dump/lx/4lxu/0/all_match_info.json	-1.0	-1.0	0.0	0.0	0.0	103.0	[]
-1.0	-1.0	['GLN', 'TYR', 'PHE']	2113.0	35.0	T3F	matching_data/matching_3res_site_to_native_ntf2_no_dump/lx/4lxu/2/all_match_info.json	-1.0	-1.0	0.0	0.0	0.0	103.0	[]
-1.0	-1.0	['GLU', 'SER', 'LYS']	2110.0	1.0	CL	matching_data/matching_3res_site_to_native_ntf2_no_dump/lx/4lxu/4/all_match_info.json	-1.0	-1.0	0.0	0.0	0.0	103.0	[]
-1.0	-1.0	['ASN', 'ILE', 'PHE']	2111.0	13.0	MPO	matching_data/matching_3res_site_to_native_ntf2_no_dump/lx/4lxu/1/all_match_info.json	-1.0	-1.0	0.0	0.0	0.0	103.0	[]
-1.0	-1.0	['LYS', 'ARG', 'ALA']	2115.0	5.0	SO4	matching_data/matching_3res_site_to_native_ntf2_no_dump/lx/3lx7/0/all_match_info.json	-1.0	-1.0	0.0	0.0	0.0	103.0	[]
3.0	24.0	['THR', 'SER', 'GLU']	2116.0	13.0	XTN	matching_data/matching_3res_site_to_native_ntf2_no_dump/lx/3lx3/0/all_match_info.json	1.0	1.0	1.0	0.0	1.0	1.0	['1nwwA00.pdb.gz']
-1.0	-1.0	['VAL', 'GLY', 'LYS']	2118.0	4.0	ACT	matching_data/matching_3res_site_to_native_ntf2_no_dump/lx/5lxz/0/all_match_info.json	-1.0	-1.0	0.0	0.0	0.0	103.0	[]
-1.0	-1.0	['ASN', 'GLY', 'PRO']	2119.0	4.0	EDO	matching_data/matching_3res_site_to_native_ntf2_no_dump/lx/5lxz/2/all_match_info.json	-1.0	-1.0	0.0	0.0	0.0	103.0	[]
3.0	59.0	['ARG', 'GLN', 'THR']	2117.0	5.0	PO4	matching_data/matching_3res_site_to_native_ntf2_no_dump/lx/5lxz/1/all_match_info.json	1.0	1.0	1.0	0.0	1.0	1.0	['1nwwA00.pdb.gz']
-1.0	-1.0	['GLU', 'ASP', 'GLU']	2120.0	1.0	CA	matching_data/matching_3res_site_to_native_ntf2_no_dump/lx/4lxo/0/all_match_info.json	-1.0	-1.0	0.0	0.0	0.0	103.0	[]
-1.0	-1.0	['TRP', 'GLU', 'TYR']	2121.0	8.0	TRS	matching_data/matching_3res_site_to_native_ntf2_no_dump/lx/4lx4/0/all_match_info.json	-1.0	-1.0	0.0	0.0	0.0	103.0	[]
-1.0	-1.0	['SER', 'GLU', 'HIS']	2122.0	6.0	GOL	matching_data/matching_3res_site_to_native_ntf2_no_dump/lx/5lxe/1/all_match_info.json	-1.0	-1.0	0.0	0.0	0.0	103.0	[]
-1.0	-1.0	['PHE', 'GLY', 'THR']	2124.0	43.0	HEM	matching_data/matching_3res_site_to_native_ntf2_no_dump/lx/4lxj/0/all_match_info.json	-1.0	-1.0	0.0	0.0	0.0	103.0	[]
-1.0	-1.0	['GLY', 'TYR', 'TYR']	2125.0	18.0	78P	matching_data/matching_3res_site_to_native_ntf2_no_dump/lx/5lx6/0/all_match_info.json	-1.0	-1.0	0.0	0.0	0.0	103.0	[]
-1.0	-1.0	['PHE', 'TYR', 'TRP']	2126.0	12.0	PD2	matching_data/matching_3res_site_to_native_ntf2_no_dump/lx/4lxl/0/all_match_info.json	-1.0	-1.0	0.0	0.0	0.0	103.0	[]
2.0	35.0	['ASP', 'ASN', 'GLN']	2127.0	15.0	EPE	matching_data/matching_3res_site_to_native_ntf2_no_dump/lx/4lx2/0/all_match_info.json	2.0	2.0	1.0	0.0	1.0	2.0	['3e99A00.pdb.gz']
-1.0	-1.0	['HIS', 'ARG', 'GLY']	2129.0	5.0	SO4	matching_data/matching_3res_site_to_native_ntf2_no_dump/lx/3lxy/0/all_match_info.json	-1.0	-1.0	0.0	0.0	0.0	103.0	[]
-1.0	-1.0	['PRO', 'LEU', 'GLY']	2128.0	23.0	SUC	matching_data/matching_3res_site_to_native_ntf2_no_dump/lx/3lxy/1/all_match_info.json	-1.0	-1.0	0.0	0.0	0.0	103.0	[]
3.0	2310.0	['THR', 'ARG', 'GLY']	2130.0	1.0	CL	matching_data/matching_3res_site_to_native_ntf2_no_dump/lx/3lxq/0/all_match_info.json	1.0	1.0	1.0	0.0	1.0	1.0	['1nwwA00.pdb.gz']
-1.0	-1.0	['LYS', 'ARG', 'GLN']	2131.0	5.0	SO4	matching_data/matching_3res_site_to_native_ntf2_no_dump/lx/1lxj/0/all_match_info.json	-1.0	-1.0	0.0	0.0	0.0	103.0	[]
-1.0	-1.0	['ASP', 'LYS', 'PHE']	2132.0	28.0	GDP	matching_data/matching_3res_site_to_native_ntf2_no_dump/cl/3clv/0/all_match_info.json	-1.0	-1.0	0.0	0.0	0.0	103.0	[]
-1.0	-1.0	['LYS', 'THR', 'THR']	2134.0	5.0	SO4	matching_data/matching_3res_site_to_native_ntf2_no_dump/cl/4cl2/0/all_match_info.json	-1.0	-1.0	0.0	0.0	0.0	103.0	[]
-1.0	-1.0	['LYS', 'PHE', 'MET']	2138.0	4.0	ACT	matching_data/matching_3res_site_to_native_ntf2_no_dump/cl/4clf/0/all_match_info.json	-1.0	-1.0	0.0	0.0	0.0	103.0	[]
-1.0	-1.0	['HIS', 'PHE', 'VAL']	2137.0	6.0	GOL	matching_data/matching_3res_site_to_native_ntf2_no_dump/cl/4clf/1/all_match_info.json	-1.0	-1.0	0.0	0.0	0.0	103.0	[]
-1.0	-1.0	['HIS', 'HIS', 'HIS']	2140.0	1.0	FE	matching_data/matching_3res_site_to_native_ntf2_no_dump/cl/6cl6/0/all_match_info.json	-1.0	-1.0	0.0	0.0	0.0	103.0	[]
-1.0	-1.0	['ASN', 'TYR', 'TYR']	2142.0	4.0	EDO	matching_data/matching_3res_site_to_native_ntf2_no_dump/cl/6cl6/3/all_match_info.json	-1.0	-1.0	0.0	0.0	0.0	103.0	[]
-1.0	-1.0	['ASP', 'PRO', 'GLY']	2141.0	1.0	CA	matching_data/matching_3res_site_to_native_ntf2_no_dump/cl/6cl6/2/all_match_info.json	-1.0	-1.0	0.0	0.0	0.0	103.0	[]
-1.0	-1.0	['ASP', 'ASP', 'ASP']	2139.0	1.0	MG	matching_data/matching_3res_site_to_native_ntf2_no_dump/cl/6cl6/1/all_match_info.json	-1.0	-1.0	0.0	0.0	0.0	103.0	[]
-1.0	-1.0	['LYS', 'LEU', 'MET']	2145.0	4.0	ACT	matching_data/matching_3res_site_to_native_ntf2_no_dump/cl/4clz/0/all_match_info.json	-1.0	-1.0	0.0	0.0	0.0	103.0	[]
-1.0	-1.0	['GLN', 'VAL', 'THR']	2147.0	28.0	4DS	matching_data/matching_3res_site_to_native_ntf2_no_dump/cl/4clz/3/all_match_info.json	-1.0	-1.0	0.0	0.0	0.0	103.0	[]
-1.0	-1.0	['ALA', 'ASN', 'THR']	2146.0	7.0	PEG	matching_data/matching_3res_site_to_native_ntf2_no_dump/cl/4clz/2/all_match_info.json	-1.0	-1.0	0.0	0.0	0.0	103.0	[]
4.0	10.0	['GLY', 'PHE', 'VAL']	2143.0	4.0	DMS	matching_data/matching_3res_site_to_native_ntf2_no_dump/cl/4clz/4/all_match_info.json	8.0	8.0	1.0	0.0	1.0	8.0	['3nv0A00.pdb.gz']
-1.0	-1.0	['TYR', 'PRO', 'LEU']	2144.0	4.0	EDO	matching_data/matching_3res_site_to_native_ntf2_no_dump/cl/4clz/1/all_match_info.json	-1.0	-1.0	0.0	0.0	0.0	103.0	[]
-1.0	-1.0	['LEU', 'ILE', 'VAL']	2148.0	20.0	CLM	matching_data/matching_3res_site_to_native_ntf2_no_dump/cl/3cla/1/all_match_info.json	-1.0	-1.0	0.0	0.0	0.0	103.0	[]
-1.0	-1.0	['ASP', 'LEU', 'GLN']	2151.0	1.0	K	matching_data/matching_3res_site_to_native_ntf2_no_dump/cl/3cl5/0/all_match_info.json	-1.0	-1.0	0.0	0.0	0.0	103.0	[]
-1.0	-1.0	['GLY', 'ALA', 'HIS']	2152.0	4.0	ACY	matching_data/matching_3res_site_to_native_ntf2_no_dump/cl/3cl5/2/all_match_info.json	-1.0	-1.0	0.0	0.0	0.0	103.0	[]
-1.0	-1.0	['PHE', 'ASN', 'TYR']	2150.0	28.0	SIO	matching_data/matching_3res_site_to_native_ntf2_no_dump/cl/3cl5/1/all_match_info.json	-1.0	-1.0	0.0	0.0	0.0	103.0	[]
-1.0	-1.0	['LYS', 'ASN', 'PHE']	2154.0	1.0	CL	matching_data/matching_3res_site_to_native_ntf2_no_dump/cl/3clm/0/all_match_info.json	-1.0	-1.0	0.0	0.0	0.0	103.0	[]
2.0	13.0	['SER', 'ALA', 'ASP']	2155.0	4.0	EDO	matching_data/matching_3res_site_to_native_ntf2_no_dump/cl/3clm/2/all_match_info.json	46.0	46.0	1.0	0.0	1.0	46.0	['3gzxB00.pdb.gz']
-1.0	-1.0	['LYS', 'ARG', 'SER']	2153.0	5.0	SO4	matching_data/matching_3res_site_to_native_ntf2_no_dump/cl/3clm/1/all_match_info.json	-1.0	-1.0	0.0	0.0	0.0	103.0	[]
-1.0	-1.0	['PRO', 'ALA', 'VAL']	2156.0	4.0	ACT	matching_data/matching_3res_site_to_native_ntf2_no_dump/cl/4cl3/1/all_match_info.json	-1.0	-1.0	0.0	0.0	0.0	103.0	[]
-1.0	-1.0	['ARG', 'ARG', 'GLU']	2160.0	4.0	NO3	matching_data/matching_3res_site_to_native_ntf2_no_dump/e4/5e43/0/all_match_info.json	-1.0	-1.0	0.0	0.0	0.0	103.0	[]
-1.0	-1.0	['ALA', 'VAL', 'ARG']	2159.0	4.0	ACT	matching_data/matching_3res_site_to_native_ntf2_no_dump/e4/5e43/1/all_match_info.json	-1.0	-1.0	0.0	0.0	0.0	103.0	[]
-1.0	-1.0	['LEU', 'HIS', 'PHE']	2164.0	43.0	HEM	matching_data/matching_3res_site_to_native_ntf2_no_dump/e4/3e4w/0/all_match_info.json	-1.0	-1.0	0.0	0.0	0.0	103.0	[]
-1.0	-1.0	['GLN', 'PHE', 'VAL']	2163.0	8.0	HEZ	matching_data/matching_3res_site_to_native_ntf2_no_dump/e4/3e4w/1/all_match_info.json	-1.0	-1.0	0.0	0.0	0.0	103.0	[]
-1.0	-1.0	['THR', 'CYS', 'VAL']	2165.0	4.0	BME	matching_data/matching_3res_site_to_native_ntf2_no_dump/e4/1e4c/0/all_match_info.json	-1.0	-1.0	0.0	0.0	0.0	103.0	[]
-1.0	-1.0	['LEU', 'TYR', 'ILE']	2168.0	5.0	IMD	matching_data/matching_3res_site_to_native_ntf2_no_dump/e4/3e49/2/all_match_info.json	-1.0	-1.0	0.0	0.0	0.0	103.0	[]
1.0	-1.0	['TRP', 'GLN', 'TYR']	2166.0	6.0	ETX	matching_data/matching_3res_site_to_native_ntf2_no_dump/e4/3e49/1/all_match_info.json	67.0	-1.0	1.0	0.0	0.0	103.0	[]
2.0	-1.0	['HIS', 'GLY', 'GLY']	2169.0	4.0	FES	matching_data/matching_3res_site_to_native_ntf2_no_dump/e4/2e4q/0/all_match_info.json	36.0	-1.0	1.0	0.0	0.0	103.0	[]
-1.0	-1.0	['TYR', 'LYS', 'ARG']	2170.0	5.0	SO4	matching_data/matching_3res_site_to_native_ntf2_no_dump/e4/4e4t/0/all_match_info.json	-1.0	-1.0	0.0	0.0	0.0	103.0	[]
-1.0	-1.0	['ALA', 'HIS', 'PHE']	2172.0	34.0	HQM	matching_data/matching_3res_site_to_native_ntf2_no_dump/e4/6e43/0/all_match_info.json	-1.0	-1.0	0.0	0.0	0.0	103.0	[]
-1.0	-1.0	['LEU', 'PHE', 'VAL']	2171.0	9.0	BEZ	matching_data/matching_3res_site_to_native_ntf2_no_dump/e4/6e43/1/all_match_info.json	-1.0	-1.0	0.0	0.0	0.0	103.0	[]
1.0	-1.0	['ALA', 'ASP', 'ILE']	2174.0	1.0	MG	matching_data/matching_3res_site_to_native_ntf2_no_dump/e4/4e4p/0/all_match_info.json	97.0	-1.0	1.0	0.0	0.0	103.0	[]
-1.0	-1.0	['LEU', 'PHE', 'VAL']	2175.0	51.0	ACO	matching_data/matching_3res_site_to_native_ntf2_no_dump/fv/5fvj/0/all_match_info.json	-1.0	-1.0	0.0	0.0	0.0	103.0	[]
-1.0	-1.0	['GLU', 'GLU', 'SER']	2176.0	1.0	MG	matching_data/matching_3res_site_to_native_ntf2_no_dump/fv/1fvu/0/all_match_info.json	-1.0	-1.0	0.0	0.0	0.0	103.0	[]
-1.0	-1.0	['GLU', 'GLU', 'GLU']	2178.0	1.0	FE	matching_data/matching_3res_site_to_native_ntf2_no_dump/fv/3fvb/0/all_match_info.json	-1.0	-1.0	0.0	0.0	0.0	103.0	[]
-1.0	-1.0	['GLU', 'GLU', 'GLU']	2180.0	5.0	IMD	matching_data/matching_3res_site_to_native_ntf2_no_dump/fv/3fvb/3/all_match_info.json	-1.0	-1.0	0.0	0.0	0.0	103.0	[]
-1.0	-1.0	['ASP', 'TYR', 'SER']	2182.0	6.0	GOL	matching_data/matching_3res_site_to_native_ntf2_no_dump/fv/3fv3/0/all_match_info.json	-1.0	-1.0	0.0	0.0	0.0	103.0	[]
2.0	-1.0	['GLY', 'LYS', 'SER']	2181.0	5.0	SO4	matching_data/matching_3res_site_to_native_ntf2_no_dump/fv/3fv3/1/all_match_info.json	29.0	-1.0	1.0	0.0	0.0	103.0	[]
-1.0	-1.0	['HIS', 'ASP', 'TRP']	2184.0	12.0	BGC	matching_data/matching_3res_site_to_native_ntf2_no_dump/fv/2fvy/0/all_match_info.json	-1.0	-1.0	0.0	0.0	0.0	103.0	[]
-1.0	-1.0	['GLU', 'ASP', 'ASP']	2183.0	1.0	CA	matching_data/matching_3res_site_to_native_ntf2_no_dump/fv/2fvy/1/all_match_info.json	-1.0	-1.0	0.0	0.0	0.0	103.0	[]
2.0	-1.0	['TRP', 'CYS', 'TYR']	2186.0	8.0	DTT	matching_data/matching_3res_site_to_native_ntf2_no_dump/fv/1fvg/0/all_match_info.json	93.0	-1.0	1.0	0.0	0.0	103.0	[]
-1.0	-1.0	['ASP', 'MET', 'VAL']	2187.0	24.0	1EU	matching_data/matching_3res_site_to_native_ntf2_no_dump/fv/3fv5/0/all_match_info.json	-1.0	-1.0	0.0	0.0	0.0	103.0	[]
-1.0	-1.0	['TYR', 'ILE', 'PHE']	2188.0	43.0	HEM	matching_data/matching_3res_site_to_native_ntf2_no_dump/fv/4fvc/0/all_match_info.json	-1.0	-1.0	0.0	0.0	0.0	103.0	[]
2.0	-1.0	['ARG', 'GLU', 'SER']	2190.0	1.0	CL	matching_data/matching_3res_site_to_native_ntf2_no_dump/fv/2fvv/0/all_match_info.json	32.0	-1.0	1.0	0.0	0.0	103.0	[]
1.0	43.0	['LYS', 'GLN', 'ASN']	2189.0	5.0	SO4	matching_data/matching_3res_site_to_native_ntf2_no_dump/fv/2fvv/1/all_match_info.json	66.0	66.0	1.0	0.0	1.0	66.0	['3fsdA00.pdb.gz']
-1.0	-1.0	['ASP', 'GLU', 'ASP']	2192.0	1.0	MG	matching_data/matching_3res_site_to_native_ntf2_no_dump/fv/3fv9/0/all_match_info.json	-1.0	-1.0	0.0	0.0	0.0	103.0	[]
3.0	10.0	['VAL', 'VAL', 'TYR']	2194.0	21.0	C8E	matching_data/matching_3res_site_to_native_ntf2_no_dump/fv/5fvn/0/all_match_info.json	1.0	1.0	1.0	0.0	1.0	1.0	['1nwwA00.pdb.gz']
-1.0	-1.0	['ASN', 'ASN', 'ASN']	2195.0	1.0	CA	matching_data/matching_3res_site_to_native_ntf2_no_dump/fv/5fvn/2/all_match_info.json	-1.0	-1.0	0.0	0.0	0.0	103.0	[]
-1.0	-1.0	['ARG', 'GLY', 'ARG']	2193.0	5.0	PO4	matching_data/matching_3res_site_to_native_ntf2_no_dump/fv/5fvn/1/all_match_info.json	-1.0	-1.0	0.0	0.0	0.0	103.0	[]
-1.0	-1.0	['GLN', 'ASP', 'THR']	2198.0	1.0	CA	matching_data/matching_3res_site_to_native_ntf2_no_dump/fv/3fvq/0/all_match_info.json	-1.0	-1.0	0.0	0.0	0.0	103.0	[]
-1.0	-1.0	['PHE', 'GLU', 'VAL']	2197.0	31.0	ATP	matching_data/matching_3res_site_to_native_ntf2_no_dump/fv/3fvq/1/all_match_info.json	-1.0	-1.0	0.0	0.0	0.0	103.0	[]
-1.0	-1.0	['ALA', 'HIS', 'ALA']	2200.0	19.0	16G	matching_data/matching_3res_site_to_native_ntf2_no_dump/fv/6fv4/0/all_match_info.json	-1.0	-1.0	0.0	0.0	0.0	103.0	[]
-1.0	-1.0	['HIS', 'HIS', 'HIS']	2199.0	1.0	CL	matching_data/matching_3res_site_to_native_ntf2_no_dump/fv/6fv4/1/all_match_info.json	-1.0	-1.0	0.0	0.0	0.0	103.0	[]
-1.0	-1.0	['ASP', 'SER', 'TRP']	2203.0	8.0	TRS	matching_data/matching_3res_site_to_native_ntf2_no_dump/x4/2x46/0/all_match_info.json	-1.0	-1.0	0.0	0.0	0.0	103.0	[]
-1.0	-1.0	['ILE', 'ILE', 'ASP']	2204.0	31.0	FMN	matching_data/matching_3res_site_to_native_ntf2_no_dump/x4/5x4t/0/all_match_info.json	-1.0	-1.0	0.0	0.0	0.0	103.0	[]
-1.0	-1.0	['GLU', 'ASN', 'TRP']	2205.0	1.0	CA	matching_data/matching_3res_site_to_native_ntf2_no_dump/x4/2x49/1/all_match_info.json	-1.0	-1.0	0.0	0.0	0.0	103.0	[]
-1.0	-1.0	['GLN', 'SER', 'ASP']	2207.0	1.0	MG	matching_data/matching_3res_site_to_native_ntf2_no_dump/x4/5x40/0/all_match_info.json	-1.0	-1.0	0.0	0.0	0.0	103.0	[]
1.0	-1.0	['HIS', 'ASN', 'PRO']	2209.0	5.0	SO4	matching_data/matching_3res_site_to_native_ntf2_no_dump/x4/4x4w/0/all_match_info.json	86.0	-1.0	1.0	0.0	0.0	103.0	[]
2.0	203.0	['ILE', 'ARG', 'SER']	2211.0	1.0	CL	matching_data/matching_3res_site_to_native_ntf2_no_dump/x4/4x4w/3/all_match_info.json	14.0	14.0	1.0	0.0	1.0	14.0	['3d9rB00.pdb.gz']
1.5	-1.0	['LYS', 'GLY', 'GLY']	2208.0	13.0	FLC	matching_data/matching_3res_site_to_native_ntf2_no_dump/x4/4x4w/1/all_match_info.json	3.0	-1.0	4.0	0.0	0.0	103.0	[]
-1.0	-1.0	['ASP', 'LYS', 'GLY']	2212.0	28.0	GDP	matching_data/matching_3res_site_to_native_ntf2_no_dump/x4/5x4b/1/all_match_info.json	-1.0	-1.0	0.0	0.0	0.0	103.0	[]
-1.0	-1.0	['ASP', 'ASP', 'ASP']	2216.0	1.0	ZN	matching_data/matching_3res_site_to_native_ntf2_no_dump/x4/5x4k/0/all_match_info.json	-1.0	-1.0	0.0	0.0	0.0	103.0	[]
-1.0	-1.0	['ILE', 'MET', 'LYS']	2215.0	21.0	C5P	matching_data/matching_3res_site_to_native_ntf2_no_dump/x4/5x4k/1/all_match_info.json	-1.0	-1.0	0.0	0.0	0.0	103.0	[]
-1.0	-1.0	['PHE', 'ILE', 'PHE']	2217.0	43.0	HEM	matching_data/matching_3res_site_to_native_ntf2_no_dump/x4/1x46/0/all_match_info.json	-1.0	-1.0	0.0	0.0	0.0	103.0	[]
1.8333333333333333	16.0	['ASP', 'ILE', 'ASP']	2219.0	20.0	SKD	matching_data/matching_3res_site_to_native_ntf2_no_dump/x4/4x4a/0/all_match_info.json	2.0	28.0	6.0	0.0	1.0	28.0	['3g0kA00.pdb.gz']
1.0	-1.0	['GLY', 'ARG', 'THR']	2220.0	5.0	PO4	matching_data/matching_3res_site_to_native_ntf2_no_dump/x4/4x4a/2/all_match_info.json	38.0	-1.0	1.0	0.0	0.0	103.0	[]
-1.0	-1.0	['GLU', 'PHE', 'ASP']	2218.0	6.0	GOL	matching_data/matching_3res_site_to_native_ntf2_no_dump/x4/4x4a/1/all_match_info.json	-1.0	-1.0	0.0	0.0	0.0	103.0	[]
-1.0	-1.0	['ASN', 'ILE', 'LYS']	2222.0	9.0	POP	matching_data/matching_3res_site_to_native_ntf2_no_dump/x4/2x4d/0/all_match_info.json	-1.0	-1.0	0.0	0.0	0.0	103.0	[]
2.5	53.0	['LYS', 'LYS', 'MET']	2223.0	15.0	EPE	matching_data/matching_3res_site_to_native_ntf2_no_dump/x4/2x4d/2/all_match_info.json	1.0	57.0	10.0	0.0	1.0	57.0	['4l8pA00.pdb.gz']
-1.0	-1.0	['ASP', 'ASP', 'SER']	2221.0	1.0	MG	matching_data/matching_3res_site_to_native_ntf2_no_dump/x4/2x4d/1/all_match_info.json	-1.0	-1.0	0.0	0.0	0.0	103.0	[]
-1.0	-1.0	['GLY', 'VAL', 'ASP']	2225.0	26.0	PUS	matching_data/matching_3res_site_to_native_ntf2_no_dump/x4/3x44/0/all_match_info.json	-1.0	-1.0	0.0	0.0	0.0	103.0	[]
-1.0	-1.0	['GLN', 'LYS', 'LEU']	2226.0	5.0	SO4	matching_data/matching_3res_site_to_native_ntf2_no_dump/x4/2x47/0/all_match_info.json	-1.0	-1.0	0.0	0.0	0.0	103.0	[]
-1.0	-1.0	['ASP', 'GLU', 'GLU']	2229.0	1.0	MN	matching_data/matching_3res_site_to_native_ntf2_no_dump/x4/5x49/0/all_match_info.json	-1.0	-1.0	0.0	0.0	0.0	103.0	[]
-1.0	-1.0	['GLU', 'ARG', 'HIS']	2231.0	4.0	DMS	matching_data/matching_3res_site_to_native_ntf2_no_dump/x4/5x49/3/all_match_info.json	-1.0	-1.0	0.0	0.0	0.0	103.0	[]
-1.0	-1.0	['ILE', 'TYR', 'HIS']	2230.0	14.0	01B	matching_data/matching_3res_site_to_native_ntf2_no_dump/x4/5x49/2/all_match_info.json	-1.0	-1.0	0.0	0.0	0.0	103.0	[]
-1.0	-1.0	['PRO', 'TYR', 'MET']	2227.0	4.0	EDO	matching_data/matching_3res_site_to_native_ntf2_no_dump/x4/5x49/4/all_match_info.json	-1.0	-1.0	0.0	0.0	0.0	103.0	[]
-1.0	-1.0	['LEU', 'ILE', 'LEU']	2228.0	37.0	12P	matching_data/matching_3res_site_to_native_ntf2_no_dump/x4/5x49/1/all_match_info.json	-1.0	-1.0	0.0	0.0	0.0	103.0	[]
-1.0	-1.0	['ARG', 'SER', 'GLU']	2233.0	5.0	SO4	matching_data/matching_3res_site_to_native_ntf2_no_dump/j5/6j5x/0/all_match_info.json	-1.0	-1.0	0.0	0.0	0.0	103.0	[]
-1.0	-1.0	['THR', 'LEU', 'PHE']	2234.0	6.0	PYR	matching_data/matching_3res_site_to_native_ntf2_no_dump/j5/6j5x/2/all_match_info.json	-1.0	-1.0	0.0	0.0	0.0	103.0	[]
3.0	120.0	['GLU', 'ASP', 'GLU']	2232.0	1.0	MN	matching_data/matching_3res_site_to_native_ntf2_no_dump/j5/6j5x/1/all_match_info.json	1.0	6.0	3.0	0.0	1.0	6.0	['3cnxA00.pdb.gz']
-1.0	-1.0	['ASP', 'ASP', 'SER']	2236.0	1.0	CA	matching_data/matching_3res_site_to_native_ntf2_no_dump/j5/2j5z/0/all_match_info.json	-1.0	-1.0	0.0	0.0	0.0	103.0	[]
-1.0	-1.0	['CYS', 'SER', 'VAL']	2235.0	12.0	GAL	matching_data/matching_3res_site_to_native_ntf2_no_dump/j5/2j5z/1/all_match_info.json	-1.0	-1.0	0.0	0.0	0.0	103.0	[]
-1.0	-1.0	['ILE', 'ALA', 'ILE']	2238.0	44.0	NAD	matching_data/matching_3res_site_to_native_ntf2_no_dump/j5/1j5p/0/all_match_info.json	-1.0	-1.0	0.0	0.0	0.0	103.0	[]
-1.0	-1.0	['ILE', 'GLY', 'ILE']	2240.0	1.0	NA	matching_data/matching_3res_site_to_native_ntf2_no_dump/j5/5j5p/0/all_match_info.json	-1.0	-1.0	0.0	0.0	0.0	103.0	[]
-1.0	-1.0	['ARG', 'ARG', 'ARG']	2241.0	5.0	SO4	matching_data/matching_3res_site_to_native_ntf2_no_dump/j5/2j5g/0/all_match_info.json	-1.0	-1.0	0.0	0.0	0.0	103.0	[]
-1.0	-1.0	['GLN', 'GLN', 'THR']	2242.0	4.0	EDO	matching_data/matching_3res_site_to_native_ntf2_no_dump/j5/5j57/1/all_match_info.json	-1.0	-1.0	0.0	0.0	0.0	103.0	[]
-1.0	-1.0	['ILE', 'GLY', 'LEU']	2245.0	35.0	A1R	matching_data/matching_3res_site_to_native_ntf2_no_dump/j5/4j5r/0/all_match_info.json	-1.0	-1.0	0.0	0.0	0.0	103.0	[]
-1.0	-1.0	['LYS', 'GLU', 'ILE']	2246.0	4.0	EDO	matching_data/matching_3res_site_to_native_ntf2_no_dump/j5/4j5r/2/all_match_info.json	-1.0	-1.0	0.0	0.0	0.0	103.0	[]
3.0	-1.0	['ARG', 'ILE', 'SER']	2244.0	1.0	CL	matching_data/matching_3res_site_to_native_ntf2_no_dump/j5/4j5r/1/all_match_info.json	25.0	-1.0	1.0	0.0	0.0	103.0	[]
-1.0	-1.0	['ARG', 'GLY', 'PHE']	2248.0	6.0	PYR	matching_data/matching_3res_site_to_native_ntf2_no_dump/j5/6j5y/0/all_match_info.json	-1.0	-1.0	0.0	0.0	0.0	103.0	[]
2.0	72.0	['GLU', 'ASP', 'GLU']	2247.0	1.0	MN	matching_data/matching_3res_site_to_native_ntf2_no_dump/j5/6j5y/1/all_match_info.json	1.0	1.0	1.0	0.0	1.0	1.0	['1nwwA00.pdb.gz']
2.0	-1.0	['LEU', 'VAL', 'ILE']	2252.0	22.0	ACD	matching_data/matching_3res_site_to_native_ntf2_no_dump/j5/5j5l/0/all_match_info.json	2.0	-1.0	1.0	0.0	0.0	103.0	[]
-1.0	-1.0	['HIS', 'HIS', 'HIS']	2254.0	1.0	FE	matching_data/matching_3res_site_to_native_ntf2_no_dump/j5/5j53/0/all_match_info.json	-1.0	-1.0	0.0	0.0	0.0	103.0	[]
-1.0	-1.0	['TRP', 'PRO', 'LYS']	2253.0	10.0	PGE	matching_data/matching_3res_site_to_native_ntf2_no_dump/j5/5j53/1/all_match_info.json	-1.0	-1.0	0.0	0.0	0.0	103.0	[]
1.0	-1.0	['PHE', 'TYR', 'TRP']	2255.0	4.0	IPA	matching_data/matching_3res_site_to_native_ntf2_no_dump/x7/5x7l/0/all_match_info.json	98.0	-1.0	1.0	0.0	0.0	103.0	[]
-1.0	-1.0	['TYR', 'TRP', 'GLY']	2256.0	4.0	EDO	matching_data/matching_3res_site_to_native_ntf2_no_dump/l7/5l7r/0/all_match_info.json	-1.0	-1.0	0.0	0.0	0.0	103.0	[]
-1.0	-1.0	['GLU', 'LEU', 'TYR']	2257.0	24.0	GUX	matching_data/matching_3res_site_to_native_ntf2_no_dump/l7/5l77/1/all_match_info.json	-1.0	-1.0	0.0	0.0	0.0	103.0	[]
2.0	-1.0	['ALA', 'GLY', 'GLN']	2260.0	4.0	ACT	matching_data/matching_3res_site_to_native_ntf2_no_dump/l7/4l7t/0/all_match_info.json	60.0	-1.0	1.0	0.0	0.0	103.0	[]
-1.0	-1.0	['VAL', 'TYR', 'ARG']	2262.0	6.0	GOL	matching_data/matching_3res_site_to_native_ntf2_no_dump/xw/2xwc/0/all_match_info.json	-1.0	-1.0	0.0	0.0	0.0	103.0	[]
-1.0	-1.0	['PHE', 'VAL', 'ALA']	2264.0	43.0	HEM	matching_data/matching_3res_site_to_native_ntf2_no_dump/xw/5xw2/0/all_match_info.json	-1.0	-1.0	0.0	0.0	0.0	103.0	[]
-1.0	-1.0	['HIS', 'PHE', 'ASN']	2263.0	6.0	GOL	matching_data/matching_3res_site_to_native_ntf2_no_dump/xw/5xw2/1/all_match_info.json	-1.0	-1.0	0.0	0.0	0.0	103.0	[]
-1.0	-1.0	['TYR', 'ARG', 'PRO']	2266.0	6.0	GOL	matching_data/matching_3res_site_to_native_ntf2_no_dump/xw/4xww/0/all_match_info.json	-1.0	-1.0	0.0	0.0	0.0	103.0	[]
-1.0	-1.0	['ARG', 'GLY', 'ILE']	2268.0	5.0	SO4	matching_data/matching_3res_site_to_native_ntf2_no_dump/xw/1xww/0/all_match_info.json	-1.0	-1.0	0.0	0.0	0.0	103.0	[]
-1.0	-1.0	['VAL', 'VAL', 'LEU']	2267.0	6.0	GOL	matching_data/matching_3res_site_to_native_ntf2_no_dump/xw/1xww/1/all_match_info.json	-1.0	-1.0	0.0	0.0	0.0	103.0	[]
-1.0	-1.0	['PHE', 'PHE', 'GLU']	2269.0	21.0	SLB	matching_data/matching_3res_site_to_native_ntf2_no_dump/xw/2xwv/0/all_match_info.json	-1.0	-1.0	0.0	0.0	0.0	103.0	[]
2.0	19.0	['ALA', 'GLY', 'GLU']	2271.0	5.0	SO4	matching_data/matching_3res_site_to_native_ntf2_no_dump/xw/6xw2/0/all_match_info.json	1.0	1.0	1.0	0.0	1.0	1.0	['1nwwA00.pdb.gz']
-1.0	-1.0	['GLU', 'ASP', 'ASP']	2270.0	1.0	CA	matching_data/matching_3res_site_to_native_ntf2_no_dump/xw/6xw2/1/all_match_info.json	-1.0	-1.0	0.0	0.0	0.0	103.0	[]
-1.0	-1.0	['LEU', 'TRP', 'LEU']	2272.0	20.0	GSH	matching_data/matching_3res_site_to_native_ntf2_no_dump/xw/1xw6/0/all_match_info.json	-1.0	-1.0	0.0	0.0	0.0	103.0	[]
1.0	-1.0	['GLY', 'HIS', 'LEU']	2273.0	7.0	MLI	matching_data/matching_3res_site_to_native_ntf2_no_dump/xw/5xwz/1/all_match_info.json	74.0	-1.0	1.0	0.0	0.0	103.0	[]
-1.0	-1.0	['ASP', 'ASP', 'ASP']	2278.0	1.0	ZN	matching_data/matching_3res_site_to_native_ntf2_no_dump/xw/5xwk/0/all_match_info.json	-1.0	-1.0	0.0	0.0	0.0	103.0	[]
-1.0	-1.0	['ASP', 'ARG', 'SER']	2280.0	6.0	GOL	matching_data/matching_3res_site_to_native_ntf2_no_dump/xw/5xwk/3/all_match_info.json	-1.0	-1.0	0.0	0.0	0.0	103.0	[]
-1.0	-1.0	['LYS', 'ARG', 'GLU']	2279.0	5.0	PO4	matching_data/matching_3res_site_to_native_ntf2_no_dump/xw/5xwk/2/all_match_info.json	-1.0	-1.0	0.0	0.0	0.0	103.0	[]
-1.0	-1.0	['ASP', 'GLY', 'ASP']	2277.0	1.0	CA	matching_data/matching_3res_site_to_native_ntf2_no_dump/xw/5xwk/1/all_match_info.json	-1.0	-1.0	0.0	0.0	0.0	103.0	[]
-1.0	-1.0	['GLU', 'GLY', 'ALA']	2281.0	1.0	CL	matching_data/matching_3res_site_to_native_ntf2_no_dump/xw/5xwe/0/all_match_info.json	-1.0	-1.0	0.0	0.0	0.0	103.0	[]
-1.0	-1.0	['ARG', 'LYS', 'GLY']	2282.0	5.0	PO4	matching_data/matching_3res_site_to_native_ntf2_no_dump/xw/1xw3/0/all_match_info.json	-1.0	-1.0	0.0	0.0	0.0	103.0	[]
-1.0	-1.0	['TRP', 'GLU', 'GLY']	2283.0	4.0	EDO	matching_data/matching_3res_site_to_native_ntf2_no_dump/xw/4xwx/0/all_match_info.json	-1.0	-1.0	0.0	0.0	0.0	103.0	[]
-1.0	-1.0	['GLU', 'TRP', 'TRP']	2285.0	23.0	CBK	matching_data/matching_3res_site_to_native_ntf2_no_dump/xw/4xwm/0/all_match_info.json	-1.0	-1.0	0.0	0.0	0.0	103.0	[]
-1.0	-1.0	['GLN', 'GLU', 'ASP']	2286.0	1.0	CA	matching_data/matching_3res_site_to_native_ntf2_no_dump/xw/4xwm/2/all_match_info.json	-1.0	-1.0	0.0	0.0	0.0	103.0	[]
2.5	-1.0	['TRP', 'ASN', 'ALA']	2284.0	23.0	CBI	matching_data/matching_3res_site_to_native_ntf2_no_dump/xw/4xwm/1/all_match_info.json	10.0	-1.0	2.0	0.0	0.0	103.0	[]
-1.0	-1.0	['LYS', 'GLY', 'SER']	2287.0	5.0	PO4	matching_data/matching_3res_site_to_native_ntf2_no_dump/xw/2xw6/0/all_match_info.json	-1.0	-1.0	0.0	0.0	0.0	103.0	[]
-1.0	-1.0	['ASP', 'ASP', 'ASP']	2290.0	1.0	ZN	matching_data/matching_3res_site_to_native_ntf2_no_dump/xw/5xwi/0/all_match_info.json	-1.0	-1.0	0.0	0.0	0.0	103.0	[]
-1.0	-1.0	['ASP', 'ARG', 'ARG']	2291.0	6.0	GOL	matching_data/matching_3res_site_to_native_ntf2_no_dump/xw/5xwi/2/all_match_info.json	-1.0	-1.0	0.0	0.0	0.0	103.0	[]
-1.0	-1.0	['ASP', 'ASP', 'GLY']	2289.0	1.0	CA	matching_data/matching_3res_site_to_native_ntf2_no_dump/xw/5xwi/1/all_match_info.json	-1.0	-1.0	0.0	0.0	0.0	103.0	[]
2.0	24.0	['GLU', 'VAL', 'VAL']	2292.0	4.0	EDO	matching_data/matching_3res_site_to_native_ntf2_no_dump/xw/6xwy/1/all_match_info.json	1.0	1.0	1.0	0.0	1.0	1.0	['1nwwA00.pdb.gz']
-1.0	-1.0	['VAL', 'VAL', 'VAL']	2294.0	31.0	XPE	matching_data/matching_3res_site_to_native_ntf2_no_dump/xw/1xwv/0/all_match_info.json	-1.0	-1.0	0.0	0.0	0.0	103.0	[]
-1.0	-1.0	['ASP', 'ASP', 'THR']	2296.0	1.0	CA	matching_data/matching_3res_site_to_native_ntf2_no_dump/sn/2sns/0/all_match_info.json	-1.0	-1.0	0.0	0.0	0.0	103.0	[]
2.5	22.0	['ARG', 'TYR', 'LYS']	2295.0	25.0	THP	matching_data/matching_3res_site_to_native_ntf2_no_dump/sn/2sns/1/all_match_info.json	7.0	15.0	2.0	0.0	1.0	15.0	['5aigA00.pdb.gz']
-1.0	-1.0	['LYS', 'HIS', 'PHE']	2298.0	5.0	SO4	matching_data/matching_3res_site_to_native_ntf2_no_dump/sn/3snf/0/all_match_info.json	-1.0	-1.0	0.0	0.0	0.0	103.0	[]
1.0	-1.0	['THR', 'THR', 'ILE']	2297.0	4.0	ACT	matching_data/matching_3res_site_to_native_ntf2_no_dump/sn/3snf/1/all_match_info.json	45.0	-1.0	1.0	0.0	0.0	103.0	[]
2.13	-1.0	['ARG', 'SER', 'SER']	2299.0	5.0	SO4	matching_data/matching_3res_site_to_native_ntf2_no_dump/sn/1sng/0/all_match_info.json	1.0	-1.0	100.0	0.0	0.0	103.0	[]
-1.0	-1.0	['ASP', 'GLU', 'GLU']	2301.0	1.0	MG	matching_data/matching_3res_site_to_native_ntf2_no_dump/sn/3sn0/0/all_match_info.json	-1.0	-1.0	0.0	0.0	0.0	103.0	[]
3.0	25.0	['ALA', 'GLN', 'PRO']	2302.0	1.0	CL	matching_data/matching_3res_site_to_native_ntf2_no_dump/sn/3sn0/2/all_match_info.json	1.0	1.0	1.0	0.0	1.0	1.0	['1nwwA00.pdb.gz']
-1.0	-1.0	['HIS', 'ASN', 'PHE']	2300.0	8.0	FUM	matching_data/matching_3res_site_to_native_ntf2_no_dump/sn/3sn0/1/all_match_info.json	-1.0	-1.0	0.0	0.0	0.0	103.0	[]
-1.0	-1.0	['GLU', 'HIS', 'ASP']	2306.0	1.0	ZN	matching_data/matching_3res_site_to_native_ntf2_no_dump/sn/1snn/0/all_match_info.json	-1.0	-1.0	0.0	0.0	0.0	103.0	[]
2.0	-1.0	['ASP', 'GLU', 'ASN']	2305.0	1.0	CA	matching_data/matching_3res_site_to_native_ntf2_no_dump/sn/1snn/1/all_match_info.json	35.0	-1.0	1.0	0.0	0.0	103.0	[]
2.0	-1.0	['PHE', 'GLY', 'GLN']	2307.0	4.0	EDO	matching_data/matching_3res_site_to_native_ntf2_no_dump/sn/3snx/1/all_match_info.json	40.0	-1.0	1.0	1.0	0.0	103.0	[]
-1.0	-1.0	['TRP', 'THR', 'GLN']	2310.0	48.0	NAP	matching_data/matching_3res_site_to_native_ntf2_no_dump/s1/4s1o/0/all_match_info.json	-1.0	-1.0	0.0	0.0	0.0	103.0	[]
-1.0	-1.0	['TYR', 'HIS', 'VAL']	2311.0	7.0	PEG	matching_data/matching_3res_site_to_native_ntf2_no_dump/s1/4s1w/0/all_match_info.json	-1.0	-1.0	0.0	0.0	0.0	103.0	[]
-1.0	-1.0	['ILE', 'LEU', 'TYR']	2313.0	53.0	FAD	matching_data/matching_3res_site_to_native_ntf2_no_dump/s1/3s1d/0/all_match_info.json	-1.0	-1.0	0.0	0.0	0.0	103.0	[]
-1.0	-1.0	['VAL', 'LEU', 'TRP']	2312.0	24.0	ZIR	matching_data/matching_3res_site_to_native_ntf2_no_dump/s1/3s1d/1/all_match_info.json	-1.0	-1.0	0.0	0.0	0.0	103.0	[]
-1.0	-1.0	['TRP', 'TYR', 'PRO']	2316.0	13.0	PG4	matching_data/matching_3res_site_to_native_ntf2_no_dump/s1/4s1a/0/all_match_info.json	-1.0	-1.0	0.0	0.0	0.0	103.0	[]
-1.0	-1.0	['ASN', 'ARG', 'PRO']	2315.0	13.0	FLC	matching_data/matching_3res_site_to_native_ntf2_no_dump/s1/4s1a/1/all_match_info.json	-1.0	-1.0	0.0	0.0	0.0	103.0	[]
6.0	17.0	['GLY', 'PRO', 'VAL']	2317.0	5.0	SO4	matching_data/matching_3res_site_to_native_ntf2_no_dump/s1/3s1t/0/all_match_info.json	1.0	1.0	1.0	0.0	1.0	1.0	['1nwwA00.pdb.gz']
1.0	-1.0	['ASP', 'VAL', 'VAL']	2320.0	27.0	SAM	matching_data/matching_3res_site_to_native_ntf2_no_dump/qe/2qe6/0/all_match_info.json	95.0	-1.0	1.0	0.0	0.0	103.0	[]
-1.0	-1.0	['ASN', 'HIS', 'LEU']	2319.0	8.0	MPD	matching_data/matching_3res_site_to_native_ntf2_no_dump/qe/2qe6/1/all_match_info.json	-1.0	-1.0	0.0	0.0	0.0	103.0	[]
-1.0	-1.0	['ALA', 'ASP', 'VAL']	2322.0	48.0	NAP	matching_data/matching_3res_site_to_native_ntf2_no_dump/qe/4qed/0/all_match_info.json	-1.0	-1.0	0.0	0.0	0.0	103.0	[]
-1.0	-1.0	['ARG', 'LYS', 'LYS']	2321.0	5.0	SO4	matching_data/matching_3res_site_to_native_ntf2_no_dump/qe/4qed/1/all_match_info.json	-1.0	-1.0	0.0	0.0	0.0	103.0	[]
4.0	129.0	['GLN', 'MET', 'LYS']	2323.0	4.0	EDO	matching_data/matching_3res_site_to_native_ntf2_no_dump/qe/2qed/1/all_match_info.json	1.0	1.0	1.0	0.0	1.0	1.0	['1nwwA00.pdb.gz']
-1.0	-1.0	['ASP', 'ASP', 'ASN']	2326.0	1.0	CA	matching_data/matching_3res_site_to_native_ntf2_no_dump/qe/3qee/0/all_match_info.json	-1.0	-1.0	0.0	0.0	0.0	103.0	[]
-1.0	-1.0	['TRP', 'ARG', 'PHE']	2325.0	4.0	ACT	matching_data/matching_3res_site_to_native_ntf2_no_dump/qe/3qee/1/all_match_info.json	-1.0	-1.0	0.0	0.0	0.0	103.0	[]
2.7142857142857144	32.0	['SER', 'SER', 'ALA']	2327.0	5.0	SO4	matching_data/matching_3res_site_to_native_ntf2_no_dump/qe/6qe8/0/all_match_info.json	2.0	76.0	21.0	0.0	1.0	76.0	['2bmoB00.pdb.gz']
1.7058823529411764	-1.0	['ASP', 'ASP', 'LEU']	2328.0	1.0	CA	matching_data/matching_3res_site_to_native_ntf2_no_dump/qe/3qex/0/all_match_info.json	3.0	-1.0	51.0	0.0	0.0	103.0	[]
-1.0	-1.0	['LEU', 'HIS', 'HIS']	2331.0	6.0	GOL	matching_data/matching_3res_site_to_native_ntf2_no_dump/qe/6qe2/0/all_match_info.json	-1.0	-1.0	0.0	0.0	0.0	103.0	[]
-1.0	-1.0	['ILE', 'LEU', 'ILE']	2330.0	16.0	LDA	matching_data/matching_3res_site_to_native_ntf2_no_dump/qe/6qe2/1/all_match_info.json	-1.0	-1.0	0.0	0.0	0.0	103.0	[]
-1.0	-1.0	['HIS', 'VAL', 'HIS']	2334.0	13.0	CIT	matching_data/matching_3res_site_to_native_ntf2_no_dump/qe/2qe9/0/all_match_info.json	-1.0	-1.0	0.0	0.0	0.0	103.0	[]
-1.0	-1.0	['SER', 'HIS', 'PHE']	2333.0	4.0	EDO	matching_data/matching_3res_site_to_native_ntf2_no_dump/qe/2qe9/1/all_match_info.json	-1.0	-1.0	0.0	0.0	0.0	103.0	[]
-1.0	-1.0	['PHE', 'ASN', 'HIS']	2337.0	4.0	ACY	matching_data/matching_3res_site_to_native_ntf2_no_dump/qe/3qe3/2/all_match_info.json	-1.0	-1.0	0.0	0.0	0.0	103.0	[]
-1.0	-1.0	['TYR', 'ILE', 'PHE']	2335.0	6.0	GOL	matching_data/matching_3res_site_to_native_ntf2_no_dump/qe/3qe3/1/all_match_info.json	-1.0	-1.0	0.0	0.0	0.0	103.0	[]
-1.0	-1.0	['TYR', 'TYR', 'ASN']	2339.0	31.0	FMN	matching_data/matching_3res_site_to_native_ntf2_no_dump/qe/3qe2/0/all_match_info.json	-1.0	-1.0	0.0	0.0	0.0	103.0	[]
-1.0	-1.0	['LYS', 'LYS', 'LYS']	2341.0	1.0	CL	matching_data/matching_3res_site_to_native_ntf2_no_dump/qe/2qee/0/all_match_info.json	-1.0	-1.0	0.0	0.0	0.0	103.0	[]
-1.0	-1.0	['GLU', 'GLU', 'GLU']	2340.0	1.0	MG	matching_data/matching_3res_site_to_native_ntf2_no_dump/qe/2qee/1/all_match_info.json	-1.0	-1.0	0.0	0.0	0.0	103.0	[]
-1.0	-1.0	['PHE', 'PHE', 'ILE']	2344.0	6.0	GOL	matching_data/matching_3res_site_to_native_ntf2_no_dump/qe/2qe8/2/all_match_info.json	-1.0	-1.0	0.0	0.0	0.0	103.0	[]
-1.0	-1.0	['LEU', 'LEU', 'TYR']	2342.0	13.0	PG4	matching_data/matching_3res_site_to_native_ntf2_no_dump/qe/2qe8/1/all_match_info.json	-1.0	-1.0	0.0	0.0	0.0	103.0	[]
3.0	36.0	['ASP', 'GLU', 'VAL']	2348.0	6.0	GOL	matching_data/matching_3res_site_to_native_ntf2_no_dump/qe/2qeu/2/all_match_info.json	7.0	7.0	1.0	0.0	1.0	7.0	['1of5A00.pdb.gz']
-1.0	-1.0	['TYR', 'ASP', 'MET']	2346.0	13.0	CIT	matching_data/matching_3res_site_to_native_ntf2_no_dump/qe/2qeu/1/all_match_info.json	-1.0	-1.0	0.0	0.0	0.0	103.0	[]
-1.0	-1.0	['SER', 'THR', 'GLY']	2350.0	18.0	PTX	matching_data/matching_3res_site_to_native_ntf2_no_dump/rg/1rgz/0/all_match_info.json	-1.0	-1.0	0.0	0.0	0.0	103.0	[]
-1.0	-1.0	['ALA', 'VAL', 'LEU']	2349.0	6.0	GOL	matching_data/matching_3res_site_to_native_ntf2_no_dump/rg/1rgz/1/all_match_info.json	-1.0	-1.0	0.0	0.0	0.0	103.0	[]
2.0	17.0	['SER', 'TYR', 'ILE']	2351.0	6.0	GOL	matching_data/matching_3res_site_to_native_ntf2_no_dump/rg/2rgq/0/all_match_info.json	17.0	17.0	1.0	0.0	1.0	17.0	['2rgqB00.pdb.gz']
-1.0	-1.0	['HIS', 'TRP', 'TRP']	2354.0	36.0	ILD	matching_data/matching_3res_site_to_native_ntf2_no_dump/rg/3rga/0/all_match_info.json	-1.0	-1.0	0.0	0.0	0.0	103.0	[]
2.0	-1.0	['VAL', 'THR', 'SER']	2355.0	1.0	NA	matching_data/matching_3res_site_to_native_ntf2_no_dump/rg/3rga/5/all_match_info.json	63.0	-1.0	1.0	0.0	0.0	103.0	[]
1.5	21.0	['THR', 'ARG', 'ARG']	2353.0	6.0	GOL	matching_data/matching_3res_site_to_native_ntf2_no_dump/rg/3rga/1/all_match_info.json	2.0	3.0	2.0	0.0	1.0	3.0	['3en8A01.pdb.gz']
-1.0	-1.0	['THR', 'GLU', 'MET']	2358.0	4.0	ACT	matching_data/matching_3res_site_to_native_ntf2_no_dump/rg/4rgo/0/all_match_info.json	-1.0	-1.0	0.0	0.0	0.0	103.0	[]
-1.0	-1.0	['MET', 'TYR', 'PHE']	2359.0	7.0	MLI	matching_data/matching_3res_site_to_native_ntf2_no_dump/rg/4rg5/0/all_match_info.json	-1.0	-1.0	0.0	0.0	0.0	103.0	[]
-1.0	-1.0	['VAL', 'TRP', 'VAL']	2361.0	53.0	FAD	matching_data/matching_3res_site_to_native_ntf2_no_dump/rg/4rg3/0/all_match_info.json	-1.0	-1.0	0.0	0.0	0.0	103.0	[]
-1.0	-1.0	['PHE', 'ARG', 'LEU']	2360.0	8.0	ECE	matching_data/matching_3res_site_to_native_ntf2_no_dump/rg/4rg3/1/all_match_info.json	-1.0	-1.0	0.0	0.0	0.0	103.0	[]
-1.0	-1.0	['THR', 'ASP', 'SER']	2362.0	1.0	MG	matching_data/matching_3res_site_to_native_ntf2_no_dump/rg/2rgg/0/all_match_info.json	-1.0	-1.0	0.0	0.0	0.0	103.0	[]
-1.0	-1.0	['PHE', 'TYR', 'LEU']	2364.0	14.0	FER	matching_data/matching_3res_site_to_native_ntf2_no_dump/rg/4rgu/0/all_match_info.json	-1.0	-1.0	0.0	0.0	0.0	103.0	[]
-1.0	-1.0	['LEU', 'PHE', 'GLU']	2365.0	6.0	GOL	matching_data/matching_3res_site_to_native_ntf2_no_dump/rg/4rgu/2/all_match_info.json	-1.0	-1.0	0.0	0.0	0.0	103.0	[]
-1.0	-1.0	['ARG', 'ARG', 'GLU']	2363.0	1.0	CL	matching_data/matching_3res_site_to_native_ntf2_no_dump/rg/4rgu/1/all_match_info.json	-1.0	-1.0	0.0	0.0	0.0	103.0	[]
1.0	-1.0	['TYR', 'LEU', 'GLN']	2366.0	5.0	PGO	matching_data/matching_3res_site_to_native_ntf2_no_dump/rg/4rg1/0/all_match_info.json	98.0	-1.0	1.0	0.0	0.0	103.0	[]
-1.0	-1.0	['GLY', 'SER', 'SER']	2368.0	5.0	SO4	matching_data/matching_3res_site_to_native_ntf2_no_dump/rg/4rgi/0/all_match_info.json	-1.0	-1.0	0.0	0.0	0.0	103.0	[]
-1.0	-1.0	['VAL', 'MET', 'LYS']	2367.0	6.0	GOL	matching_data/matching_3res_site_to_native_ntf2_no_dump/rg/4rgi/1/all_match_info.json	-1.0	-1.0	0.0	0.0	0.0	103.0	[]
-1.0	-1.0	['PHE', 'VAL', 'ILE']	2370.0	43.0	HEM	matching_data/matching_3res_site_to_native_ntf2_no_dump/rg/3rgk/0/all_match_info.json	-1.0	-1.0	0.0	0.0	0.0	103.0	[]
-1.0	-1.0	['THR', 'SER', 'TYR']	2371.0	18.0	PTX	matching_data/matching_3res_site_to_native_ntf2_no_dump/rg/1rgy/0/all_match_info.json	-1.0	-1.0	0.0	0.0	0.0	103.0	[]
-1.0	-1.0	['LEU', 'ALA', 'PHE']	2372.0	10.0	BE2	matching_data/matching_3res_site_to_native_ntf2_no_dump/h7/3h78/0/all_match_info.json	-1.0	-1.0	0.0	0.0	0.0	103.0	[]
-1.0	-1.0	['ARG', 'GLN', 'ARG']	2373.0	4.0	EDO	matching_data/matching_3res_site_to_native_ntf2_no_dump/h7/4h79/0/all_match_info.json	-1.0	-1.0	0.0	0.0	0.0	103.0	[]
-1.0	-1.0	['LYS', 'ARG', 'PRO']	2374.0	5.0	PO4	matching_data/matching_3res_site_to_native_ntf2_no_dump/h7/4h7u/0/all_match_info.json	-1.0	-1.0	0.0	0.0	0.0	103.0	[]
-1.0	-1.0	['PRO', 'TYR', 'ALA']	2376.0	4.0	ACT	matching_data/matching_3res_site_to_native_ntf2_no_dump/h7/5h7q/0/all_match_info.json	-1.0	-1.0	0.0	0.0	0.0	103.0	[]
3.0	14.0	['GLY', 'ARG', 'GLU']	2377.0	5.0	SO4	matching_data/matching_3res_site_to_native_ntf2_no_dump/h7/3h7i/0/all_match_info.json	8.0	8.0	1.0	0.0	1.0	8.0	['3nv0A00.pdb.gz']
-1.0	-1.0	['ILE', 'ILE', 'ALA']	2379.0	6.0	DIO	matching_data/matching_3res_site_to_native_ntf2_no_dump/h7/4h7r/0/all_match_info.json	-1.0	-1.0	0.0	0.0	0.0	103.0	[]
4.0	275.0	['ALA', 'GLU', 'ILE']	2378.0	6.0	GOL	matching_data/matching_3res_site_to_native_ntf2_no_dump/h7/4h7r/1/all_match_info.json	1.0	1.0	1.0	0.0	1.0	1.0	['1nwwA00.pdb.gz']
-1.0	-1.0	['ASP', 'GLY', 'ASN']	2381.0	1.0	CA	matching_data/matching_3res_site_to_native_ntf2_no_dump/h7/5h7w/1/all_match_info.json	-1.0	-1.0	0.0	0.0	0.0	103.0	[]
-1.0	-1.0	['TRP', 'TRP', 'HIS']	2383.0	4.0	ACT	matching_data/matching_3res_site_to_native_ntf2_no_dump/h7/3h7u/0/all_match_info.json	-1.0	-1.0	0.0	0.0	0.0	103.0	[]
2.0	-1.0	['LEU', 'VAL', 'LEU']	2384.0	6.0	GOL	matching_data/matching_3res_site_to_native_ntf2_no_dump/h7/3h74/1/all_match_info.json	78.0	-1.0	1.0	0.0	0.0	103.0	[]
1.0	44.0	['GLU', 'ASP', 'ASP']	2387.0	1.0	CA	matching_data/matching_3res_site_to_native_ntf2_no_dump/h7/5h71/0/all_match_info.json	29.0	29.0	1.0	0.0	1.0	29.0	['3grdA00.pdb.gz']
-1.0	-1.0	['ARG', 'TRP', 'TRP']	2389.0	5.0	SO4	matching_data/matching_3res_site_to_native_ntf2_no_dump/h7/3h75/0/all_match_info.json	-1.0	-1.0	0.0	0.0	0.0	103.0	[]
-1.0	-1.0	['TRP', 'ASN', 'PHE']	2388.0	6.0	GOL	matching_data/matching_3res_site_to_native_ntf2_no_dump/h7/3h75/1/all_match_info.json	-1.0	-1.0	0.0	0.0	0.0	103.0	[]
-1.0	-1.0	['PHE', 'HIS', 'THR']	2390.0	13.0	CIT	matching_data/matching_3res_site_to_native_ntf2_no_dump/h7/5h7x/0/all_match_info.json	-1.0	-1.0	0.0	0.0	0.0	103.0	[]
-1.0	-1.0	['GLU', 'ASN', 'SER']	2391.0	1.0	FE	matching_data/matching_3res_site_to_native_ntf2_no_dump/h7/3h7j/0/all_match_info.json	-1.0	-1.0	0.0	0.0	0.0	103.0	[]
-1.0	-1.0	['ALA', 'GLY', 'GLU']	2395.0	16.0	1PE	matching_data/matching_3res_site_to_native_ntf2_no_dump/h7/3h7c/5/all_match_info.json	-1.0	-1.0	0.0	0.0	0.0	103.0	[]
-1.0	-1.0	['ASP', 'TRP', 'ASP']	2397.0	1.0	K	matching_data/matching_3res_site_to_native_ntf2_no_dump/h7/3h7c/3/all_match_info.json	-1.0	-1.0	0.0	0.0	0.0	103.0	[]
4.0	14596.0	['LEU', 'ARG', 'LYS']	2396.0	1.0	NA	matching_data/matching_3res_site_to_native_ntf2_no_dump/h7/3h7c/2/all_match_info.json	1.0	2.0	2.0	0.0	1.0	2.0	['3e99A00.pdb.gz']
2.0	-1.0	['TRP', 'ASP', 'SER']	2393.0	1.0	MG	matching_data/matching_3res_site_to_native_ntf2_no_dump/h7/3h7c/1/all_match_info.json	25.0	-1.0	5.0	0.0	0.0	103.0	[]
-1.0	-1.0	['ASN', 'TRP', 'PHE']	2399.0	6.0	GOL	matching_data/matching_3res_site_to_native_ntf2_no_dump/h7/4h7w/0/all_match_info.json	-1.0	-1.0	0.0	0.0	0.0	103.0	[]
3.0	37.0	['ARG', 'VAL', 'PRO']	2398.0	1.0	CL	matching_data/matching_3res_site_to_native_ntf2_no_dump/h7/4h7w/1/all_match_info.json	1.0	1.0	1.0	0.0	1.0	1.0	['1nwwA00.pdb.gz']
2.0	22.0	['ASP', 'GLU', 'PHE']	2400.0	12.0	CIR	matching_data/matching_3res_site_to_native_ntf2_no_dump/h7/1h70/0/all_match_info.json	5.0	5.0	1.0	0.0	1.0	5.0	['2qiyA00.pdb.gz']
-1.0	-1.0	['GLN', 'GLU', 'ASN']	2403.0	48.0	NAP	matching_data/matching_3res_site_to_native_ntf2_no_dump/h7/3h7r/0/all_match_info.json	-1.0	-1.0	0.0	0.0	0.0	103.0	[]
-1.0	-1.0	['ARG', 'HIS', 'PRO']	2404.0	4.0	EDO	matching_data/matching_3res_site_to_native_ntf2_no_dump/h7/3h7r/2/all_match_info.json	-1.0	-1.0	0.0	0.0	0.0	103.0	[]
-1.0	-1.0	['GLU', 'ARG', 'SER']	2405.0	6.0	GOL	matching_data/matching_3res_site_to_native_ntf2_no_dump/h7/3h7o/0/all_match_info.json	-1.0	-1.0	0.0	0.0	0.0	103.0	[]
-1.0	-1.0	['ASP', 'LYS', 'TYR']	2406.0	28.0	GDP	matching_data/matching_3res_site_to_native_ntf2_no_dump/h7/5h7k/0/all_match_info.json	-1.0	-1.0	0.0	0.0	0.0	103.0	[]
-1.0	-1.0	['ARG', 'ARG', 'ALA']	2408.0	5.0	SO4	matching_data/matching_3res_site_to_native_ntf2_no_dump/h7/4h7p/0/all_match_info.json	-1.0	-1.0	0.0	0.0	0.0	103.0	[]
4.0	340.0	['ARG', 'VAL', 'ASP']	2409.0	3.0	SCN	matching_data/matching_3res_site_to_native_ntf2_no_dump/h7/3h79/0/all_match_info.json	1.0	1.0	1.0	0.0	1.0	1.0	['1nwwA00.pdb.gz']
-1.0	-1.0	['GLY', 'PHE', 'ASN']	2412.0	1.0	NA	matching_data/matching_3res_site_to_native_ntf2_no_dump/h7/6h70/0/all_match_info.json	-1.0	-1.0	0.0	0.0	0.0	103.0	[]
3.0	349.0	['VAL', 'PRO', 'SER']	2411.0	4.0	EDO	matching_data/matching_3res_site_to_native_ntf2_no_dump/h7/6h70/1/all_match_info.json	1.0	1.0	1.0	0.0	1.0	1.0	['1nwwA00.pdb.gz']
2.0	26.0	['ASP', 'ASN', 'ASN']	2413.0	8.0	HSE	matching_data/matching_3res_site_to_native_ntf2_no_dump/h7/1h72/0/all_match_info.json	1.0	1.0	1.0	0.0	1.0	1.0	['1nwwA00.pdb.gz']
-1.0	-1.0	['ARG', 'LYS', 'LYS']	2414.0	5.0	SO4	matching_data/matching_3res_site_to_native_ntf2_no_dump/dh/6dhx/0/all_match_info.json	-1.0	-1.0	0.0	0.0	0.0	103.0	[]
-1.0	-1.0	['GLU', 'TRP', 'TYR']	2417.0	5.0	IMD	matching_data/matching_3res_site_to_native_ntf2_no_dump/dh/6dht/0/all_match_info.json	-1.0	-1.0	0.0	0.0	0.0	103.0	[]
1.5	304.0	['ASP', 'SER', 'ILE']	2418.0	1.0	MG	matching_data/matching_3res_site_to_native_ntf2_no_dump/dh/6dht/5/all_match_info.json	27.0	49.0	4.0	0.0	1.0	49.0	['4h3uA00.pdb.gz']
-1.0	-1.0	['GLN', 'TYR', 'LYS']	2420.0	7.0	PEG	matching_data/matching_3res_site_to_native_ntf2_no_dump/dh/6dht/3/all_match_info.json	-1.0	-1.0	0.0	0.0	0.0	103.0	[]
1.3333333333333333	-1.0	['TYR', 'GLY', 'GLU']	2419.0	4.0	EDO	matching_data/matching_3res_site_to_native_ntf2_no_dump/dh/6dht/2/all_match_info.json	7.0	-1.0	9.0	0.0	0.0	103.0	[]
-1.0	-1.0	['PHE', 'TYR', 'ASP']	2415.0	1.0	CL	matching_data/matching_3res_site_to_native_ntf2_no_dump/dh/6dht/4/all_match_info.json	-1.0	-1.0	0.0	0.0	0.0	103.0	[]
-1.0	-1.0	['ASP', 'ASP', 'GLU']	2416.0	1.0	CA	matching_data/matching_3res_site_to_native_ntf2_no_dump/dh/6dht/1/all_match_info.json	-1.0	-1.0	0.0	0.0	0.0	103.0	[]
-1.0	-1.0	['HIS', 'ARG', 'CYS']	2422.0	1.0	CA	matching_data/matching_3res_site_to_native_ntf2_no_dump/dh/1dhk/0/all_match_info.json	-1.0	-1.0	0.0	0.0	0.0	103.0	[]
-1.0	-1.0	['LYS', 'ARG', 'GLY']	2424.0	5.0	PO4	matching_data/matching_3res_site_to_native_ntf2_no_dump/dh/4dhd/0/all_match_info.json	-1.0	-1.0	0.0	0.0	0.0	103.0	[]
2.0	25082.0	['ARG', 'GLN', 'TRP']	2423.0	1.0	CL	matching_data/matching_3res_site_to_native_ntf2_no_dump/dh/4dhd/1/all_match_info.json	1.0	1.0	1.0	0.0	1.0	1.0	['1nwwA00.pdb.gz']
-1.0	-1.0	['LYS', 'LYS', 'SER']	2430.0	5.0	SO4	matching_data/matching_3res_site_to_native_ntf2_no_dump/dh/4dh2/0/all_match_info.json	-1.0	-1.0	0.0	0.0	0.0	103.0	[]
-1.0	-1.0	['ASP', 'ASP', 'ASP']	2429.0	1.0	CA	matching_data/matching_3res_site_to_native_ntf2_no_dump/dh/4dh2/1/all_match_info.json	-1.0	-1.0	0.0	0.0	0.0	103.0	[]
-1.0	-1.0	['PHE', 'ILE', 'HIS']	2432.0	15.0	C6L	matching_data/matching_3res_site_to_native_ntf2_no_dump/dh/3dha/0/all_match_info.json	-1.0	-1.0	0.0	0.0	0.0	103.0	[]
2.0	-1.0	['ARG', 'PHE', 'ILE']	2431.0	6.0	GOL	matching_data/matching_3res_site_to_native_ntf2_no_dump/dh/3dha/1/all_match_info.json	101.0	-1.0	1.0	0.0	0.0	103.0	[]
-1.0	-1.0	['TRP', 'LYS', 'VAL']	2434.0	6.0	GOL	matching_data/matching_3res_site_to_native_ntf2_no_dump/dh/5dhe/0/all_match_info.json	-1.0	-1.0	0.0	0.0	0.0	103.0	[]
4.0	50.0	['ASP', 'ASP', 'ASP']	2435.0	1.0	MG	matching_data/matching_3res_site_to_native_ntf2_no_dump/dh/2dh4/0/all_match_info.json	1.0	1.0	1.0	0.0	1.0	1.0	['1nwwA00.pdb.gz']
2.0	86.0	['LYS', 'LYS', 'ARG']	2436.0	5.0	SO4	matching_data/matching_3res_site_to_native_ntf2_no_dump/dh/4dh4/0/all_match_info.json	22.0	22.0	1.0	0.0	1.0	22.0	['4x2oA00.pdb.gz']
2.0	-1.0	['ASP', 'ILE', 'GLY']	2438.0	1.0	CA	matching_data/matching_3res_site_to_native_ntf2_no_dump/dh/6dhb/0/all_match_info.json	50.0	-1.0	1.0	0.0	0.0	103.0	[]
2.0	14.0	['TYR', 'ILE', 'LYS']	2439.0	4.0	EDO	matching_data/matching_3res_site_to_native_ntf2_no_dump/dh/6dhb/2/all_match_info.json	1.0	3.0	3.0	0.0	1.0	3.0	['3en8A01.pdb.gz']
-1.0	-1.0	['PHE', 'ILE', 'MET']	2437.0	9.0	BEZ	matching_data/matching_3res_site_to_native_ntf2_no_dump/dh/6dhb/1/all_match_info.json	-1.0	-1.0	0.0	0.0	0.0	103.0	[]
1.4285714285714286	-1.0	['GLY', 'ALA', 'TYR']	2440.0	5.0	SO4	matching_data/matching_3res_site_to_native_ntf2_no_dump/mg/1mgt/0/all_match_info.json	2.0	-1.0	7.0	0.0	0.0	103.0	[]
-1.0	-1.0	['ARG', 'TYR', 'HIS']	2441.0	5.0	SO4	matching_data/matching_3res_site_to_native_ntf2_no_dump/mg/1mgr/0/all_match_info.json	-1.0	-1.0	0.0	0.0	0.0	103.0	[]
-1.0	-1.0	['GLY', 'THR', 'LYS']	2443.0	1.0	CL	matching_data/matching_3res_site_to_native_ntf2_no_dump/mg/6mgb/0/all_match_info.json	-1.0	-1.0	0.0	0.0	0.0	103.0	[]
-1.0	-1.0	['ASP', 'PRO', 'ASP']	2444.0	21.0	C5P	matching_data/matching_3res_site_to_native_ntf2_no_dump/mg/6mgb/2/all_match_info.json	-1.0	-1.0	0.0	0.0	0.0	103.0	[]
-1.0	-1.0	['PHE', 'PHE', 'TYR']	2446.0	16.0	1PE	matching_data/matching_3res_site_to_native_ntf2_no_dump/mg/4mg3/0/all_match_info.json	-1.0	-1.0	0.0	0.0	0.0	103.0	[]
-1.0	-1.0	['VAL', 'PHE', 'LEU']	2445.0	8.0	TRS	matching_data/matching_3res_site_to_native_ntf2_no_dump/mg/4mg3/1/all_match_info.json	-1.0	-1.0	0.0	0.0	0.0	103.0	[]
-1.0	-1.0	['ASP', 'GLU', 'HIS']	2447.0	1.0	CA	matching_data/matching_3res_site_to_native_ntf2_no_dump/mg/4mgq/0/all_match_info.json	-1.0	-1.0	0.0	0.0	0.0	103.0	[]
-1.0	-1.0	['VAL', 'ILE', 'PRO']	2452.0	48.0	COA	matching_data/matching_3res_site_to_native_ntf2_no_dump/mg/6mgg/0/all_match_info.json	-1.0	-1.0	0.0	0.0	0.0	103.0	[]
-1.0	-1.0	['ASN', 'GLN', 'GLU']	2453.0	4.0	EDO	matching_data/matching_3res_site_to_native_ntf2_no_dump/mg/6mgg/2/all_match_info.json	-1.0	-1.0	0.0	0.0	0.0	103.0	[]
4.0	32.0	['MET', 'TYR', 'THR']	2454.0	51.0	ACO	matching_data/matching_3res_site_to_native_ntf2_no_dump/mg/3mgd/0/all_match_info.json	6.0	18.0	5.0	0.0	1.0	18.0	['4q53B00.pdb.gz']
-1.0	-1.0	['TRP', 'GLU', 'GLY']	2456.0	6.0	GOL	matching_data/matching_3res_site_to_native_ntf2_no_dump/mg/3mg1/0/all_match_info.json	-1.0	-1.0	0.0	0.0	0.0	103.0	[]
-1.0	-1.0	['ILE', 'TYR', 'ILE']	2455.0	41.0	ECH	matching_data/matching_3res_site_to_native_ntf2_no_dump/mg/3mg1/1/all_match_info.json	-1.0	-1.0	0.0	0.0	0.0	103.0	[]
-1.0	-1.0	['GLY', 'HIS', 'GLU']	2457.0	1.0	K	matching_data/matching_3res_site_to_native_ntf2_no_dump/mg/6mgr/0/all_match_info.json	-1.0	-1.0	0.0	0.0	0.0	103.0	[]
-1.0	-1.0	['THR', 'MET', 'MET']	2459.0	24.0	JQS	matching_data/matching_3res_site_to_native_ntf2_no_dump/mg/6mgu/0/all_match_info.json	-1.0	-1.0	0.0	0.0	0.0	103.0	[]
-1.0	-1.0	['ASP', 'MET', 'GLY']	2460.0	7.0	PEG	matching_data/matching_3res_site_to_native_ntf2_no_dump/mg/6mgu/2/all_match_info.json	-1.0	-1.0	0.0	0.0	0.0	103.0	[]
1.6666666666666667	-1.0	['GLY', 'GLY', 'CYS']	2458.0	1.0	K	matching_data/matching_3res_site_to_native_ntf2_no_dump/mg/6mgu/1/all_match_info.json	1.0	-1.0	3.0	0.0	0.0	103.0	[]
-1.0	-1.0	['HIS', 'ARG', 'PHE']	2461.0	4.0	ACT	matching_data/matching_3res_site_to_native_ntf2_no_dump/mg/5mgz/1/all_match_info.json	-1.0	-1.0	0.0	0.0	0.0	103.0	[]
-1.0	-1.0	['TRP', 'ASN', 'GLY']	2464.0	1.0	CL	matching_data/matching_3res_site_to_native_ntf2_no_dump/mg/4mg4/0/all_match_info.json	-1.0	-1.0	0.0	0.0	0.0	103.0	[]
-1.0	-1.0	['CYS', 'CYS', 'THR']	2465.0	4.0	EDO	matching_data/matching_3res_site_to_native_ntf2_no_dump/mg/4mge/0/all_match_info.json	-1.0	-1.0	0.0	0.0	0.0	103.0	[]
-1.0	-1.0	['TYR', 'TYR', 'PHE']	2468.0	43.0	JRA	matching_data/matching_3res_site_to_native_ntf2_no_dump/mg/6mgh/0/all_match_info.json	-1.0	-1.0	0.0	0.0	0.0	103.0	[]
-1.0	-1.0	['ILE', 'LEU', 'SER']	2470.0	5.0	SO4	matching_data/matching_3res_site_to_native_ntf2_no_dump/mg/1mg4/0/all_match_info.json	-1.0	-1.0	0.0	0.0	0.0	103.0	[]
-1.0	-1.0	['GLU', 'ASP', 'HIS']	2472.0	21.0	C5P	matching_data/matching_3res_site_to_native_ntf2_no_dump/mg/6mgc/0/all_match_info.json	-1.0	-1.0	0.0	0.0	0.0	103.0	[]
1.0	-1.0	['VAL', 'TRP', 'SER']	2471.0	1.0	CL	matching_data/matching_3res_site_to_native_ntf2_no_dump/mg/6mgc/1/all_match_info.json	24.0	-1.0	1.0	0.0	0.0	103.0	[]
-1.0	-1.0	['ALA', 'ASP', 'VAL']	2474.0	44.0	NAI	matching_data/matching_3res_site_to_native_ntf2_no_dump/mg/1mg5/0/all_match_info.json	-1.0	-1.0	0.0	0.0	0.0	103.0	[]
3.0	49.0	['PRO', 'TRP', 'SER']	2475.0	6.0	GOL	matching_data/matching_3res_site_to_native_ntf2_no_dump/uv/2uvl/0/all_match_info.json	1.0	5.0	3.0	0.0	1.0	5.0	['2qiyA00.pdb.gz']
-1.0	-1.0	['ASP', 'LEU', 'VAL']	2477.0	12.0	MES	matching_data/matching_3res_site_to_native_ntf2_no_dump/uv/2uv3/0/all_match_info.json	-1.0	-1.0	0.0	0.0	0.0	103.0	[]
-1.0	-1.0	['VAL', 'LEU', 'PRO']	2478.0	29.0	8NM	matching_data/matching_3res_site_to_native_ntf2_no_dump/uv/5uvx/0/all_match_info.json	-1.0	-1.0	0.0	0.0	0.0	103.0	[]
-1.0	-1.0	['ALA', 'ASP', 'VAL']	2480.0	23.0	AMP	matching_data/matching_3res_site_to_native_ntf2_no_dump/uv/2uv4/0/all_match_info.json	-1.0	-1.0	0.0	0.0	0.0	103.0	[]
-1.0	-1.0	['ASP', 'GLU', 'ALA']	2481.0	1.0	MN	matching_data/matching_3res_site_to_native_ntf2_no_dump/uv/1uvj/0/all_match_info.json	-1.0	-1.0	0.0	0.0	0.0	103.0	[]
-1.0	-1.0	['ILE', 'TRP', 'LYS']	2483.0	4.0	ACT	matching_data/matching_3res_site_to_native_ntf2_no_dump/uv/2uvp/0/all_match_info.json	-1.0	-1.0	0.0	0.0	0.0	103.0	[]
-1.0	-1.0	['ILE', 'TYR', 'GLN']	2484.0	6.0	GOL	matching_data/matching_3res_site_to_native_ntf2_no_dump/uv/2uvp/2/all_match_info.json	-1.0	-1.0	0.0	0.0	0.0	103.0	[]
-1.0	-1.0	['PHE', 'ASP', 'GLU']	2486.0	15.0	NDG	matching_data/matching_3res_site_to_native_ntf2_no_dump/uv/2uvo/0/all_match_info.json	-1.0	-1.0	0.0	0.0	0.0	103.0	[]
-1.0	-1.0	['TYR', 'MET', 'GLY']	2487.0	6.0	GOL	matching_data/matching_3res_site_to_native_ntf2_no_dump/uv/2uvo/2/all_match_info.json	-1.0	-1.0	0.0	0.0	0.0	103.0	[]
-1.0	-1.0	['ASP', 'TYR', 'ASP']	2485.0	15.0	NAG	matching_data/matching_3res_site_to_native_ntf2_no_dump/uv/2uvo/1/all_match_info.json	-1.0	-1.0	0.0	0.0	0.0	103.0	[]
3.0	61.0	['ASP', 'ASP', 'GLU']	2488.0	1.0	MG	matching_data/matching_3res_site_to_native_ntf2_no_dump/uv/5uvd/0/all_match_info.json	3.0	3.0	1.0	0.0	1.0	3.0	['3en8A01.pdb.gz']
-1.0	-1.0	['PRO', 'PRO', 'PRO']	2490.0	1.0	CA	matching_data/matching_3res_site_to_native_ntf2_no_dump/uv/1uv4/0/all_match_info.json	-1.0	-1.0	0.0	0.0	0.0	103.0	[]
-1.0	-1.0	['ARG', 'GLY', 'TRP']	2489.0	4.0	EDO	matching_data/matching_3res_site_to_native_ntf2_no_dump/uv/1uv4/1/all_match_info.json	-1.0	-1.0	0.0	0.0	0.0	103.0	[]
-1.0	-1.0	['ARG', 'THR', 'GLY']	2492.0	4.0	BEF	matching_data/matching_3res_site_to_native_ntf2_no_dump/uv/6uv2/0/all_match_info.json	-1.0	-1.0	0.0	0.0	0.0	103.0	[]
-1.0	-1.0	['ASN', 'TYR', 'TYR']	2493.0	4.0	ACY	matching_data/matching_3res_site_to_native_ntf2_no_dump/uv/1uvq/0/all_match_info.json	-1.0	-1.0	0.0	0.0	0.0	103.0	[]
-1.0	-1.0	['ARG', 'GLY', 'THR']	2495.0	4.0	BEF	matching_data/matching_3res_site_to_native_ntf2_no_dump/uv/6uv3/0/all_match_info.json	-1.0	-1.0	0.0	0.0	0.0	103.0	[]
-1.0	-1.0	['ASP', 'ILE', 'ALA']	2497.0	44.0	NAD	matching_data/matching_3res_site_to_native_ntf2_no_dump/uv/3uve/0/all_match_info.json	-1.0	-1.0	0.0	0.0	0.0	103.0	[]
-1.0	-1.0	['ILE', 'ASP', 'ARG']	2498.0	4.0	EDO	matching_data/matching_3res_site_to_native_ntf2_no_dump/uv/3uve/2/all_match_info.json	-1.0	-1.0	0.0	0.0	0.0	103.0	[]
-1.0	-1.0	['MET', 'HIS', 'ARG']	2496.0	13.0	PG4	matching_data/matching_3res_site_to_native_ntf2_no_dump/uv/3uve/1/all_match_info.json	-1.0	-1.0	0.0	0.0	0.0	103.0	[]
-1.0	-1.0	['ASP', 'ILE', 'ALA']	2499.0	44.0	6V0	matching_data/matching_3res_site_to_native_ntf2_no_dump/kk/5kka/0/all_match_info.json	-1.0	-1.0	0.0	0.0	0.0	103.0	[]
-1.0	-1.0	['PHE', 'ALA', 'LYS']	2501.0	4.0	EDO	matching_data/matching_3res_site_to_native_ntf2_no_dump/kk/5kk4/0/all_match_info.json	-1.0	-1.0	0.0	0.0	0.0	103.0	[]
-1.0	-1.0	['ARG', 'MET', 'GLU']	2502.0	27.0	SAM	matching_data/matching_3res_site_to_native_ntf2_no_dump/kk/3kkz/0/all_match_info.json	-1.0	-1.0	0.0	0.0	0.0	103.0	[]
-1.0	-1.0	['ALA', 'VAL', 'VAL']	2504.0	44.0	6V0	matching_data/matching_3res_site_to_native_ntf2_no_dump/kk/5kkc/0/all_match_info.json	-1.0	-1.0	0.0	0.0	0.0	103.0	[]
-1.0	-1.0	['ILE', 'LYS', 'LYS']	2503.0	5.0	SO4	matching_data/matching_3res_site_to_native_ntf2_no_dump/kk/5kkc/1/all_match_info.json	-1.0	-1.0	0.0	0.0	0.0	103.0	[]
2.0	48.0	['ARG', 'GLY', 'ASP']	2506.0	1.0	CL	matching_data/matching_3res_site_to_native_ntf2_no_dump/kk/3kkg/0/all_match_info.json	5.0	10.0	2.0	0.0	1.0	10.0	['3kkgA00.pdb.gz']
2.0	21.0	['LEU', 'LEU', 'TYR']	2505.0	7.0	PEG	matching_data/matching_3res_site_to_native_ntf2_no_dump/kk/3kkg/1/all_match_info.json	10.0	10.0	1.0	0.0	1.0	10.0	['3kkgA00.pdb.gz']
-1.0	-1.0	['ASP', 'GLU', 'SER']	2509.0	1.0	NI	matching_data/matching_3res_site_to_native_ntf2_no_dump/kk/4kk7/0/all_match_info.json	-1.0	-1.0	0.0	0.0	0.0	103.0	[]
-1.0	-1.0	['ASN', 'SER', 'SER']	2508.0	6.0	GOL	matching_data/matching_3res_site_to_native_ntf2_no_dump/kk/4kk7/1/all_match_info.json	-1.0	-1.0	0.0	0.0	0.0	103.0	[]
4.0	-1.0	['LYS', 'ALA', 'TYR']	2512.0	19.0	P6G	matching_data/matching_3res_site_to_native_ntf2_no_dump/kk/3kkf/2/all_match_info.json	46.0	-1.0	1.0	0.0	0.0	103.0	[]
-1.0	-1.0	['ASN', 'GLU', 'PRO']	2510.0	4.0	EDO	matching_data/matching_3res_site_to_native_ntf2_no_dump/kk/3kkf/1/all_match_info.json	-1.0	-1.0	0.0	0.0	0.0	103.0	[]
-1.0	-1.0	['LYS', 'CYS', 'GLN']	2513.0	5.0	SO4	matching_data/matching_3res_site_to_native_ntf2_no_dump/kk/1kko/0/all_match_info.json	-1.0	-1.0	0.0	0.0	0.0	103.0	[]
-1.0	-1.0	['ILE', 'PHE', 'CYS']	2514.0	8.0	DTT	matching_data/matching_3res_site_to_native_ntf2_no_dump/kk/3kki/0/all_match_info.json	-1.0	-1.0	0.0	0.0	0.0	103.0	[]
2.0	50.0	['ASP', 'GLU', 'GLU']	2516.0	1.0	ZN	matching_data/matching_3res_site_to_native_ntf2_no_dump/v7/6v77/0/all_match_info.json	1.0	1.0	1.0	0.0	1.0	1.0	['1nwwA00.pdb.gz']
-1.0	-1.0	['LYS', 'GLY', 'HIS']	2517.0	5.0	SO4	matching_data/matching_3res_site_to_native_ntf2_no_dump/v7/6v77/2/all_match_info.json	-1.0	-1.0	0.0	0.0	0.0	103.0	[]
-1.0	-1.0	['ASP', 'MET', 'ARG']	2515.0	4.0	EDO	matching_data/matching_3res_site_to_native_ntf2_no_dump/v7/6v77/1/all_match_info.json	-1.0	-1.0	0.0	0.0	0.0	103.0	[]
4.0	55.0	['ASP', 'GLU', 'GLU']	2519.0	1.0	CA	matching_data/matching_3res_site_to_native_ntf2_no_dump/v7/6v72/0/all_match_info.json	1.0	1.0	1.0	0.0	1.0	1.0	['1nwwA00.pdb.gz']
-1.0	-1.0	['HIS', 'ALA', 'SER']	2518.0	1.0	CL	matching_data/matching_3res_site_to_native_ntf2_no_dump/v7/6v72/1/all_match_info.json	-1.0	-1.0	0.0	0.0	0.0	103.0	[]
2.375	17.0	['TYR', 'VAL', 'TRP']	2522.0	13.0	CIT	matching_data/matching_3res_site_to_native_ntf2_no_dump/v7/1v7r/0/all_match_info.json	1.0	23.0	16.0	0.0	1.0	23.0	['3h3hB00.pdb.gz']
2.0	39.0	['LYS', 'ASN', 'GLY']	2524.0	4.0	ACT	matching_data/matching_3res_site_to_native_ntf2_no_dump/v7/6v7g/0/all_match_info.json	4.0	4.0	1.0	0.0	1.0	4.0	['3k0zA00.pdb.gz']
-1.0	-1.0	['LEU', 'PHE', 'HIS']	2523.0	9.0	BEZ	matching_data/matching_3res_site_to_native_ntf2_no_dump/v7/6v7g/1/all_match_info.json	-1.0	-1.0	0.0	0.0	0.0	103.0	[]
-1.0	-1.0	['TYR', 'GLY', 'HIS']	2525.0	9.0	BEZ	matching_data/matching_3res_site_to_native_ntf2_no_dump/v7/2v7b/0/all_match_info.json	-1.0	-1.0	0.0	0.0	0.0	103.0	[]
4.0	616.0	['TRP', 'SER', 'THR']	2526.0	4.0	EDO	matching_data/matching_3res_site_to_native_ntf2_no_dump/v7/3v7b/0/all_match_info.json	1.0	1.0	1.0	0.0	1.0	1.0	['1nwwA00.pdb.gz']
-1.0	-1.0	['CYS', 'GLN', 'TRP']	2528.0	10.0	PGE	matching_data/matching_3res_site_to_native_ntf2_no_dump/v7/2v76/0/all_match_info.json	-1.0	-1.0	0.0	0.0	0.0	103.0	[]
2.0	29.0	['ARG', 'GLY', 'ARG']	2527.0	5.0	SO4	matching_data/matching_3res_site_to_native_ntf2_no_dump/v7/2v76/1/all_match_info.json	2.0	2.0	1.0	0.0	1.0	2.0	['3e99A00.pdb.gz']
3.1666666666666665	437.0	['TRP', 'GLU', 'ALA']	2530.0	1.0	CL	matching_data/matching_3res_site_to_native_ntf2_no_dump/v7/2v7f/0/all_match_info.json	3.0	25.0	6.0	0.0	1.0	25.0	['1q40D00.pdb.gz']
-1.0	-1.0	['ASP', 'GLU', 'HIS']	2532.0	1.0	MN	matching_data/matching_3res_site_to_native_ntf2_no_dump/v7/1v7z/0/all_match_info.json	-1.0	-1.0	0.0	0.0	0.0	103.0	[]
-1.0	-1.0	['TRP', 'SER', 'TYR']	2534.0	9.0	CRN	matching_data/matching_3res_site_to_native_ntf2_no_dump/v7/1v7z/3/all_match_info.json	-1.0	-1.0	0.0	0.0	0.0	103.0	[]
-1.0	-1.0	['ASP', 'GLU', 'GLU']	2531.0	1.0	ZN	matching_data/matching_3res_site_to_native_ntf2_no_dump/v7/1v7z/1/all_match_info.json	-1.0	-1.0	0.0	0.0	0.0	103.0	[]
3.0	11.0	['TRP', 'MET', 'GLY']	2535.0	6.0	GOL	matching_data/matching_3res_site_to_native_ntf2_no_dump/v7/2v7s/0/all_match_info.json	1.0	1.0	1.0	0.0	1.0	1.0	['1nwwA00.pdb.gz']
-1.0	-1.0	['ASP', 'VAL', 'VAL']	2538.0	48.0	NAP	matching_data/matching_3res_site_to_native_ntf2_no_dump/v7/5v7n/0/all_match_info.json	-1.0	-1.0	0.0	0.0	0.0	103.0	[]
-1.0	-1.0	['VAL', 'ALA', 'ALA']	2540.0	1.0	NA	matching_data/matching_3res_site_to_native_ntf2_no_dump/v7/5v7n/2/all_match_info.json	-1.0	-1.0	0.0	0.0	0.0	103.0	[]
2.0	-1.0	['VAL', 'THR', 'ARG']	2542.0	6.0	GOL	matching_data/matching_3res_site_to_native_ntf2_no_dump/v7/5v7n/6/all_match_info.json	84.0	-1.0	1.0	0.0	0.0	103.0	[]
-1.0	-1.0	['HIS', 'VAL', 'GLY']	2537.0	13.0	8YV	matching_data/matching_3res_site_to_native_ntf2_no_dump/v7/5v7n/1/all_match_info.json	-1.0	-1.0	0.0	0.0	0.0	103.0	[]
-1.0	-1.0	['ASP', 'TYR', 'ILE']	2544.0	4.0	EDO	matching_data/matching_3res_site_to_native_ntf2_no_dump/v7/6v71/0/all_match_info.json	-1.0	-1.0	0.0	0.0	0.0	103.0	[]
2.0	-1.0	['ASN', 'GLY', 'HIS']	2543.0	4.0	NO3	matching_data/matching_3res_site_to_native_ntf2_no_dump/v7/6v71/1/all_match_info.json	41.0	-1.0	1.0	0.0	0.0	103.0	[]
-1.0	-1.0	['LEU', 'TRP', 'ILE']	2545.0	15.0	EPE	matching_data/matching_3res_site_to_native_ntf2_no_dump/v7/2v77/0/all_match_info.json	-1.0	-1.0	0.0	0.0	0.0	103.0	[]
1.0	-1.0	['THR', 'SER', 'PHE']	2547.0	7.0	MLA	matching_data/matching_3res_site_to_native_ntf2_no_dump/v7/3v7n/0/all_match_info.json	48.0	-1.0	2.0	0.0	0.0	103.0	[]
1.0	15.0	['HIS', 'GLY', 'HIS']	2549.0	5.0	SO4	matching_data/matching_3res_site_to_native_ntf2_no_dump/v7/5v7u/0/all_match_info.json	28.0	28.0	1.0	0.0	1.0	28.0	['3g0kA00.pdb.gz']
-1.0	-1.0	['ARG', 'TYR', 'TYR']	2550.0	13.0	CIT	matching_data/matching_3res_site_to_native_ntf2_no_dump/v7/3v7q/0/all_match_info.json	-1.0	-1.0	0.0	0.0	0.0	103.0	[]
-1.0	-1.0	['ARG', 'ARG', 'SER']	2552.0	1.0	CL	matching_data/matching_3res_site_to_native_ntf2_no_dump/v7/1v7p/0/all_match_info.json	-1.0	-1.0	0.0	0.0	0.0	103.0	[]
-1.0	-1.0	['ASP', 'SER', 'ASP']	2551.0	1.0	MN	matching_data/matching_3res_site_to_native_ntf2_no_dump/v7/1v7p/1/all_match_info.json	-1.0	-1.0	0.0	0.0	0.0	103.0	[]
-1.0	-1.0	['HIS', 'HIS', 'ARG']	2553.0	6.0	GOL	matching_data/matching_3res_site_to_native_ntf2_no_dump/v7/5v76/0/all_match_info.json	-1.0	-1.0	0.0	0.0	0.0	103.0	[]
-1.0	-1.0	['CYS', 'LYS', 'GLU']	2556.0	15.0	NDG	matching_data/matching_3res_site_to_native_ntf2_no_dump/v7/1v7w/0/all_match_info.json	-1.0	-1.0	0.0	0.0	0.0	103.0	[]
2.0	31.0	['ASP', 'ASN', 'LEU']	2557.0	1.0	CA	matching_data/matching_3res_site_to_native_ntf2_no_dump/v7/1v7w/2/all_match_info.json	7.0	9.0	2.0	0.0	1.0	9.0	['3gzrB00.pdb.gz']
-1.0	-1.0	['TRP', 'PHE', 'ARG']	2555.0	15.0	NAG	matching_data/matching_3res_site_to_native_ntf2_no_dump/v7/1v7w/1/all_match_info.json	-1.0	-1.0	0.0	0.0	0.0	103.0	[]
-1.0	-1.0	['LEU', 'LEU', 'ALA']	2559.0	43.0	HEM	matching_data/matching_3res_site_to_native_ntf2_no_dump/v7/2v7k/0/all_match_info.json	-1.0	-1.0	0.0	0.0	0.0	103.0	[]
-1.0	-1.0	['ARG', 'LEU', 'THR']	2562.0	15.0	BSA	matching_data/matching_3res_site_to_native_ntf2_no_dump/yq/1yqs/0/all_match_info.json	-1.0	-1.0	0.0	0.0	0.0	103.0	[]
2.2	-1.0	['PRO', 'VAL', 'GLY']	2561.0	6.0	GOL	matching_data/matching_3res_site_to_native_ntf2_no_dump/yq/1yqs/1/all_match_info.json	25.0	-1.0	5.0	0.0	0.0	103.0	[]
-1.0	-1.0	['PHE', 'VAL', 'ALA']	2564.0	43.0	HEM	matching_data/matching_3res_site_to_native_ntf2_no_dump/yq/5yqa/0/all_match_info.json	-1.0	-1.0	0.0	0.0	0.0	103.0	[]
-1.0	-1.0	['GLN', 'ARG', 'ARG']	2565.0	1.0	CL	matching_data/matching_3res_site_to_native_ntf2_no_dump/yq/5yqa/2/all_match_info.json	-1.0	-1.0	0.0	0.0	0.0	103.0	[]
-1.0	-1.0	['ALA', 'LEU', 'PHE']	2563.0	12.0	8ZU	matching_data/matching_3res_site_to_native_ntf2_no_dump/yq/5yqa/1/all_match_info.json	-1.0	-1.0	0.0	0.0	0.0	103.0	[]
-1.0	-1.0	['ASP', 'THR', 'GLU']	2566.0	1.0	MG	matching_data/matching_3res_site_to_native_ntf2_no_dump/yq/1yqt/0/all_match_info.json	-1.0	-1.0	0.0	0.0	0.0	103.0	[]
-1.0	-1.0	['ASP', 'VAL', 'ALA']	2567.0	27.0	SAM	matching_data/matching_3res_site_to_native_ntf2_no_dump/yq/2yqz/0/all_match_info.json	-1.0	-1.0	0.0	0.0	0.0	103.0	[]
-1.0	-1.0	['GLU', 'ASP', 'TRP']	2568.0	29.0	CBS	matching_data/matching_3res_site_to_native_ntf2_no_dump/yq/5yqw/1/all_match_info.json	-1.0	-1.0	0.0	0.0	0.0	103.0	[]
-1.0	-1.0	['ALA', 'ILE', 'GLY']	2570.0	53.0	FAD	matching_data/matching_3res_site_to_native_ntf2_no_dump/yq/2yqu/1/all_match_info.json	-1.0	-1.0	0.0	0.0	0.0	103.0	[]
1.4	-1.0	['GLY', 'GLY', 'ALA']	2575.0	1.0	MG	matching_data/matching_3res_site_to_native_ntf2_no_dump/yq/1yq2/0/all_match_info.json	1.0	-1.0	5.0	0.0	0.0	103.0	[]
-1.0	-1.0	['ARG', 'ARG', 'SER']	2577.0	5.0	SO4	matching_data/matching_3res_site_to_native_ntf2_no_dump/yq/1yq2/3/all_match_info.json	-1.0	-1.0	0.0	0.0	0.0	103.0	[]
2.0	30.0	['THR', 'ARG', 'ARG']	2576.0	1.0	CL	matching_data/matching_3res_site_to_native_ntf2_no_dump/yq/1yq2/2/all_match_info.json	36.0	36.0	1.0	0.0	1.0	36.0	['3b8lA01.pdb.gz']
-1.0	-1.0	['THR', 'GLY', 'PRO']	2573.0	7.0	PEG	matching_data/matching_3res_site_to_native_ntf2_no_dump/yq/1yq2/4/all_match_info.json	-1.0	-1.0	0.0	0.0	0.0	103.0	[]
-1.0	-1.0	['ASP', 'ASP', 'PHE']	2574.0	1.0	NA	matching_data/matching_3res_site_to_native_ntf2_no_dump/yq/1yq2/1/all_match_info.json	-1.0	-1.0	0.0	0.0	0.0	103.0	[]
-1.0	-1.0	['ASP', 'THR', 'GLU']	2579.0	1.0	CA	matching_data/matching_3res_site_to_native_ntf2_no_dump/yq/5yq0/0/all_match_info.json	-1.0	-1.0	0.0	0.0	0.0	103.0	[]
-1.0	-1.0	['LEU', 'VAL', 'PRO']	2580.0	29.0	4GZ	matching_data/matching_3res_site_to_native_ntf2_no_dump/yq/4yqd/0/all_match_info.json	-1.0	-1.0	0.0	0.0	0.0	103.0	[]
3.0	324.0	['ASN', 'GLY', 'GLU']	2583.0	5.0	SO4	matching_data/matching_3res_site_to_native_ntf2_no_dump/nu/4nut/0/all_match_info.json	1.0	1.0	1.0	0.0	1.0	1.0	['1nwwA00.pdb.gz']
4.5	-1.0	['GLY', 'TYR', 'LYS']	2584.0	4.0	IPA	matching_data/matching_3res_site_to_native_ntf2_no_dump/nu/5nuz/1/all_match_info.json	48.0	-1.0	2.0	0.0	0.0	103.0	[]
-1.0	-1.0	['ASP', 'MET', 'LEU']	2587.0	16.0	F6P	matching_data/matching_3res_site_to_native_ntf2_no_dump/nu/1nuw/0/all_match_info.json	-1.0	-1.0	0.0	0.0	0.0	103.0	[]
-1.0	-1.0	['ASP', 'GLU', 'LEU']	2588.0	1.0	MG	matching_data/matching_3res_site_to_native_ntf2_no_dump/nu/1nuw/2/all_match_info.json	-1.0	-1.0	0.0	0.0	0.0	103.0	[]
1.2	-1.0	['GLY', 'ARG', 'SER']	2586.0	4.0	PO3	matching_data/matching_3res_site_to_native_ntf2_no_dump/nu/1nuw/1/all_match_info.json	12.0	-1.0	10.0	0.0	0.0	103.0	[]
-1.0	-1.0	['ASP', 'ASP', 'GLU']	2590.0	1.0	MN	matching_data/matching_3res_site_to_native_ntf2_no_dump/nu/1nu5/0/all_match_info.json	-1.0	-1.0	0.0	0.0	0.0	103.0	[]
[truncated: 18,011 more rows]
