# Supplementary material for: De novo protein fold families expand the designable ligand binding site space
Source: PLoS Comput Biol. 2021 Nov 22;17(11):e1009620. doi: 10.1371/journal.pcbi.1009620 (PMC8648124; doi:10.1371/journal.pcbi.1009620)
Supplement: S1 File — (GZ) [file pcbi.1009620.s006.tar.gz › summary_tables_of_matching_results/summary_table_matching_to_native_ntf2.tsv]

average_success_fast_match_time	average_success_rosetta_match_time	binding_site_residues	job_id	ligand_n_heavy_atoms	ligand_name	match_info_file	n_scaffolds_to_first_fast_match	n_scaffolds_to_first_rosetta_match	num_fast_match_succeed	num_rosetta_match_failed	num_rosetta_match_succeed	num_scaffold_tested	success_rosetta_match_scaffolds
-1.0	-1.0	['HIS', 'ASP', 'TYR', 'HIS', 'TRP', 'PHE', 'HIS', 'HIS', 'PHE', 'GLY']	2.0	12.0	LY0	matching_data/matching_site_to_native_ntf2_no_dump/ly/3ly0/0/all_match_info.json	-1.0	-1.0	0.0	0.0	0.0	103.0	[]
-1.0	-1.0	['ASP', 'GLU', 'ASP']	1.0	1.0	ZN	matching_data/matching_site_to_native_ntf2_no_dump/ly/3ly0/1/all_match_info.json	-1.0	-1.0	0.0	0.0	0.0	103.0	[]
2.3333333333333335	14.0	['VAL', 'TRP', 'PHE', 'GLU']	4.0	5.0	IMD	matching_data/matching_site_to_native_ntf2_no_dump/ly/3lyg/0/all_match_info.json	1.0	53.0	3.0	0.0	1.0	53.0	['1tuhA00.pdb.gz']
1.84	10.0	['GLU', 'GLY', 'ALA']	5.0	6.0	GOL	matching_data/matching_site_to_native_ntf2_no_dump/ly/3lyg/2/all_match_info.json	1.0	68.0	25.0	0.0	1.0	68.0	['1z1sA00.pdb.gz']
2.0	45.0	['THR', 'LYS']	3.0	5.0	SO4	matching_data/matching_site_to_native_ntf2_no_dump/ly/3lyg/1/all_match_info.json	1.0	1.0	1.0	0.0	1.0	1.0	['1nwwA00.pdb.gz']
-1.0	-1.0	['ILE', 'ASP', 'SER', 'GLY', 'ASN', 'THR', 'LEU']	6.0	5.0	PO4	matching_data/matching_site_to_native_ntf2_no_dump/ly/4lyy/0/all_match_info.json	-1.0	-1.0	0.0	0.0	0.0	103.0	[]
-1.0	-1.0	['ASN', 'ALA', 'GLU', 'ASP', 'SER', 'ASN']	7.0	1.0	MG	matching_data/matching_site_to_native_ntf2_no_dump/ly/5ly8/0/all_match_info.json	-1.0	-1.0	0.0	0.0	0.0	103.0	[]
2.0	17.0	['TYR', 'ALA', 'MET']	9.0	5.0	SO4	matching_data/matching_site_to_native_ntf2_no_dump/ly/4lyh/0/all_match_info.json	2.0	2.0	1.0	0.0	1.0	2.0	['3e99A00.pdb.gz']
-1.0	-1.0	['VAL', 'GLY', 'CYS', 'THR', 'GLU', 'GLU', 'ARG', 'TYR', 'MET', 'TYR']	10.0	26.0	21F	matching_data/matching_site_to_native_ntf2_no_dump/ly/4lyh/2/all_match_info.json	-1.0	-1.0	0.0	0.0	0.0	103.0	[]
-1.0	-1.0	['GLY', 'VAL', 'GLY', 'LYS', 'SER', 'ALA', 'PHE', 'ASP', 'ASN', 'LYS', 'ASP', 'LEU', 'SER', 'ALA', 'LYS']	8.0	28.0	GDP	matching_data/matching_site_to_native_ntf2_no_dump/ly/4lyh/1/all_match_info.json	-1.0	-1.0	0.0	0.0	0.0	103.0	[]
-1.0	-1.0	['CYS', 'CYS']	11.0	1.0	ZN	matching_data/matching_site_to_native_ntf2_no_dump/ly/5ly0/0/all_match_info.json	-1.0	-1.0	0.0	0.0	0.0	103.0	[]
-1.0	-1.0	['ASP', 'GLU', 'ASN', 'ALA']	13.0	6.0	GOL	matching_data/matching_site_to_native_ntf2_no_dump/ly/5ly9/0/all_match_info.json	-1.0	-1.0	0.0	0.0	0.0	103.0	[]
-1.0	-1.0	['ARG', 'GLU', 'ASP', 'LEU']	12.0	12.0	MES	matching_data/matching_site_to_native_ntf2_no_dump/ly/5ly9/1/all_match_info.json	-1.0	-1.0	0.0	0.0	0.0	103.0	[]
-1.0	-1.0	['GLY', 'SER', 'SER', 'TYR', 'ASN', 'ALA', 'TYR', 'SER', 'ARG', 'TYR']	15.0	16.0	PLP	matching_data/matching_site_to_native_ntf2_no_dump/ly/3ly1/0/all_match_info.json	-1.0	-1.0	0.0	0.0	0.0	103.0	[]
2.0	15.0	['THR', 'GLY']	16.0	4.0	EDO	matching_data/matching_site_to_native_ntf2_no_dump/ly/3ly1/2/all_match_info.json	2.0	16.0	8.0	0.0	1.0	16.0	['1jkgB00.pdb.gz']
-1.0	-1.0	['PHE', 'TYR', 'ARG', 'ARG', 'TYR', 'LYS']	14.0	13.0	CIT	matching_data/matching_site_to_native_ntf2_no_dump/ly/3ly1/1/all_match_info.json	-1.0	-1.0	0.0	0.0	0.0	103.0	[]
-1.0	-1.0	['THR', 'ASN', 'ARG', 'LYS', 'ASN']	17.0	5.0	SO4	matching_data/matching_site_to_native_ntf2_no_dump/ly/4ly7/0/all_match_info.json	-1.0	-1.0	0.0	0.0	0.0	103.0	[]
-1.0	-1.0	['GLY', 'LEU', 'ARG', 'LEU']	18.0	4.0	GAI	matching_data/matching_site_to_native_ntf2_no_dump/ly/4lyp/0/all_match_info.json	-1.0	-1.0	0.0	0.0	0.0	103.0	[]
3.0	6520.0	['SER', 'SER']	19.0	1.0	CL	matching_data/matching_site_to_native_ntf2_no_dump/ly/5lye/0/all_match_info.json	1.0	1.0	1.0	0.0	1.0	1.0	['1nwwA00.pdb.gz']
10.0	51.0	['HIS', 'PHE']	22.0	4.0	EDO	matching_data/matching_site_to_native_ntf2_no_dump/ly/4ly8/0/all_match_info.json	1.0	1.0	1.0	0.0	1.0	1.0	['1nwwA00.pdb.gz']
4.0	128.0	['ARG', 'HIS']	24.0	4.0	ACT	matching_data/matching_site_to_native_ntf2_no_dump/ly/4ly8/3/all_match_info.json	2.0	2.0	1.0	0.0	1.0	2.0	['3e99A00.pdb.gz']
-1.0	-1.0	['THR', 'ASP', 'ASP', 'HIS']	23.0	6.0	GOL	matching_data/matching_site_to_native_ntf2_no_dump/ly/4ly8/2/all_match_info.json	-1.0	-1.0	0.0	0.0	0.0	103.0	[]
-1.0	-1.0	['GLN', 'TYR', 'THR']	20.0	13.0	PG4	matching_data/matching_site_to_native_ntf2_no_dump/ly/4ly8/4/all_match_info.json	-1.0	-1.0	0.0	0.0	0.0	103.0	[]
-1.0	-1.0	['PHE', 'ARG', 'THR', 'HIS']	21.0	10.0	PGE	matching_data/matching_site_to_native_ntf2_no_dump/ly/4ly8/1/all_match_info.json	-1.0	-1.0	0.0	0.0	0.0	103.0	[]
-1.0	-1.0	['ASP', 'ASP', 'ASP', 'GLU']	25.0	1.0	CA	matching_data/matching_site_to_native_ntf2_no_dump/ly/3lye/0/all_match_info.json	-1.0	-1.0	0.0	0.0	0.0	103.0	[]
2.0	63.0	['ASP', 'ASP']	28.0	1.0	ZN	matching_data/matching_site_to_native_ntf2_no_dump/ly/4ly1/0/all_match_info.json	1.0	1.0	1.0	0.0	1.0	1.0	['1nwwA00.pdb.gz']
-1.0	-1.0	['ASP', 'GLY', 'ASP', 'ARG', 'GLU', 'LEU']	29.0	13.0	NHE	matching_data/matching_site_to_native_ntf2_no_dump/ly/4ly1/5/all_match_info.json	-1.0	-1.0	0.0	0.0	0.0	103.0	[]
-1.0	-1.0	['ARG', 'GLU', 'TYR', 'GLY']	31.0	13.0	PG4	matching_data/matching_site_to_native_ntf2_no_dump/ly/4ly1/3/all_match_info.json	-1.0	-1.0	0.0	0.0	0.0	103.0	[]
-1.0	-1.0	['PHE', 'THR', 'VAL', 'TYR']	30.0	1.0	NA	matching_data/matching_site_to_native_ntf2_no_dump/ly/4ly1/2/all_match_info.json	-1.0	-1.0	0.0	0.0	0.0	103.0	[]
-1.0	-1.0	['MET', 'ASP', 'LEU', 'HIS', 'HIS', 'GLY', 'PHE', 'CYS', 'ASP', 'HIS', 'PHE', 'LEU', 'GLY', 'GLY', 'TYR']	26.0	25.0	20Y	matching_data/matching_site_to_native_ntf2_no_dump/ly/4ly1/4/all_match_info.json	-1.0	-1.0	0.0	0.0	0.0	103.0	[]
-1.0	-1.0	['ASP', 'ASP', 'HIS', 'PHE', 'HIS']	27.0	1.0	CA	matching_data/matching_site_to_native_ntf2_no_dump/ly/4ly1/1/all_match_info.json	-1.0	-1.0	0.0	0.0	0.0	103.0	[]
1.2	-1.0	['SER', 'VAL']	32.0	6.0	GOL	matching_data/matching_site_to_native_ntf2_no_dump/ly/1lyq/0/all_match_info.json	4.0	-1.0	5.0	0.0	0.0	103.0	[]
-1.0	-1.0	['SER', 'ARG', 'GLN', 'LYS']	34.0	14.0	IPE	matching_data/matching_site_to_native_ntf2_no_dump/lf/4lfe/0/all_match_info.json	-1.0	-1.0	0.0	0.0	0.0	103.0	[]
2.0	45.0	['ASP', 'ASP', 'ASP']	33.0	1.0	MG	matching_data/matching_site_to_native_ntf2_no_dump/lf/4lfe/1/all_match_info.json	10.0	10.0	1.0	0.0	1.0	10.0	['3kkgA00.pdb.gz']
-1.0	-1.0	['SER', 'LEU', 'ARG', 'GLN', 'LYS', 'ASP']	36.0	14.0	IPE	matching_data/matching_site_to_native_ntf2_no_dump/lf/4lfg/0/all_match_info.json	-1.0	-1.0	0.0	0.0	0.0	103.0	[]
2.0	45.0	['ASP', 'ASP', 'ASP']	35.0	1.0	MG	matching_data/matching_site_to_native_ntf2_no_dump/lf/4lfg/1/all_match_info.json	10.0	10.0	1.0	0.0	1.0	10.0	['3kkgA00.pdb.gz']
2.0	46.0	['ASP', 'ASP']	37.0	1.0	NI	matching_data/matching_site_to_native_ntf2_no_dump/lf/5lfz/0/all_match_info.json	1.0	1.0	1.0	0.0	1.0	1.0	['1nwwA00.pdb.gz']
4.0	5116.0	['LYS', 'LEU']	39.0	5.0	SO4	matching_data/matching_site_to_native_ntf2_no_dump/lf/3lfk/0/all_match_info.json	1.0	1.0	1.0	0.0	1.0	1.0	['1nwwA00.pdb.gz']
8.0	26.0	['PHE', 'ASN']	38.0	13.0	CIT	matching_data/matching_site_to_native_ntf2_no_dump/lf/3lfk/1/all_match_info.json	1.0	1.0	1.0	0.0	1.0	1.0	['1nwwA00.pdb.gz']
-1.0	-1.0	['VAL', 'MET', 'ILE', 'HIS', 'SER', 'ARG', 'MET', 'LEU', 'THR', 'ASP']	40.0	23.0	AMP	matching_data/matching_site_to_native_ntf2_no_dump/lf/3lfr/0/all_match_info.json	-1.0	-1.0	0.0	0.0	0.0	103.0	[]
-1.0	-1.0	['PRO', 'GLU', 'LEU', 'TRP', 'LEU', 'LEU', 'LYS', 'LEU', 'ASP', 'SER', 'ASP']	42.0	20.0	BOG	matching_data/matching_site_to_native_ntf2_no_dump/lf/3lff/0/all_match_info.json	-1.0	-1.0	0.0	0.0	0.0	103.0	[]
-1.0	-1.0	['ARG', 'ARG', 'GLU', 'LEU', 'LEU', 'ILE', 'THR', 'HIS', 'ILE', 'LEU', 'ASP', 'PHE']	41.0	28.0	Z83	matching_data/matching_site_to_native_ntf2_no_dump/lf/3lff/1/all_match_info.json	-1.0	-1.0	0.0	0.0	0.0	103.0	[]
-1.0	-1.0	['GLU', 'GLU', 'THR', 'GLY', 'ASP']	44.0	1.0	CA	matching_data/matching_site_to_native_ntf2_no_dump/lf/5lf2/0/all_match_info.json	-1.0	-1.0	0.0	0.0	0.0	103.0	[]
-1.0	-1.0	['HIS', 'ARG', 'ARG']	43.0	1.0	CL	matching_data/matching_site_to_native_ntf2_no_dump/lf/5lf2/1/all_match_info.json	-1.0	-1.0	0.0	0.0	0.0	103.0	[]
-1.0	-1.0	['GLU', 'SER', 'GLU', 'ASN', 'ASP']	45.0	1.0	CA	matching_data/matching_site_to_native_ntf2_no_dump/lf/6lfj/0/all_match_info.json	-1.0	-1.0	0.0	0.0	0.0	103.0	[]
-1.0	-1.0	['ALA', 'GLY', 'GLN', 'ARG', 'GLY', 'ARG']	46.0	5.0	SO4	matching_data/matching_site_to_native_ntf2_no_dump/lf/3lfu/0/all_match_info.json	-1.0	-1.0	0.0	0.0	0.0	103.0	[]
-1.0	-1.0	['HIS', 'ASN', 'ARG', 'ARG', 'ASP', 'ILE', 'ARG', 'TYR', 'CYS', 'GLY', 'THR', 'GLY']	47.0	16.0	TG6	matching_data/matching_site_to_native_ntf2_no_dump/lf/4lfl/0/all_match_info.json	-1.0	-1.0	0.0	0.0	0.0	103.0	[]
-1.0	-1.0	['LEU', 'VAL', 'ARG', 'ARG', 'LYS', 'PHE']	48.0	13.0	CIT	matching_data/matching_site_to_native_ntf2_no_dump/lf/1lf7/0/all_match_info.json	-1.0	-1.0	0.0	0.0	0.0	103.0	[]
-1.0	-1.0	['MET', 'LEU', 'MET', 'HIS', 'ARG', 'VAL', 'ALA', 'GLY', 'ASN', 'ILE', 'PRO', 'PRO', 'THR', 'ALA', 'PHE', 'GLY', 'HIS', 'LEU', 'GLY', 'ALA']	49.0	43.0	HEM	matching_data/matching_site_to_native_ntf2_no_dump/lf/1lfk/0/all_match_info.json	-1.0	-1.0	0.0	0.0	0.0	103.0	[]
-1.0	-1.0	['GLY', 'LYS', 'PHE', 'TYR']	50.0	4.0	EDO	matching_data/matching_site_to_native_ntf2_no_dump/lf/4lfy/0/all_match_info.json	-1.0	-1.0	0.0	0.0	0.0	103.0	[]
2.0	70.0	['ASP', 'GLU']	52.0	1.0	ZN	matching_data/matching_site_to_native_ntf2_no_dump/lf/1lfw/0/all_match_info.json	1.0	1.0	1.0	0.0	1.0	1.0	['1nwwA00.pdb.gz']
-1.0	-1.0	['HIS', 'ASP', 'GLU', 'ASP', 'ALA', 'ASN', 'HIS', 'ARG', 'GLY', 'GLY', 'MET', 'HIS']	51.0	15.0	AEP	matching_data/matching_site_to_native_ntf2_no_dump/lf/1lfw/1/all_match_info.json	-1.0	-1.0	0.0	0.0	0.0	103.0	[]
-1.0	-1.0	['TYR', 'PRO', 'GLY', 'GLU', 'LEU', 'LEU', 'PHE', 'VAL', 'TYR', 'MET', 'LEU']	54.0	43.0	HEM	matching_data/matching_site_to_native_ntf2_no_dump/lf/3lf5/0/all_match_info.json	-1.0	-1.0	0.0	0.0	0.0	103.0	[]
2.0	2100.0	['GLY', 'GLU', 'ASP']	53.0	5.0	SO4	matching_data/matching_site_to_native_ntf2_no_dump/lf/3lf5/1/all_match_info.json	1.0	1.0	1.0	0.0	1.0	1.0	['1nwwA00.pdb.gz']
-1.0	-1.0	['VAL', 'ASN', 'ALA']	55.0	1.0	NA	matching_data/matching_site_to_native_ntf2_no_dump/tb/3tbh/0/all_match_info.json	-1.0	-1.0	0.0	0.0	0.0	103.0	[]
-1.0	-1.0	['LEU', 'ASP', 'GLU', 'THR', 'SER']	57.0	1.0	CA	matching_data/matching_site_to_native_ntf2_no_dump/tb/3tbd/0/all_match_info.json	-1.0	-1.0	0.0	0.0	0.0	103.0	[]
-1.0	-1.0	['GLY', 'PRO', 'ASP', 'CYS', 'GLY']	58.0	1.0	CL	matching_data/matching_site_to_native_ntf2_no_dump/tb/3tbd/2/all_match_info.json	-1.0	-1.0	0.0	0.0	0.0	103.0	[]
-1.0	-1.0	['MET', 'SER', 'ARG', 'ARG']	56.0	5.0	PO4	matching_data/matching_site_to_native_ntf2_no_dump/tb/3tbd/1/all_match_info.json	-1.0	-1.0	0.0	0.0	0.0	103.0	[]
-1.0	-1.0	['ASP', 'HIS', 'HIS']	60.0	1.0	CU	matching_data/matching_site_to_native_ntf2_no_dump/tb/5tb7/0/all_match_info.json	-1.0	-1.0	0.0	0.0	0.0	103.0	[]
-1.0	-1.0	['GLN', 'GLY', 'ALA', 'ALA']	59.0	5.0	PO4	matching_data/matching_site_to_native_ntf2_no_dump/tb/5tb7/1/all_match_info.json	-1.0	-1.0	0.0	0.0	0.0	103.0	[]
-1.0	-1.0	['THR', 'VAL', 'ILE']	62.0	1.0	NA	matching_data/matching_site_to_native_ntf2_no_dump/tb/5tbc/0/all_match_info.json	-1.0	-1.0	0.0	0.0	0.0	103.0	[]
2.0	42.0	['ALA', 'ILE', 'LYS']	61.0	1.0	CL	matching_data/matching_site_to_native_ntf2_no_dump/tb/5tbc/1/all_match_info.json	1.0	2.0	2.0	0.0	1.0	2.0	['3e99A00.pdb.gz']
1.0	55.0	['ASP', 'ASP']	64.0	1.0	ZN	matching_data/matching_site_to_native_ntf2_no_dump/tb/1tbf/0/all_match_info.json	23.0	23.0	1.0	0.0	1.0	23.0	['3h3hB00.pdb.gz']
4.0	821.0	['GLN', 'PHE', 'ASN']	66.0	6.0	GOL	matching_data/matching_site_to_native_ntf2_no_dump/tb/1tbf/3/all_match_info.json	1.0	1.0	1.0	0.0	1.0	1.0	['1nwwA00.pdb.gz']
-1.0	-1.0	['TYR', 'LEU', 'ALA', 'VAL', 'PHE', 'MET', 'GLN', 'PHE']	65.0	33.0	VIA	matching_data/matching_site_to_native_ntf2_no_dump/tb/1tbf/2/all_match_info.json	-1.0	-1.0	0.0	0.0	0.0	103.0	[]
-1.0	-1.0	['ASP', 'GLU', 'THR', 'ASP']	63.0	1.0	MG	matching_data/matching_site_to_native_ntf2_no_dump/tb/1tbf/1/all_match_info.json	-1.0	-1.0	0.0	0.0	0.0	103.0	[]
-1.0	-1.0	['CYS', 'ARG', 'CYS', 'THR', 'HIS']	67.0	4.0	FES	matching_data/matching_site_to_native_ntf2_no_dump/tb/3tbo/0/all_match_info.json	-1.0	-1.0	0.0	0.0	0.0	103.0	[]
-1.0	-1.0	['GLY', 'CYS', 'ARG', 'CYS', 'SER', 'HIS']	69.0	4.0	FES	matching_data/matching_site_to_native_ntf2_no_dump/tb/3tbm/0/all_match_info.json	-1.0	-1.0	0.0	0.0	0.0	103.0	[]
-1.0	-1.0	['ASN', 'ASN', 'GLY', 'LYS']	70.0	10.0	TLA	matching_data/matching_site_to_native_ntf2_no_dump/tb/3tbm/2/all_match_info.json	-1.0	-1.0	0.0	0.0	0.0	103.0	[]
-1.0	-1.0	['TRP', 'CYS', 'GLY', 'LYS']	68.0	28.0	2PE	matching_data/matching_site_to_native_ntf2_no_dump/tb/3tbm/1/all_match_info.json	-1.0	-1.0	0.0	0.0	0.0	103.0	[]
-1.0	-1.0	['CYS', 'ALA', 'CYS', 'SER', 'HIS', 'ALA']	71.0	4.0	FES	matching_data/matching_site_to_native_ntf2_no_dump/tb/3tbn/0/all_match_info.json	-1.0	-1.0	0.0	0.0	0.0	103.0	[]
2.75	22.0	['GLN', 'VAL', 'GLN']	73.0	1.0	NA	matching_data/matching_site_to_native_ntf2_no_dump/gk/2gkm/0/all_match_info.json	1.0	5.0	4.0	0.0	1.0	5.0	['2qiyA00.pdb.gz']
-1.0	-1.0	['PHE', 'PHE', 'THR', 'ARG', 'LEU', 'LYS', 'GLN', 'PHE', 'TYR', 'GLY', 'ALA', 'MET', 'VAL', 'ARG', 'ILE', 'HIS', 'PHE', 'VAL']	74.0	43.0	HEM	matching_data/matching_site_to_native_ntf2_no_dump/gk/2gkm/2/all_match_info.json	-1.0	-1.0	0.0	0.0	0.0	103.0	[]
-1.0	-1.0	['PHE', 'PHE', 'LEU', 'GLN']	72.0	2.0	CYN	matching_data/matching_site_to_native_ntf2_no_dump/gk/2gkm/1/all_match_info.json	-1.0	-1.0	0.0	0.0	0.0	103.0	[]
-1.0	-1.0	['GLY', 'THR', 'PHE', 'GLN', 'LYS', 'LEU']	75.0	6.0	GOL	matching_data/matching_site_to_native_ntf2_no_dump/gk/1gkm/0/all_match_info.json	-1.0	-1.0	0.0	0.0	0.0	103.0	[]
1.6666666666666667	25.0	['HIS', 'ASN', 'TRP']	76.0	6.0	GOL	matching_data/matching_site_to_native_ntf2_no_dump/gk/6gks/0/all_match_info.json	9.0	54.0	3.0	0.0	1.0	54.0	['3g16B00.pdb.gz']
5.0	141.0	['GLY', 'SER', 'ASN', 'GLU']	77.0	5.0	SO4	matching_data/matching_site_to_native_ntf2_no_dump/gk/1gk7/0/all_match_info.json	22.0	22.0	1.0	0.0	1.0	22.0	['4x2oA00.pdb.gz']
4.0	36.0	['GLU', 'LEU']	78.0	1.0	CL	matching_data/matching_site_to_native_ntf2_no_dump/gk/4gk6/0/all_match_info.json	1.0	1.0	1.0	0.0	1.0	1.0	['1nwwA00.pdb.gz']
1.0	95.0	['SER', 'ASP']	80.0	4.0	EDO	matching_data/matching_site_to_native_ntf2_no_dump/gk/1gk9/0/all_match_info.json	5.0	5.0	1.0	0.0	1.0	5.0	['2qiyA00.pdb.gz']
-1.0	-1.0	['GLU', 'ASP', 'VAL', 'ASP', 'PRO', 'ASP']	79.0	1.0	CA	matching_data/matching_site_to_native_ntf2_no_dump/gk/1gk9/1/all_match_info.json	-1.0	-1.0	0.0	0.0	0.0	103.0	[]
-1.0	-1.0	['PHE', 'TRP', 'MET', 'ALA', 'GLN', 'LEU', 'VAL', 'CYS', 'TRP', 'TYR', 'TRP', 'LEU', 'LEU']	81.0	21.0	RET	matching_data/matching_site_to_native_ntf2_no_dump/gk/4gkc/0/all_match_info.json	-1.0	-1.0	0.0	0.0	0.0	103.0	[]
4.0	359.0	['VAL', 'LYS']	83.0	1.0	CL	matching_data/matching_site_to_native_ntf2_no_dump/ef/4efi/0/all_match_info.json	1.0	1.0	1.0	0.0	1.0	1.0	['1nwwA00.pdb.gz']
1.0	122.0	['GLN', 'GLY']	82.0	3.0	FMT	matching_data/matching_site_to_native_ntf2_no_dump/ef/4efi/1/all_match_info.json	1.0	4.0	4.0	0.0	1.0	4.0	['3k0zA00.pdb.gz']
0.0	28.0	['SER', 'MET']	85.0	1.0	CU	matching_data/matching_site_to_native_ntf2_no_dump/ef/3ef4/0/all_match_info.json	13.0	13.0	1.0	0.0	1.0	13.0	['5tgnA00.pdb.gz']
-1.0	-1.0	['HIS', 'ILE', 'PRO', 'VAL', 'ARG']	84.0	5.0	PO4	matching_data/matching_site_to_native_ntf2_no_dump/ef/3ef4/1/all_match_info.json	-1.0	-1.0	0.0	0.0	0.0	103.0	[]
-1.0	-1.0	['ASP', 'GLU', 'ASP', 'ASN', 'ASP']	86.0	1.0	CA	matching_data/matching_site_to_native_ntf2_no_dump/ef/6efa/0/all_match_info.json	-1.0	-1.0	0.0	0.0	0.0	103.0	[]
2.0	87.0	['GLN', 'ASP', 'ILE']	87.0	5.0	SO4	matching_data/matching_site_to_native_ntf2_no_dump/ef/1ef1/0/all_match_info.json	1.0	1.0	1.0	0.0	1.0	1.0	['1nwwA00.pdb.gz']
-1.0	-1.0	['GLN', 'TYR', 'SER', 'ASN']	88.0	6.0	GOL	matching_data/matching_site_to_native_ntf2_no_dump/ef/4eff/0/all_match_info.json	-1.0	-1.0	0.0	0.0	0.0	103.0	[]
-1.0	-1.0	['PHE', 'CYS', 'TYR', 'GLY', 'GLU', 'PHE', 'ASN', 'SER', 'ARG', 'THR', 'THR', 'LEU']	90.0	27.0	SAM	matching_data/matching_site_to_native_ntf2_no_dump/ef/6efn/0/all_match_info.json	-1.0	-1.0	0.0	0.0	0.0	103.0	[]
-1.0	-1.0	['PRO', 'CYS', 'LYS', 'CYS']	91.0	4.0	FES	matching_data/matching_site_to_native_ntf2_no_dump/ef/6efn/2/all_match_info.json	-1.0	-1.0	0.0	0.0	0.0	103.0	[]
-1.0	-1.0	['LEU', 'SER', 'CYS', 'ASN', 'ARG', 'ARG']	89.0	8.0	SF4	matching_data/matching_site_to_native_ntf2_no_dump/ef/6efn/1/all_match_info.json	-1.0	-1.0	0.0	0.0	0.0	103.0	[]
-1.0	-1.0	['ILE', 'GLY', 'ASN', 'GLY', 'VAL', 'GLY', 'GLY', 'ASP', 'GLU', 'ARG', 'PRO', 'SER', 'LYS', 'GLU', 'VAL', 'THR', 'GLY', 'LEU', 'ARG', 'ILE', 'ASP', 'GLU', 'THR', 'TYR', 'TRP']	93.0	53.0	FAD	matching_data/matching_site_to_native_ntf2_no_dump/ef/3ef6/0/all_match_info.json	-1.0	-1.0	0.0	0.0	0.0	103.0	[]
1.1666666666666667	9.0	['GLY', 'LEU']	94.0	6.0	GOL	matching_data/matching_site_to_native_ntf2_no_dump/ef/3ef6/2/all_match_info.json	22.0	100.0	6.0	0.0	1.0	100.0	['3bb9B00.pdb.gz']
-1.0	-1.0	['GLY', 'LEU', 'ILE', 'GLY']	92.0	5.0	SO4	matching_data/matching_site_to_native_ntf2_no_dump/ef/3ef6/1/all_match_info.json	-1.0	-1.0	0.0	0.0	0.0	103.0	[]
-1.0	-1.0	['GLY', 'LEU', 'SER', 'MET', 'ASN', 'PRO', 'ASN', 'VAL']	96.0	9.0	0FI	matching_data/matching_site_to_native_ntf2_no_dump/ef/4ef8/0/all_match_info.json	-1.0	-1.0	0.0	0.0	0.0	103.0	[]
-1.0	-1.0	['TYR', 'PHE', 'HIS', 'HIS']	97.0	6.0	GOL	matching_data/matching_site_to_native_ntf2_no_dump/ef/4ef8/2/all_match_info.json	-1.0	-1.0	0.0	0.0	0.0	103.0	[]
3.0	51.0	['HIS', 'SER']	95.0	5.0	SO4	matching_data/matching_site_to_native_ntf2_no_dump/ef/4ef8/1/all_match_info.json	1.0	1.0	1.0	0.0	1.0	1.0	['1nwwA00.pdb.gz']
-1.0	-1.0	['ARG', 'VAL', 'ASP', 'ARG', 'GLN', 'VAL']	99.0	4.0	NO3	matching_data/matching_site_to_native_ntf2_no_dump/z0/5z0d/0/all_match_info.json	-1.0	-1.0	0.0	0.0	0.0	103.0	[]
-1.0	-1.0	['MET', 'GLU', 'HIS', 'GLY']	98.0	1.0	CU	matching_data/matching_site_to_native_ntf2_no_dump/z0/5z0d/1/all_match_info.json	-1.0	-1.0	0.0	0.0	0.0	103.0	[]
2.0	3444.0	['GLU', 'ARG', 'TRP']	101.0	4.0	EDO	matching_data/matching_site_to_native_ntf2_no_dump/z0/4z0t/0/all_match_info.json	1.0	1.0	1.0	0.0	1.0	1.0	['1nwwA00.pdb.gz']
4.0	97.0	['THR', 'ILE']	100.0	1.0	BR	matching_data/matching_site_to_native_ntf2_no_dump/z0/4z0t/1/all_match_info.json	1.0	1.0	1.0	0.0	1.0	1.0	['1nwwA00.pdb.gz']
-1.0	-1.0	['HIS', 'GLY', 'PRO', 'ASN']	104.0	5.0	SO4	matching_data/matching_site_to_native_ntf2_no_dump/z0/4z0n/0/all_match_info.json	-1.0	-1.0	0.0	0.0	0.0	103.0	[]
1.0	18.0	['SER', 'ASN']	105.0	1.0	NA	matching_data/matching_site_to_native_ntf2_no_dump/z0/4z0n/5/all_match_info.json	4.0	6.0	2.0	0.0	1.0	6.0	['3cnxA00.pdb.gz']
-1.0	-1.0	['ASP', 'ASN', 'ASP', 'VAL', 'GLN', 'GLU']	107.0	1.0	CA	matching_data/matching_site_to_native_ntf2_no_dump/z0/4z0n/3/all_match_info.json	-1.0	-1.0	0.0	0.0	0.0	103.0	[]
3.375	23.0	['LYS', 'PHE', 'ASP']	106.0	4.0	ACT	matching_data/matching_site_to_native_ntf2_no_dump/z0/4z0n/2/all_match_info.json	1.0	8.0	8.0	0.0	1.0	8.0	['3nv0A00.pdb.gz']
2.0	22.0	['GLY', 'VAL', 'ASP']	102.0	4.0	EDO	matching_data/matching_site_to_native_ntf2_no_dump/z0/4z0n/4/all_match_info.json	1.0	1.0	1.0	0.0	1.0	1.0	['1nwwA00.pdb.gz']
-1.0	-1.0	['TYR', 'ASP', 'PHE', 'ASN', 'GLN', 'ASP', 'ARG', 'TRP', 'ASN', 'ASP', 'GLN']	103.0	12.0	GAL	matching_data/matching_site_to_native_ntf2_no_dump/z0/4z0n/1/all_match_info.json	-1.0	-1.0	0.0	0.0	0.0	103.0	[]
-1.0	-1.0	['THR', 'THR', 'ASP', 'THR']	108.0	1.0	MG	matching_data/matching_site_to_native_ntf2_no_dump/z0/1z06/0/all_match_info.json	-1.0	-1.0	0.0	0.0	0.0	103.0	[]
2.0	114.0	['GLU', 'ASP']	110.0	1.0	MG	matching_data/matching_site_to_native_ntf2_no_dump/z0/4z0v/0/all_match_info.json	7.0	7.0	1.0	0.0	1.0	7.0	['1of5A00.pdb.gz']
2.25	-1.0	['GLY', 'GLN', 'ARG', 'PHE']	109.0	6.0	GOL	matching_data/matching_site_to_native_ntf2_no_dump/z0/4z0v/1/all_match_info.json	12.0	-1.0	4.0	0.0	0.0	103.0	[]
-1.0	-1.0	['TYR', 'TYR', 'LYS']	111.0	6.0	GOL	matching_data/matching_site_to_native_ntf2_no_dump/z0/5z0c/0/all_match_info.json	-1.0	-1.0	0.0	0.0	0.0	103.0	[]
-1.0	-1.0	['TRP', 'TRP', 'THR', 'GLU', 'ILE', 'TRP', 'LEU']	113.0	8.0	MPD	matching_data/matching_site_to_native_ntf2_no_dump/z0/5z05/0/all_match_info.json	-1.0	-1.0	0.0	0.0	0.0	103.0	[]
2.0	22.0	['LEU', 'TRP']	112.0	4.0	ACN	matching_data/matching_site_to_native_ntf2_no_dump/z0/5z05/1/all_match_info.json	2.0	2.0	1.0	0.0	1.0	2.0	['3e99A00.pdb.gz']
2.0	-1.0	['ARG', 'LEU', 'ILE']	114.0	1.0	MG	matching_data/matching_site_to_native_ntf2_no_dump/z0/5z01/0/all_match_info.json	19.0	-1.0	1.0	0.0	0.0	103.0	[]
5.0	15.0	['GLU', 'VAL']	115.0	1.0	CA	matching_data/matching_site_to_native_ntf2_no_dump/z0/1z0w/0/all_match_info.json	1.0	1.0	1.0	0.0	1.0	1.0	['1nwwA00.pdb.gz']
-1.0	-1.0	['GLY', 'LEU', 'ARG', 'ASN', 'SER', 'ASP', 'GLN', 'LYS', 'MET', 'ARG', 'ALA', 'PHE']	117.0	31.0	ATP	matching_data/matching_site_to_native_ntf2_no_dump/z0/1z0s/0/all_match_info.json	-1.0	-1.0	0.0	0.0	0.0	103.0	[]
-1.0	-1.0	['GLY', 'GLY', 'ASP', 'GLY', 'THR', 'ARG', 'GLY', 'ARG']	116.0	9.0	POP	matching_data/matching_site_to_native_ntf2_no_dump/z0/1z0s/1/all_match_info.json	-1.0	-1.0	0.0	0.0	0.0	103.0	[]
-1.0	-1.0	['ALA', 'ASP', 'ASN', 'ASP', 'ASP']	118.0	1.0	CA	matching_data/matching_site_to_native_ntf2_no_dump/z0/5z0u/0/all_match_info.json	-1.0	-1.0	0.0	0.0	0.0	103.0	[]
-1.0	-1.0	['ALA', 'TYR', 'ASP', 'HIS', 'ALA', 'PRO', 'MET', 'GLY', 'GLY', 'LEU', 'GLY', 'ALA', 'GLY', 'SER', 'GLN', 'SER']	119.0	31.0	ATP	matching_data/matching_site_to_native_ntf2_no_dump/z0/2z08/0/all_match_info.json	-1.0	-1.0	0.0	0.0	0.0	103.0	[]
-1.0	-1.0	['THR', 'ILE', 'THR', 'ASP', 'THR']	120.0	1.0	MG	matching_data/matching_site_to_native_ntf2_no_dump/z0/1z08/0/all_match_info.json	-1.0	-1.0	0.0	0.0	0.0	103.0	[]
2.0	79.0	['ASN', 'ARG']	121.0	5.0	SO4	matching_data/matching_site_to_native_ntf2_no_dump/z0/2z0q/0/all_match_info.json	9.0	9.0	1.0	0.0	1.0	9.0	['3gzrB00.pdb.gz']
-1.0	-1.0	['TYR', 'TYR', 'PHE', 'ASP', 'SER', 'GLN']	123.0	13.0	4K8	matching_data/matching_site_to_native_ntf2_no_dump/z0/4z02/0/all_match_info.json	-1.0	-1.0	0.0	0.0	0.0	103.0	[]
1.25	11.0	['LYS', 'GLY']	122.0	4.0	EDO	matching_data/matching_site_to_native_ntf2_no_dump/z0/4z02/1/all_match_info.json	14.0	27.0	4.0	0.0	1.0	27.0	['2rfrA00.pdb.gz']
-1.0	-1.0	['SER', 'THR', 'ASP', 'THR']	125.0	1.0	MG	matching_data/matching_site_to_native_ntf2_no_dump/z0/1z0k/0/all_match_info.json	-1.0	-1.0	0.0	0.0	0.0	103.0	[]
1.0	13.0	['LYS', 'MET']	124.0	12.0	MES	matching_data/matching_site_to_native_ntf2_no_dump/z0/1z0k/1/all_match_info.json	13.0	13.0	1.0	0.0	1.0	13.0	['5tgnA00.pdb.gz']
-1.0	-1.0	['HIS', 'ASN', 'GLY', 'TYR', 'PHE', 'ASN']	127.0	20.0	GSH	matching_data/matching_site_to_native_ntf2_no_dump/z0/4z04/0/all_match_info.json	-1.0	-1.0	0.0	0.0	0.0	103.0	[]
2.2916666666666665	-1.0	['PHE', 'ASN', 'TRP']	126.0	8.0	MRD	matching_data/matching_site_to_native_ntf2_no_dump/z0/4z04/1/all_match_info.json	1.0	-1.0	24.0	0.0	0.0	103.0	[]
-1.0	-1.0	['THR', 'ARG', 'THR', 'ALA', 'VAL', 'LYS', 'LEU', 'GLN', 'PRO', 'ILE', 'GLY', 'ALA']	128.0	29.0	5CA	matching_data/matching_site_to_native_ntf2_no_dump/z0/2z0x/0/all_match_info.json	-1.0	-1.0	0.0	0.0	0.0	103.0	[]
-1.0	-1.0	['ALA', 'ASP', 'ASN', 'ASP', 'ASP']	130.0	1.0	CA	matching_data/matching_site_to_native_ntf2_no_dump/z0/5z0t/0/all_match_info.json	-1.0	-1.0	0.0	0.0	0.0	103.0	[]
-1.0	-1.0	['HIS', 'TYR', 'PHE', 'LEU']	129.0	8.0	MPD	matching_data/matching_site_to_native_ntf2_no_dump/z0/5z0t/1/all_match_info.json	-1.0	-1.0	0.0	0.0	0.0	103.0	[]
-1.0	-1.0	['ASP', 'ILE', 'GLY', 'ASP', 'ASP']	132.0	1.0	CA	matching_data/matching_site_to_native_ntf2_no_dump/z0/2z0j/0/all_match_info.json	-1.0	-1.0	0.0	0.0	0.0	103.0	[]
-1.0	-1.0	['ARG', 'ALA', 'GLU', 'GLY', 'GLY', 'ASN', 'THR', 'LEU']	131.0	12.0	MES	matching_data/matching_site_to_native_ntf2_no_dump/z0/2z0j/1/all_match_info.json	-1.0	-1.0	0.0	0.0	0.0	103.0	[]
3.0	-1.0	['LEU', 'MET', 'PRO']	135.0	1.0	CL	matching_data/matching_site_to_native_ntf2_no_dump/z0/4z0p/0/all_match_info.json	46.0	-1.0	1.0	0.0	0.0	103.0	[]
-1.0	-1.0	['HIS', 'PHE']	137.0	6.0	GOL	matching_data/matching_site_to_native_ntf2_no_dump/z0/4z0p/3/all_match_info.json	-1.0	-1.0	0.0	0.0	0.0	103.0	[]
-1.0	-1.0	['ASP', 'ASP']	136.0	15.0	EPE	matching_data/matching_site_to_native_ntf2_no_dump/z0/4z0p/2/all_match_info.json	-1.0	-1.0	0.0	0.0	0.0	103.0	[]
-1.0	-1.0	['ALA', 'ARG', 'MET', 'GLY', 'MET', 'GLY', 'VAL', 'LEU', 'TRP', 'SER', 'ARG', 'SER', 'ARG', 'LEU', 'LEU', 'PRO', 'THR', 'ALA', 'GLY', 'ARG', 'ASP', 'HIS', 'ALA', 'TYR']	133.0	48.0	NDP	matching_data/matching_site_to_native_ntf2_no_dump/z0/4z0p/4/all_match_info.json	-1.0	-1.0	0.0	0.0	0.0	103.0	[]
-1.0	-1.0	['TRP', 'GLY', 'ALA', 'ARG']	134.0	6.0	OXD	matching_data/matching_site_to_native_ntf2_no_dump/z0/4z0p/1/all_match_info.json	-1.0	-1.0	0.0	0.0	0.0	103.0	[]
2.0	112.0	['HIS', 'HIS']	139.0	1.0	CU	matching_data/matching_site_to_native_ntf2_no_dump/z0/4z0y/0/all_match_info.json	2.0	2.0	1.0	0.0	1.0	2.0	['3e99A00.pdb.gz']
-1.0	-1.0	['PRO', 'SER', 'ASP', 'GLY']	138.0	6.0	GOL	matching_data/matching_site_to_native_ntf2_no_dump/z0/4z0y/1/all_match_info.json	-1.0	-1.0	0.0	0.0	0.0	103.0	[]
2.0	95.0	['ASN', 'ASP']	141.0	1.0	FE	matching_data/matching_site_to_native_ntf2_no_dump/z0/1z01/0/all_match_info.json	8.0	8.0	1.0	0.0	1.0	8.0	['3nv0A00.pdb.gz']
-1.0	-1.0	['HIS', 'ARG', 'VAL', 'TYR', 'PHE']	140.0	4.0	FES	matching_data/matching_site_to_native_ntf2_no_dump/z0/1z01/1/all_match_info.json	-1.0	-1.0	0.0	0.0	0.0	103.0	[]
-1.0	-1.0	['SER', 'ASN', 'THR', 'ASP', 'THR']	143.0	1.0	MG	matching_data/matching_site_to_native_ntf2_no_dump/z0/1z0j/0/all_match_info.json	-1.0	-1.0	0.0	0.0	0.0	103.0	[]
1.5	-1.0	['THR', 'LYS', 'LYS']	142.0	6.0	GOL	matching_data/matching_site_to_native_ntf2_no_dump/z0/1z0j/1/all_match_info.json	49.0	-1.0	2.0	0.0	0.0	103.0	[]
-1.0	-1.0	['SER', 'MET', 'GLY', 'SER', 'ILE', 'THR', 'ASP', 'GLY', 'GLY', 'MET', 'GLY', 'GLY', 'TYR', 'GLY', 'MET', 'GLY', 'GLN', 'GLY']	145.0	24.0	5GP	matching_data/matching_site_to_native_ntf2_no_dump/z0/4z0g/0/all_match_info.json	-1.0	-1.0	0.0	0.0	0.0	103.0	[]
3.0	95.0	['ASP', 'SER', 'SER']	146.0	6.0	GOL	matching_data/matching_site_to_native_ntf2_no_dump/z0/4z0g/2/all_match_info.json	1.0	1.0	1.0	0.0	1.0	1.0	['1nwwA00.pdb.gz']
2.0	-1.0	['GLY', 'GLY', 'CYS']	144.0	1.0	K	matching_data/matching_site_to_native_ntf2_no_dump/z0/4z0g/1/all_match_info.json	17.0	-1.0	1.0	0.0	0.0	103.0	[]
-1.0	-1.0	['LYS', 'SER', 'SER', 'LYS', 'ARG', 'SER', 'GLY']	148.0	5.0	PO4	matching_data/matching_site_to_native_ntf2_no_dump/bv/4bvq/0/all_match_info.json	-1.0	-1.0	0.0	0.0	0.0	103.0	[]
-1.0	-1.0	['SER', 'VAL', 'GLY', 'ARG']	149.0	7.0	PEG	matching_data/matching_site_to_native_ntf2_no_dump/bv/4bvq/2/all_match_info.json	-1.0	-1.0	0.0	0.0	0.0	103.0	[]
-1.0	-1.0	['GLU', 'ALA', 'GLN', 'GLY', 'PRO', 'GLY']	147.0	1.0	MG	matching_data/matching_site_to_native_ntf2_no_dump/bv/4bvq/1/all_match_info.json	-1.0	-1.0	0.0	0.0	0.0	103.0	[]
1.0	25.0	['GLU', 'ASP']	150.0	4.0	EDO	matching_data/matching_site_to_native_ntf2_no_dump/bv/5bv8/0/all_match_info.json	12.0	12.0	1.0	0.0	1.0	12.0	['3hk4A00.pdb.gz']
2.0	35.0	['PHE', 'GLN', 'LEU']	152.0	1.0	IOD	matching_data/matching_site_to_native_ntf2_no_dump/bv/5bvw/0/all_match_info.json	2.0	5.0	2.0	0.0	1.0	5.0	['2qiyA00.pdb.gz']
-1.0	-1.0	['LEU', 'VAL', 'ALA', 'LYS', 'GLU', 'MET', 'ILE', 'MET', 'THR', 'ASP', 'TYR', 'MET', 'GLU', 'ASN', 'GLY', 'LEU', 'PHE']	151.0	33.0	1N1	matching_data/matching_site_to_native_ntf2_no_dump/bv/5bvw/1/all_match_info.json	-1.0	-1.0	0.0	0.0	0.0	103.0	[]
-1.0	-1.0	['GLU', 'ASP', 'ILE', 'SER', 'ASP', 'ASP']	154.0	1.0	CA	matching_data/matching_site_to_native_ntf2_no_dump/bv/2bv2/0/all_match_info.json	-1.0	-1.0	0.0	0.0	0.0	103.0	[]
1.75	14.0	['SER', 'GLY']	155.0	5.0	SO4	matching_data/matching_site_to_native_ntf2_no_dump/bv/2bv2/2/all_match_info.json	1.0	4.0	4.0	0.0	1.0	4.0	['3k0zA00.pdb.gz']
-1.0	-1.0	['VAL', 'SER', 'ASP', 'VAL']	153.0	4.0	ACT	matching_data/matching_site_to_native_ntf2_no_dump/bv/2bv2/1/all_match_info.json	-1.0	-1.0	0.0	0.0	0.0	103.0	[]
-1.0	-1.0	['THR', 'ARG', 'GLY', 'LEU']	156.0	43.0	PE3	matching_data/matching_site_to_native_ntf2_no_dump/bv/6bvc/0/all_match_info.json	-1.0	-1.0	0.0	0.0	0.0	103.0	[]
1.75	14.0	['ARG', 'LEU', 'SER']	157.0	16.0	I3C	matching_data/matching_site_to_native_ntf2_no_dump/bv/4bvx/0/all_match_info.json	7.0	45.0	4.0	0.0	1.0	45.0	['4mjdA00.pdb.gz']
2.0	-1.0	['ARG', 'LYS', 'ALA', 'MET']	158.0	8.0	MPD	matching_data/matching_site_to_native_ntf2_no_dump/bv/3bvx/0/all_match_info.json	38.0	-1.0	3.0	0.0	0.0	103.0	[]
-1.0	-1.0	['ILE', 'GLU', 'GLY', 'TYR', 'GLY', 'MET', 'VAL', 'ALA', 'LYS', 'ILE', 'GLN', 'ASP', 'LEU', 'MET', 'GLU', 'THR', 'ASP', 'LYS', 'LEU', 'CYS', 'ASP']	160.0	33.0	4VF	matching_data/matching_site_to_native_ntf2_no_dump/bv/5bvd/0/all_match_info.json	-1.0	-1.0	0.0	0.0	0.0	103.0	[]
-1.0	-1.0	['HIS', 'ASP', 'ASP']	161.0	1.0	FE	matching_data/matching_site_to_native_ntf2_no_dump/bv/3bv6/0/all_match_info.json	-1.0	-1.0	0.0	0.0	0.0	103.0	[]
-1.0	-1.0	['HIS', 'THR', 'ARG', 'THR', 'ALA', 'VAL', 'GLN', 'ASN', 'ARG', 'THR', 'ASN', 'VAL', 'THR', 'MET', 'ALA', 'VAL', 'GLY', 'SER', 'LEU', 'GLY']	163.0	48.0	NDP	matching_data/matching_site_to_native_ntf2_no_dump/bv/4bva/0/all_match_info.json	-1.0	-1.0	0.0	0.0	0.0	103.0	[]
-1.0	-1.0	['LEU', 'GLY', 'ALA', 'CYS', 'LYS', 'THR']	164.0	1.0	K	matching_data/matching_site_to_native_ntf2_no_dump/bv/4bva/2/all_match_info.json	-1.0	-1.0	0.0	0.0	0.0	103.0	[]
-1.0	-1.0	['ARG', 'VAL', 'PHE', 'VAL', 'PHE', 'HIS', 'SER', 'ARG', 'GLU']	162.0	23.0	T3	matching_data/matching_site_to_native_ntf2_no_dump/bv/4bva/1/all_match_info.json	-1.0	-1.0	0.0	0.0	0.0	103.0	[]
-1.0	-1.0	['GLU', 'ASP', 'ASP', 'ASP', 'ASP']	166.0	1.0	CA	matching_data/matching_site_to_native_ntf2_no_dump/bv/2bv4/0/all_match_info.json	-1.0	-1.0	0.0	0.0	0.0	103.0	[]
-1.0	-1.0	['SER', 'ALA', 'ASP', 'ASP', 'ASP', 'ASP', 'GLY']	165.0	13.0	MMA	matching_data/matching_site_to_native_ntf2_no_dump/bv/2bv4/1/all_match_info.json	-1.0	-1.0	0.0	0.0	0.0	103.0	[]
2.0	-1.0	['MET', 'GLN', 'ILE']	168.0	1.0	NA	matching_data/matching_site_to_native_ntf2_no_dump/bv/6bve/0/all_match_info.json	17.0	-1.0	1.0	0.0	0.0	103.0	[]
-1.0	-1.0	['ASN', 'LYS', 'HIS', 'ILE', 'GLY', 'GLY', 'SER', 'VAL', 'GLY', 'GLY']	167.0	9.0	PGA	matching_data/matching_site_to_native_ntf2_no_dump/bv/6bve/1/all_match_info.json	-1.0	-1.0	0.0	0.0	0.0	103.0	[]
1.25	-1.0	['PHE', 'ASN']	169.0	1.0	NA	matching_data/matching_site_to_native_ntf2_no_dump/bv/3bv8/0/all_match_info.json	7.0	-1.0	4.0	0.0	0.0	103.0	[]
-1.0	-1.0	['TYR', 'HIS', 'SER', 'TYR']	171.0	1.0	CL	matching_data/matching_site_to_native_ntf2_no_dump/bv/4bvc/0/all_match_info.json	-1.0	-1.0	0.0	0.0	0.0	103.0	[]
-1.0	-1.0	['HIS', 'GLN', 'ARG', 'TYR', 'ASP', 'ASP', 'TRP', 'PHE', 'ARG', 'TRP']	170.0	25.0	BV5	matching_data/matching_site_to_native_ntf2_no_dump/bv/4bvc/1/all_match_info.json	-1.0	-1.0	0.0	0.0	0.0	103.0	[]
-1.0	-1.0	['ILE', 'GLY', 'GLY', 'PRO', 'ALA', 'GLU', 'LYS', 'ARG', 'HIS', 'ILE', 'GLU', 'SER', 'ARG', 'MET', 'VAL', 'SER', 'GLY', 'ASN', 'MET', 'ASP', 'PHE', 'PRO', 'SER', 'GLY', 'VAL', 'ALA']	172.0	53.0	FAD	matching_data/matching_site_to_native_ntf2_no_dump/bv/5bva/0/all_match_info.json	-1.0	-1.0	0.0	0.0	0.0	103.0	[]
-1.0	-1.0	['ARG', 'ILE', 'VAL', 'HIS', 'ARG', 'ALA', 'VAL', 'GLY', 'ASN', 'PHE', 'ALA', 'PHE', 'ILE', 'PHE', 'LEU', 'ARG', 'SER', 'THR', 'GLN', 'ARG', 'ASP']	175.0	44.0	HDD	matching_data/matching_site_to_native_ntf2_no_dump/bv/5bv2/0/all_match_info.json	-1.0	-1.0	0.0	0.0	0.0	103.0	[]
-1.0	-1.0	['VAL', 'ASP', 'HIS', 'HIS', 'LEU', 'ILE']	176.0	10.0	PGE	matching_data/matching_site_to_native_ntf2_no_dump/bv/5bv2/5/all_match_info.json	-1.0	-1.0	0.0	0.0	0.0	103.0	[]
-1.0	-1.0	['LYS', 'PHE', 'LEU', 'ASN']	178.0	7.0	PEG	matching_data/matching_site_to_native_ntf2_no_dump/bv/5bv2/3/all_match_info.json	-1.0	-1.0	0.0	0.0	0.0	103.0	[]
-1.0	-1.0	['GLY', 'ASP', 'ASN', 'VAL']	177.0	4.0	EDO	matching_data/matching_site_to_native_ntf2_no_dump/bv/5bv2/2/all_match_info.json	-1.0	-1.0	0.0	0.0	0.0	103.0	[]
-1.0	-1.0	['LYS', 'GLY', 'TYR', 'HIS']	173.0	5.0	SO4	matching_data/matching_site_to_native_ntf2_no_dump/bv/5bv2/4/all_match_info.json	-1.0	-1.0	0.0	0.0	0.0	103.0	[]
1.0	66.0	['GLU', 'THR']	179.0	1.0	MG	matching_data/matching_site_to_native_ntf2_no_dump/bv/5bv2/6/all_match_info.json	56.0	56.0	1.0	0.0	1.0	56.0	['3gzbA00.pdb.gz']
-1.0	-1.0	['VAL', 'VAL', 'ASN', 'PHE']	174.0	6.0	GOL	matching_data/matching_site_to_native_ntf2_no_dump/bv/5bv2/1/all_match_info.json	-1.0	-1.0	0.0	0.0	0.0	103.0	[]
-1.0	-1.0	['GLN', 'GLU', 'ASP', 'GLU']	182.0	1.0	CA	matching_data/matching_site_to_native_ntf2_no_dump/bv/5bv9/0/all_match_info.json	-1.0	-1.0	0.0	0.0	0.0	103.0	[]
-1.0	-1.0	['ASP', 'PRO', 'ASN', 'TRP']	183.0	6.0	GOL	matching_data/matching_site_to_native_ntf2_no_dump/bv/5bv9/5/all_match_info.json	-1.0	-1.0	0.0	0.0	0.0	103.0	[]
1.0	11.0	['ASP', 'LEU']	185.0	4.0	EDO	matching_data/matching_site_to_native_ntf2_no_dump/bv/5bv9/3/all_match_info.json	6.0	37.0	3.0	0.0	1.0	37.0	['2gxfA00.pdb.gz']
-1.0	-1.0	['TRP', 'ASN', 'HIS']	184.0	7.0	MLI	matching_data/matching_site_to_native_ntf2_no_dump/bv/5bv9/2/all_match_info.json	-1.0	-1.0	0.0	0.0	0.0	103.0	[]
-1.0	-1.0	['GLU', 'ALA', 'TRP', 'TRP', 'TRP']	181.0	23.0	CBI	matching_data/matching_site_to_native_ntf2_no_dump/bv/5bv9/1/all_match_info.json	-1.0	-1.0	0.0	0.0	0.0	103.0	[]
3.0	7535.0	['THR', 'GLU']	187.0	5.0	SO4	matching_data/matching_site_to_native_ntf2_no_dump/bv/3bv4/0/all_match_info.json	1.0	1.0	1.0	0.0	1.0	1.0	['1nwwA00.pdb.gz']
-1.0	-1.0	['LYS', 'LEU', 'SER', 'GLY', 'SER', 'TYR', 'ARG']	186.0	10.0	13P	matching_data/matching_site_to_native_ntf2_no_dump/bv/3bv4/1/all_match_info.json	-1.0	-1.0	0.0	0.0	0.0	103.0	[]
-1.0	-1.0	['MET', 'SER', 'TYR', 'MET', 'TYR']	189.0	6.0	GOL	matching_data/matching_site_to_native_ntf2_no_dump/bv/3bvk/0/all_match_info.json	-1.0	-1.0	0.0	0.0	0.0	103.0	[]
-1.0	-1.0	['GLU', 'GLU', 'GLU', 'GLN', 'GLU']	188.0	1.0	FE	matching_data/matching_site_to_native_ntf2_no_dump/bv/3bvk/1/all_match_info.json	-1.0	-1.0	0.0	0.0	0.0	103.0	[]
-1.0	-1.0	['HIS', 'SER', 'THR', 'PHE', 'ASP', 'TRP', 'TYR', 'LEU', 'PHE']	191.0	24.0	CPF	matching_data/matching_site_to_native_ntf2_no_dump/bv/4bvv/0/all_match_info.json	-1.0	-1.0	0.0	0.0	0.0	103.0	[]
-1.0	-1.0	['ASP', 'GLY', 'LYS', 'LYS']	190.0	5.0	SO4	matching_data/matching_site_to_native_ntf2_no_dump/bv/4bvv/1/all_match_info.json	-1.0	-1.0	0.0	0.0	0.0	103.0	[]
-1.0	-1.0	['ASN', 'GLU', 'SER', 'LYS']	193.0	15.0	NAG	matching_data/matching_site_to_native_ntf2_no_dump/oq/2oqa/0/all_match_info.json	-1.0	-1.0	0.0	0.0	0.0	103.0	[]
-1.0	-1.0	['GLU', 'ALA', 'GLN', 'THR', 'PRO', 'VAL']	192.0	7.0	PEG	matching_data/matching_site_to_native_ntf2_no_dump/oq/2oqa/1/all_match_info.json	-1.0	-1.0	0.0	0.0	0.0	103.0	[]
1.0	78.0	['GLN', 'LYS']	194.0	4.0	ACY	matching_data/matching_site_to_native_ntf2_no_dump/oq/2oqz/0/all_match_info.json	11.0	11.0	1.0	0.0	1.0	11.0	['2owpA00.pdb.gz']
3.0	30.0	['SER', 'LYS']	196.0	1.0	K	matching_data/matching_site_to_native_ntf2_no_dump/oq/4oqj/0/all_match_info.json	8.0	8.0	1.0	0.0	1.0	8.0	['3nv0A00.pdb.gz']
-1.0	-1.0	['CYS', 'ILE', 'HIS', 'ILE']	197.0	6.0	GOL	matching_data/matching_site_to_native_ntf2_no_dump/oq/4oqj/2/all_match_info.json	-1.0	-1.0	0.0	0.0	0.0	103.0	[]
4.0	27.0	['GLY', 'TYR']	195.0	5.0	PO4	matching_data/matching_site_to_native_ntf2_no_dump/oq/4oqj/1/all_match_info.json	1.0	1.0	1.0	0.0	1.0	1.0	['1nwwA00.pdb.gz']
-1.0	-1.0	['ILE', 'SER', 'ASN', 'LEU', 'ALA', 'GLU', 'TYR', 'ARG']	199.0	13.0	NHE	matching_data/matching_site_to_native_ntf2_no_dump/oq/3oqi/0/all_match_info.json	-1.0	-1.0	0.0	0.0	0.0	103.0	[]
-1.0	-1.0	['ASP', 'HIS', 'LEU']	198.0	6.0	GOL	matching_data/matching_site_to_native_ntf2_no_dump/oq/3oqi/1/all_match_info.json	-1.0	-1.0	0.0	0.0	0.0	103.0	[]
-1.0	-1.0	['SER', 'MET', 'VAL', 'TYR', 'PRO']	200.0	5.0	PO4	matching_data/matching_site_to_native_ntf2_no_dump/oq/3oqv/0/all_match_info.json	-1.0	-1.0	0.0	0.0	0.0	103.0	[]
-1.0	-1.0	['TRP', 'GLY', 'THR', 'THR', 'THR', 'LEU', 'LEU', 'ASP', 'LYS']	202.0	12.0	PED	matching_data/matching_site_to_native_ntf2_no_dump/oq/4oqp/0/all_match_info.json	-1.0	-1.0	0.0	0.0	0.0	103.0	[]
3.0	23.0	['GLY', 'HIS', 'ASP']	201.0	1.0	MG	matching_data/matching_site_to_native_ntf2_no_dump/oq/4oqp/1/all_match_info.json	1.0	1.0	1.0	0.0	1.0	1.0	['1nwwA00.pdb.gz']
-1.0	-1.0	['ALA', 'ALA', 'GLY', 'LYS', 'SER', 'ASN', 'ASN', 'ASN', 'LYS', 'THR', 'ASN', 'THR', 'SER', 'GLY', 'VAL', 'GLY', 'GLY', 'TYR', 'THR']	205.0	31.0	FMN	matching_data/matching_site_to_native_ntf2_no_dump/oq/4oqv/0/all_match_info.json	-1.0	-1.0	0.0	0.0	0.0	103.0	[]
-1.0	-1.0	['ASP', 'THR', 'GLN', 'ARG', 'GLU']	207.0	4.0	ACY	matching_data/matching_site_to_native_ntf2_no_dump/oq/4oqv/3/all_match_info.json	-1.0	-1.0	0.0	0.0	0.0	103.0	[]
-1.0	-1.0	['MET', 'LEU', 'PRO', 'ALA', 'HIS', 'LEU', 'VAL', 'ARG', 'LEU', 'THR', 'PRO']	206.0	27.0	2V6	matching_data/matching_site_to_native_ntf2_no_dump/oq/4oqv/2/all_match_info.json	-1.0	-1.0	0.0	0.0	0.0	103.0	[]
2.0	57.0	['ARG', 'VAL', 'HIS']	203.0	5.0	SO4	matching_data/matching_site_to_native_ntf2_no_dump/oq/4oqv/4/all_match_info.json	1.0	2.0	2.0	0.0	1.0	2.0	['3e99A00.pdb.gz']
-1.0	-1.0	['LYS', 'TYR', 'GLY', 'PHE', 'ASN']	204.0	11.0	ORO	matching_data/matching_site_to_native_ntf2_no_dump/oq/4oqv/1/all_match_info.json	-1.0	-1.0	0.0	0.0	0.0	103.0	[]
-1.0	-1.0	['GLN', 'GLY', 'ASN', 'SER']	208.0	1.0	CL	matching_data/matching_site_to_native_ntf2_no_dump/oq/3oqp/0/all_match_info.json	-1.0	-1.0	0.0	0.0	0.0	103.0	[]
1.0	46.0	['ARG', 'SER']	210.0	5.0	SO4	matching_data/matching_site_to_native_ntf2_no_dump/oq/2oqh/0/all_match_info.json	43.0	43.0	1.0	0.0	1.0	43.0	['3f8xB00.pdb.gz']
1.0	21.0	['TYR', 'MET']	212.0	4.0	ACY	matching_data/matching_site_to_native_ntf2_no_dump/oq/1oq1/0/all_match_info.json	6.0	6.0	1.0	0.0	1.0	6.0	['3cnxA00.pdb.gz']
2.0	2059.0	['HIS', 'VAL', 'GLN']	211.0	6.0	GOL	matching_data/matching_site_to_native_ntf2_no_dump/oq/1oq1/1/all_match_info.json	2.0	2.0	1.0	0.0	1.0	2.0	['3e99A00.pdb.gz']
1.0	47.0	['ASN', 'ASN']	213.0	5.0	PO4	matching_data/matching_site_to_native_ntf2_no_dump/oq/4oq8/0/all_match_info.json	1.0	1.0	1.0	0.0	1.0	1.0	['1nwwA00.pdb.gz']
3.0	67.0	['LYS', 'ARG']	214.0	5.0	SO4	matching_data/matching_site_to_native_ntf2_no_dump/oq/3oq2/0/all_match_info.json	1.0	1.0	1.0	0.0	1.0	1.0	['1nwwA00.pdb.gz']
-1.0	-1.0	['ASP', 'ALA', 'CYS', 'GLN', 'TRP', 'GLY', 'GLU', 'CYS']	215.0	9.0	BEN	matching_data/matching_site_to_native_ntf2_no_dump/oq/2oq5/0/all_match_info.json	-1.0	-1.0	0.0	0.0	0.0	103.0	[]
-1.0	-1.0	['ARG', 'GLU', 'GLY', 'ARG', 'TRP', 'HIS', 'TYR', 'ILE', 'CYS', 'ASN', 'VAL', 'ASN', 'LEU', 'LYS', 'PHE', 'ARG', 'TRP']	216.0	53.0	FAD	matching_data/matching_site_to_native_ntf2_no_dump/oq/1oqc/0/all_match_info.json	-1.0	-1.0	0.0	0.0	0.0	103.0	[]
-1.0	-1.0	['PHE', 'ASN', 'HIS', 'PHE', 'GLU']	217.0	1.0	CL	matching_data/matching_site_to_native_ntf2_no_dump/oq/3oqg/0/all_match_info.json	-1.0	-1.0	0.0	0.0	0.0	103.0	[]
-1.0	-1.0	['PHE', 'THR', 'HIS', 'ARG', 'LEU', 'ALA', 'THR', 'THR', 'VAL', 'PRO', 'ARG', 'ALA', 'PHE', 'GLY', 'HIS', 'GLN', 'LEU', 'GLY', 'ALA']	219.0	43.0	HEM	matching_data/matching_site_to_native_ntf2_no_dump/oq/4oqr/0/all_match_info.json	-1.0	-1.0	0.0	0.0	0.0	103.0	[]
-1.0	-1.0	['PHE', 'TRP', 'MET', 'VAL', 'SER', 'ILE', 'VAL', 'ALA', 'VAL', 'ALA']	218.0	28.0	2UO	matching_data/matching_site_to_native_ntf2_no_dump/oq/4oqr/1/all_match_info.json	-1.0	-1.0	0.0	0.0	0.0	103.0	[]
1.0	60.0	['ASP', 'GLU']	221.0	1.0	ZN	matching_data/matching_site_to_native_ntf2_no_dump/oq/5oq1/0/all_match_info.json	5.0	5.0	1.0	0.0	1.0	5.0	['2qiyA00.pdb.gz']
3.0	73.0	['ARG', 'ARG']	220.0	1.0	CL	matching_data/matching_site_to_native_ntf2_no_dump/oq/5oq1/1/all_match_info.json	1.0	1.0	1.0	0.0	1.0	1.0	['1nwwA00.pdb.gz']
-1.0	-1.0	['ARG', 'HIS', 'ARG']	222.0	5.0	SO4	matching_data/matching_site_to_native_ntf2_no_dump/oq/2oqk/0/all_match_info.json	-1.0	-1.0	0.0	0.0	0.0	103.0	[]
-1.0	-1.0	['ARG', 'SER']	223.0	6.0	GOL	matching_data/matching_site_to_native_ntf2_no_dump/oq/1oqv/0/all_match_info.json	-1.0	-1.0	0.0	0.0	0.0	103.0	[]
1.0	10.0	['ALA', 'TYR']	225.0	4.0	EDO	matching_data/matching_site_to_native_ntf2_no_dump/oq/2oqm/0/all_match_info.json	17.0	17.0	1.0	0.0	1.0	17.0	['2rgqB00.pdb.gz']
-1.0	-1.0	['ARG', 'PHE', 'ASN', 'ARG']	226.0	1.0	CL	matching_data/matching_site_to_native_ntf2_no_dump/oq/2oqm/2/all_match_info.json	-1.0	-1.0	0.0	0.0	0.0	103.0	[]
-1.0	-1.0	['ARG', 'VAL', 'ASN']	224.0	3.0	FMT	matching_data/matching_site_to_native_ntf2_no_dump/oq/2oqm/1/all_match_info.json	-1.0	-1.0	0.0	0.0	0.0	103.0	[]
-1.0	-1.0	['ALA', 'THR', 'ARG']	227.0	1.0	CL	matching_data/matching_site_to_native_ntf2_no_dump/oq/2oqb/0/all_match_info.json	-1.0	-1.0	0.0	0.0	0.0	103.0	[]
-1.0	-1.0	['PRO', 'TYR', 'LYS', 'ASP']	228.0	6.0	GOL	matching_data/matching_site_to_native_ntf2_no_dump/oa/6oa6/0/all_match_info.json	-1.0	-1.0	0.0	0.0	0.0	103.0	[]
2.0	23.0	['ASN', 'ASP']	230.0	8.0	TRS	matching_data/matching_site_to_native_ntf2_no_dump/oa/6oae/0/all_match_info.json	2.0	2.0	1.0	0.0	1.0	2.0	['3e99A00.pdb.gz']
-1.0	-1.0	['GLU', 'GLU', 'ASP', 'VAL', 'ASP', 'ASP']	229.0	1.0	CA	matching_data/matching_site_to_native_ntf2_no_dump/oa/6oae/1/all_match_info.json	-1.0	-1.0	0.0	0.0	0.0	103.0	[]
3.0	34.0	['PRO', 'ARG']	232.0	5.0	SO4	matching_data/matching_site_to_native_ntf2_no_dump/oa/1oaa/0/all_match_info.json	1.0	1.0	1.0	0.0	1.0	1.0	['1nwwA00.pdb.gz']
-1.0	-1.0	['LEU', 'CYS', 'TRP', 'TYR', 'MET', 'GLN', 'ALA']	231.0	9.0	OAA	matching_data/matching_site_to_native_ntf2_no_dump/oa/1oaa/1/all_match_info.json	-1.0	-1.0	0.0	0.0	0.0	103.0	[]
-1.0	-1.0	['PRO', 'GLU', 'SER', 'ILE']	233.0	4.0	ACT	matching_data/matching_site_to_native_ntf2_no_dump/oa/3oa3/0/all_match_info.json	-1.0	-1.0	0.0	0.0	0.0	103.0	[]
1.0	-1.0	['ALA', 'SER', 'LEU']	234.0	1.0	NA	matching_data/matching_site_to_native_ntf2_no_dump/oa/1oa8/0/all_match_info.json	103.0	-1.0	1.0	0.0	0.0	103.0	[]
-1.0	-1.0	['ASP', 'ASP', 'ASP', 'ARG']	235.0	1.0	MG	matching_data/matching_site_to_native_ntf2_no_dump/oa/6oap/0/all_match_info.json	-1.0	-1.0	0.0	0.0	0.0	103.0	[]
-1.0	-1.0	['GLU', 'ASP', 'GLU']	237.0	1.0	CD	matching_data/matching_site_to_native_ntf2_no_dump/oa/2oa9/0/all_match_info.json	-1.0	-1.0	0.0	0.0	0.0	103.0	[]
3.0	79.0	['HIS', 'GLN']	236.0	4.0	ACT	matching_data/matching_site_to_native_ntf2_no_dump/oa/2oa9/1/all_match_info.json	1.0	1.0	1.0	0.0	1.0	1.0	['1nwwA00.pdb.gz']
-1.0	-1.0	['HIS', 'HIS', 'HIS', 'ARG', 'PHE']	238.0	5.0	SO4	matching_data/matching_site_to_native_ntf2_no_dump/oa/3oaj/0/all_match_info.json	-1.0	-1.0	0.0	0.0	0.0	103.0	[]
-1.0	-1.0	['CYS', 'TYR', 'SER', 'HIS', 'CYS', 'THR', 'GLY', 'ILE', 'GLY', 'GLY', 'LEU', 'SER', 'ARG', 'LYS', 'CYS', 'ALA', 'SER', 'GLY', 'VAL', 'GLY', 'LEU', 'SER', 'LEU', 'LEU', 'ARG']	241.0	48.0	NDP	matching_data/matching_site_to_native_ntf2_no_dump/oa/4oaq/0/all_match_info.json	-1.0	-1.0	0.0	0.0	0.0	103.0	[]
4.0	356.0	['ASN', 'LEU', 'SER']	243.0	6.0	GOL	matching_data/matching_site_to_native_ntf2_no_dump/oa/4oaq/3/all_match_info.json	1.0	1.0	1.0	0.0	1.0	1.0	['1nwwA00.pdb.gz']
-1.0	-1.0	['TYR', 'GLY', 'GLY', 'LEU', 'ALA', 'ARG']	242.0	15.0	EPE	matching_data/matching_site_to_native_ntf2_no_dump/oa/4oaq/2/all_match_info.json	-1.0	-1.0	0.0	0.0	0.0	103.0	[]
4.0	42.0	['ASP', 'VAL']	239.0	1.0	MG	matching_data/matching_site_to_native_ntf2_no_dump/oa/4oaq/4/all_match_info.json	1.0	1.0	1.0	0.0	1.0	1.0	['1nwwA00.pdb.gz']
-1.0	-1.0	['TRP', 'PHE', 'LEU']	240.0	8.0	DTT	matching_data/matching_site_to_native_ntf2_no_dump/oa/4oaq/1/all_match_info.json	-1.0	-1.0	0.0	0.0	0.0	103.0	[]
-1.0	-1.0	['LYS', 'ARG', 'LYS']	245.0	5.0	SO4	matching_data/matching_site_to_native_ntf2_no_dump/oa/3oa4/0/all_match_info.json	-1.0	-1.0	0.0	0.0	0.0	103.0	[]
-1.0	-1.0	['GLN', 'GLU', 'LEU', 'HIS', 'PHE']	244.0	6.0	GOL	matching_data/matching_site_to_native_ntf2_no_dump/oa/3oa4/1/all_match_info.json	-1.0	-1.0	0.0	0.0	0.0	103.0	[]
-1.0	-1.0	['ALA', 'ASP', 'ASP', 'PHE', 'TYR']	246.0	6.0	GOL	matching_data/matching_site_to_native_ntf2_no_dump/oa/3oa5/0/all_match_info.json	-1.0	-1.0	0.0	0.0	0.0	103.0	[]
-1.0	-1.0	['PHE', 'ALA', 'ARG', 'GLY', 'HIS', 'GLY', 'SER', 'GLN', 'ALA', 'THR', 'ASP', 'TYR', 'LEU', 'SER', 'GLY', 'GLY', 'THR', 'GLY', 'ILE', 'GLY', 'ILE', 'ILE', 'TRP', 'TYR', 'LEU', 'GLN']	248.0	53.0	FAD	matching_data/matching_site_to_native_ntf2_no_dump/oa/4oal/0/all_match_info.json	-1.0	-1.0	0.0	0.0	0.0	103.0	[]
-1.0	-1.0	['ASP', 'VAL', 'TRP', 'ASN', 'LEU', 'LEU', 'LEU']	247.0	17.0	245	matching_data/matching_site_to_native_ntf2_no_dump/oa/4oal/1/all_match_info.json	-1.0	-1.0	0.0	0.0	0.0	103.0	[]
3.0	14.0	['TRP', 'TRP']	249.0	7.0	PEG	matching_data/matching_site_to_native_ntf2_no_dump/oa/5oaz/0/all_match_info.json	1.0	1.0	1.0	0.0	1.0	1.0	['1nwwA00.pdb.gz']
-1.0	-1.0	['LYS', 'PHE', 'ASN']	251.0	1.0	CL	matching_data/matching_site_to_native_ntf2_no_dump/oa/4oan/0/all_match_info.json	-1.0	-1.0	0.0	0.0	0.0	103.0	[]
2.0	13.0	['VAL', 'SER']	252.0	6.0	GOL	matching_data/matching_site_to_native_ntf2_no_dump/oa/4oan/2/all_match_info.json	4.0	4.0	1.0	0.0	1.0	4.0	['3k0zA00.pdb.gz']
-1.0	-1.0	['ASN', 'ASN', 'ARG', 'ARG', 'PRO', 'PHE', 'ASN', 'PHE']	250.0	9.0	X2X	matching_data/matching_site_to_native_ntf2_no_dump/oa/4oan/1/all_match_info.json	-1.0	-1.0	0.0	0.0	0.0	103.0	[]
-1.0	-1.0	['ARG', 'PHE', 'ALA', 'GLY', 'GLY', 'ILE', 'MET']	255.0	8.0	SF4	matching_data/matching_site_to_native_ntf2_no_dump/oa/1oao/0/all_match_info.json	-1.0	-1.0	0.0	0.0	0.0	103.0	[]
2.0	19.0	['ARG', 'GLU', 'VAL']	257.0	4.0	BCT	matching_data/matching_site_to_native_ntf2_no_dump/oa/1oao/3/all_match_info.json	21.0	54.0	3.0	0.0	1.0	54.0	['3g16B00.pdb.gz']
-1.0	-1.0	['VAL', 'ILE', 'VAL']	256.0	6.0	GOL	matching_data/matching_site_to_native_ntf2_no_dump/oa/1oao/2/all_match_info.json	-1.0	-1.0	0.0	0.0	0.0	103.0	[]
-1.0	-1.0	['PHE', 'CYS', 'CYS']	253.0	2.0	SX	matching_data/matching_site_to_native_ntf2_no_dump/oa/1oao/4/all_match_info.json	-1.0	-1.0	0.0	0.0	0.0	103.0	[]
-1.0	-1.0	['PRO', 'LYS', 'PRO', 'VAL']	254.0	5.0	SO4	matching_data/matching_site_to_native_ntf2_no_dump/oa/1oao/1/all_match_info.json	-1.0	-1.0	0.0	0.0	0.0	103.0	[]
3.0	44.0	['ASP', 'ASP', 'ASP']	259.0	1.0	CA	matching_data/matching_site_to_native_ntf2_no_dump/oa/2oai/0/all_match_info.json	1.0	1.0	1.0	0.0	1.0	1.0	['1nwwA00.pdb.gz']
2.0	218.0	['ARG', 'GLN']	258.0	4.0	EDO	matching_data/matching_site_to_native_ntf2_no_dump/oa/2oai/1/all_match_info.json	2.0	2.0	1.0	0.0	1.0	2.0	['3e99A00.pdb.gz']
-1.0	-1.0	['GLY', 'GLY', 'TYR', 'ILE', 'TYR', 'ASP', 'ILE', 'ASN', 'CYS', 'SER', 'PRO', 'ASN', 'LEU', 'HIS', 'HIS', 'GLU', 'LYS', 'GLN', 'TRP', 'LYS', 'GLU', 'SER']	260.0	44.0	NAD	matching_data/matching_site_to_native_ntf2_no_dump/oa/3oa2/0/all_match_info.json	-1.0	-1.0	0.0	0.0	0.0	103.0	[]
-1.0	-1.0	['CYS', 'GLY', 'SER', 'GLY', 'ILE', 'PRO', 'SER']	261.0	1.0	CL	matching_data/matching_site_to_native_ntf2_no_dump/ai/4air/0/all_match_info.json	-1.0	-1.0	0.0	0.0	0.0	103.0	[]
1.6666666666666667	16.0	['MET', 'SER']	262.0	4.0	DMS	matching_data/matching_site_to_native_ntf2_no_dump/ai/5aig/1/all_match_info.json	4.0	9.0	3.0	0.0	1.0	9.0	['3gzrB00.pdb.gz']
-1.0	-1.0	['GLY', 'CYS', 'LEU', 'TYR', 'TRP']	265.0	12.0	SOL	matching_data/matching_site_to_native_ntf2_no_dump/ai/3ai3/0/all_match_info.json	-1.0	-1.0	0.0	0.0	0.0	103.0	[]
-1.0	-1.0	['GLY', 'LYS', 'GLY', 'ARG', 'CYS']	264.0	12.0	SOE	matching_data/matching_site_to_native_ntf2_no_dump/ai/3ai3/1/all_match_info.json	-1.0	-1.0	0.0	0.0	0.0	103.0	[]
3.0	59.0	['LYS', 'PRO']	267.0	5.0	SO4	matching_data/matching_site_to_native_ntf2_no_dump/ai/4aiz/0/all_match_info.json	57.0	57.0	1.0	0.0	1.0	57.0	['4l8pA00.pdb.gz']
-1.0	-1.0	['GLN', 'LYS', 'VAL', 'VAL', 'ILE', 'PHE', 'GLU', 'ASP']	266.0	13.0	CIT	matching_data/matching_site_to_native_ntf2_no_dump/ai/4aiz/1/all_match_info.json	-1.0	-1.0	0.0	0.0	0.0	103.0	[]
2.5	15.0	['ASN', 'ILE', 'PHE', 'PHE']	269.0	4.0	DMS	matching_data/matching_site_to_native_ntf2_no_dump/ai/5aih/0/all_match_info.json	1.0	15.0	2.0	0.0	1.0	15.0	['5aigA00.pdb.gz']
2.0	-1.0	['LEU', 'ILE']	268.0	4.0	EDO	matching_data/matching_site_to_native_ntf2_no_dump/ai/5aih/1/all_match_info.json	4.0	-1.0	3.0	0.0	0.0	103.0	[]
7.0	14750.0	['GLU', 'TYR']	270.0	4.0	EDO	matching_data/matching_site_to_native_ntf2_no_dump/ai/3ai5/0/all_match_info.json	1.0	1.0	1.0	0.0	1.0	1.0	['1nwwA00.pdb.gz']
4.0	46.0	['ARG', 'ARG']	271.0	6.0	GOL	matching_data/matching_site_to_native_ntf2_no_dump/ai/5aim/0/all_match_info.json	1.0	1.0	1.0	0.0	1.0	1.0	['1nwwA00.pdb.gz']
4.0	115.0	['GLU', 'GLU']	272.0	1.0	MG	matching_data/matching_site_to_native_ntf2_no_dump/ai/3ai9/0/all_match_info.json	1.0	1.0	1.0	0.0	1.0	1.0	['1nwwA00.pdb.gz']
2.0	83.0	['ARG', 'GLU']	273.0	4.0	EDO	matching_data/matching_site_to_native_ntf2_no_dump/ai/5aiz/0/all_match_info.json	6.0	6.0	1.0	0.0	1.0	6.0	['3cnxA00.pdb.gz']
-1.0	-1.0	['ASP', 'ASP', 'PHE', 'ASN', 'GLY', 'ASP']	274.0	1.0	CA	matching_data/matching_site_to_native_ntf2_no_dump/ai/6aii/0/all_match_info.json	-1.0	-1.0	0.0	0.0	0.0	103.0	[]
-1.0	-1.0	['GLY', 'ALA', 'ALA', 'ILE', 'PHE']	276.0	8.0	MPD	matching_data/matching_site_to_native_ntf2_no_dump/ai/3ain/0/all_match_info.json	-1.0	-1.0	0.0	0.0	0.0	103.0	[]
2.5	14.0	['ASP', 'ARG', 'LEU']	277.0	8.0	MRD	matching_data/matching_site_to_native_ntf2_no_dump/ai/3ain/2/all_match_info.json	16.0	72.0	2.0	0.0	1.0	72.0	['3ef8A00.pdb.gz']
-1.0	-1.0	['PHE', 'GLY', 'GLY', 'TYR']	275.0	5.0	PO4	matching_data/matching_site_to_native_ntf2_no_dump/ai/3ain/1/all_match_info.json	-1.0	-1.0	0.0	0.0	0.0	103.0	[]
-1.0	-1.0	['LYS', 'HIS', 'ALA']	279.0	1.0	CL	matching_data/matching_site_to_native_ntf2_no_dump/ai/6ai5/0/all_match_info.json	-1.0	-1.0	0.0	0.0	0.0	103.0	[]
3.0	86.0	['GLU', 'ASP']	278.0	1.0	MG	matching_data/matching_site_to_native_ntf2_no_dump/ai/6ai5/1/all_match_info.json	1.0	1.0	1.0	0.0	1.0	1.0	['1nwwA00.pdb.gz']
-1.0	-1.0	['MET', 'TYR', 'ALA', 'PRO', 'MET', 'ASN', 'TRP']	280.0	12.0	JF6	matching_data/matching_site_to_native_ntf2_no_dump/ai/5ai0/0/all_match_info.json	-1.0	-1.0	0.0	0.0	0.0	103.0	[]
-1.0	-1.0	['HIS', 'ARG', 'LYS', 'GLY', 'SER']	283.0	5.0	SO4	matching_data/matching_site_to_native_ntf2_no_dump/ai/2aiq/0/all_match_info.json	-1.0	-1.0	0.0	0.0	0.0	103.0	[]
-1.0	-1.0	['ASP', 'THR', 'CYS', 'LYS', 'LEU', 'VAL', 'GLY', 'GLY', 'CYS']	285.0	9.0	BEN	matching_data/matching_site_to_native_ntf2_no_dump/ai/2aiq/3/all_match_info.json	-1.0	-1.0	0.0	0.0	0.0	103.0	[]
-1.0	-1.0	['CYS', 'LEU', 'THR', 'CYS']	284.0	1.0	CL	matching_data/matching_site_to_native_ntf2_no_dump/ai/2aiq/2/all_match_info.json	-1.0	-1.0	0.0	0.0	0.0	103.0	[]
3.0	21.0	['ARG', 'TRP']	281.0	6.0	GOL	matching_data/matching_site_to_native_ntf2_no_dump/ai/2aiq/4/all_match_info.json	16.0	16.0	1.0	0.0	1.0	16.0	['1jkgB00.pdb.gz']
-1.0	-1.0	['LEU', 'ARG', 'ARG']	282.0	4.0	ACT	matching_data/matching_site_to_native_ntf2_no_dump/ai/2aiq/1/all_match_info.json	-1.0	-1.0	0.0	0.0	0.0	103.0	[]
4.0	441.0	['GLN', 'LEU', 'THR']	287.0	4.0	EDO	matching_data/matching_site_to_native_ntf2_no_dump/ai/5ail/0/all_match_info.json	1.0	1.0	1.0	0.0	1.0	1.0	['1nwwA00.pdb.gz']
4.0	53.0	['GLN', 'HIS']	286.0	5.0	PO4	matching_data/matching_site_to_native_ntf2_no_dump/ai/5ail/1/all_match_info.json	1.0	1.0	1.0	0.0	1.0	1.0	['1nwwA00.pdb.gz']
5.0	28.0	['ASN', 'TYR']	288.0	5.0	SO4	matching_data/matching_site_to_native_ntf2_no_dump/ai/3ai4/0/all_match_info.json	1.0	1.0	1.0	0.0	1.0	1.0	['1nwwA00.pdb.gz']
-1.0	-1.0	['TYR', 'LEU', 'VAL', 'LEU', 'TYR', 'MET', 'LEU', 'PRO', 'TYR', 'ILE', 'ILE', 'VAL', 'PRO', 'LEU', 'VAL', 'TYR']	290.0	29.0	ERG	matching_data/matching_site_to_native_ntf2_no_dump/ai/2aib/0/all_match_info.json	-1.0	-1.0	0.0	0.0	0.0	103.0	[]
-1.0	-1.0	['SER', 'SER', 'MET', 'LEU', 'PRO', 'THR', 'SER']	289.0	12.0	MES	matching_data/matching_site_to_native_ntf2_no_dump/ai/2aib/1/all_match_info.json	-1.0	-1.0	0.0	0.0	0.0	103.0	[]
3.0	87.0	['GLU', 'ASP', 'GLU']	292.0	1.0	CA	matching_data/matching_site_to_native_ntf2_no_dump/ai/6aid/0/all_match_info.json	51.0	51.0	1.0	0.0	1.0	51.0	['3fljA00.pdb.gz']
-1.0	-1.0	['TYR', 'MET', 'TRP', 'ILE']	294.0	6.0	LAC	matching_data/matching_site_to_native_ntf2_no_dump/ai/6aid/3/all_match_info.json	-1.0	-1.0	0.0	0.0	0.0	103.0	[]
1.0	-1.0	['PRO', 'ALA']	293.0	1.0	NA	matching_data/matching_site_to_native_ntf2_no_dump/ai/6aid/2/all_match_info.json	33.0	-1.0	1.0	0.0	0.0	103.0	[]
-1.0	-1.0	['GLY', 'TYR', 'THR', 'HIS', 'PHE']	291.0	8.0	9YL	matching_data/matching_site_to_native_ntf2_no_dump/ai/6aid/1/all_match_info.json	-1.0	-1.0	0.0	0.0	0.0	103.0	[]
-1.0	-1.0	['ASP', 'TRP', 'ARG']	296.0	4.0	EDO	matching_data/matching_site_to_native_ntf2_no_dump/ai/3aii/0/all_match_info.json	-1.0	-1.0	0.0	0.0	0.0	103.0	[]
-1.0	-1.0	['ALA', 'GLY', 'ASP']	295.0	1.0	CA	matching_data/matching_site_to_native_ntf2_no_dump/ai/3aii/1/all_match_info.json	-1.0	-1.0	0.0	0.0	0.0	103.0	[]
1.0	80.0	['GLU', 'GLU']	297.0	1.0	NA	matching_data/matching_site_to_native_ntf2_no_dump/bt/1btk/0/all_match_info.json	28.0	28.0	1.0	0.0	1.0	28.0	['3g0kA00.pdb.gz']
-1.0	-1.0	['GLU', 'HIS', 'GLU']	299.0	1.0	ZN	matching_data/matching_site_to_native_ntf2_no_dump/bt/4bt2/0/all_match_info.json	-1.0	-1.0	0.0	0.0	0.0	103.0	[]
-1.0	-1.0	['THR', 'ARG', 'HIS', 'HIS']	298.0	4.0	EDO	matching_data/matching_site_to_native_ntf2_no_dump/bt/4bt2/1/all_match_info.json	-1.0	-1.0	0.0	0.0	0.0	103.0	[]
-1.0	-1.0	['ARG', 'ALA', 'TRP', 'TRP']	300.0	12.0	MFU	matching_data/matching_site_to_native_ntf2_no_dump/bt/2bt9/0/all_match_info.json	-1.0	-1.0	0.0	0.0	0.0	103.0	[]
3.0	2571.0	['GLN', 'ASP', 'ARG']	301.0	5.0	SO4	matching_data/matching_site_to_native_ntf2_no_dump/bt/5btb/0/all_match_info.json	57.0	57.0	1.0	0.0	1.0	57.0	['4l8pA00.pdb.gz']
-1.0	-1.0	['GLY', 'GLU', 'GLY', 'LEU']	303.0	4.0	FES	matching_data/matching_site_to_native_ntf2_no_dump/bt/2bt6/0/all_match_info.json	-1.0	-1.0	0.0	0.0	0.0	103.0	[]
2.0	92.0	['GLU', 'ASP']	304.0	1.0	MG	matching_data/matching_site_to_native_ntf2_no_dump/bt/2bt6/2/all_match_info.json	8.0	8.0	1.0	0.0	1.0	8.0	['3nv0A00.pdb.gz']
-1.0	-1.0	['GLY', 'CYS', 'GLN', 'CYS']	302.0	39.0	RUA	matching_data/matching_site_to_native_ntf2_no_dump/bt/2bt6/1/all_match_info.json	-1.0	-1.0	0.0	0.0	0.0	103.0	[]
-1.0	-1.0	['LEU', 'PRO', 'PHE', 'VAL', 'LEU', 'ALA', 'ASN', 'ARG', 'VAL', 'TYR']	305.0	36.0	2LO	matching_data/matching_site_to_native_ntf2_no_dump/bt/5bt3/0/all_match_info.json	-1.0	-1.0	0.0	0.0	0.0	103.0	[]
-1.0	-1.0	['ASP', 'GLU', 'ASP']	306.0	1.0	MG	matching_data/matching_site_to_native_ntf2_no_dump/bt/6bt1/0/all_match_info.json	-1.0	-1.0	0.0	0.0	0.0	103.0	[]
-1.0	-1.0	['TYR', 'TYR', 'PRO', 'GLY', 'SER', 'GLN', 'ASN', 'TYR', 'TYR']	307.0	20.0	RB3	matching_data/matching_site_to_native_ntf2_no_dump/bt/4btv/0/all_match_info.json	-1.0	-1.0	0.0	0.0	0.0	103.0	[]
2.0	-1.0	['THR', 'VAL', 'ILE']	309.0	1.0	NA	matching_data/matching_site_to_native_ntf2_no_dump/bt/6btf/0/all_match_info.json	17.0	-1.0	1.0	0.0	0.0	103.0	[]
1.0	38.0	['ASP', 'ASP']	308.0	1.0	MG	matching_data/matching_site_to_native_ntf2_no_dump/bt/6btf/1/all_match_info.json	1.0	1.0	1.0	0.0	1.0	1.0	['1nwwA00.pdb.gz']
4.0	100.0	['ARG', 'ARG']	310.0	1.0	CL	matching_data/matching_site_to_native_ntf2_no_dump/bt/3bt5/0/all_match_info.json	1.0	1.0	1.0	0.0	1.0	1.0	['1nwwA00.pdb.gz']
-1.0	-1.0	['ASN', 'SER', 'GLY', 'SER', 'SER']	311.0	5.0	SO4	matching_data/matching_site_to_native_ntf2_no_dump/bt/6btd/0/all_match_info.json	-1.0	-1.0	0.0	0.0	0.0	103.0	[]
-1.0	-1.0	['ASP', 'PHE', 'LYS', 'TYR']	312.0	18.0	O4B	matching_data/matching_site_to_native_ntf2_no_dump/bt/6bty/0/all_match_info.json	-1.0	-1.0	0.0	0.0	0.0	103.0	[]
9.0	178.0	['ASP', 'ILE']	314.0	1.0	ZN	matching_data/matching_site_to_native_ntf2_no_dump/bt/1bt0/0/all_match_info.json	1.0	1.0	1.0	0.0	1.0	1.0	['1nwwA00.pdb.gz']
1.5	9.0	['GLY', 'VAL']	313.0	4.0	EDO	matching_data/matching_site_to_native_ntf2_no_dump/bt/1bt0/1/all_match_info.json	1.0	2.0	2.0	0.0	1.0	2.0	['3e99A00.pdb.gz']
-1.0	-1.0	['ARG', 'GLY', 'THR', 'ALA', 'VAL', 'HIS']	316.0	1.0	CL	matching_data/matching_site_to_native_ntf2_no_dump/y7/4y7d/0/all_match_info.json	-1.0	-1.0	0.0	0.0	0.0	103.0	[]
1.0	8.0	['ALA', 'GLY']	315.0	1.0	NA	matching_data/matching_site_to_native_ntf2_no_dump/y7/4y7d/1/all_match_info.json	1.0	1.0	1.0	0.0	1.0	1.0	['1nwwA00.pdb.gz']
2.0	29.0	['GLU', 'GLU']	317.0	4.0	EDO	matching_data/matching_site_to_native_ntf2_no_dump/y7/2y7b/0/all_match_info.json	1.0	1.0	1.0	0.0	1.0	1.0	['1nwwA00.pdb.gz']
-1.0	-1.0	['ASN', 'ASP', 'HIS']	318.0	8.0	TRS	matching_data/matching_site_to_native_ntf2_no_dump/y7/1y7t/0/all_match_info.json	-1.0	-1.0	0.0	0.0	0.0	103.0	[]
-1.0	-1.0	['ARG', 'ARG', 'LYS', 'TRP', 'THR', 'ASN', 'TYR', 'ARG', 'TYR', 'LYS']	319.0	14.0	DST	matching_data/matching_site_to_native_ntf2_no_dump/y7/5y72/0/all_match_info.json	-1.0	-1.0	0.0	0.0	0.0	103.0	[]
2.0	67.0	['SER', 'ASP']	321.0	1.0	ZN	matching_data/matching_site_to_native_ntf2_no_dump/y7/2y7i/0/all_match_info.json	1.0	1.0	1.0	0.0	1.0	1.0	['1nwwA00.pdb.gz']
-1.0	-1.0	['LYS', 'GLY', 'MET', 'ASP']	322.0	6.0	GOL	matching_data/matching_site_to_native_ntf2_no_dump/y7/2y7i/2/all_match_info.json	-1.0	-1.0	0.0	0.0	0.0	103.0	[]
-1.0	-1.0	['LYS', 'ARG', 'THR', 'ARG']	320.0	4.0	ACT	matching_data/matching_site_to_native_ntf2_no_dump/y7/2y7i/1/all_match_info.json	-1.0	-1.0	0.0	0.0	0.0	103.0	[]
2.0	34.0	['HIS', 'ASN']	323.0	5.0	SO4	matching_data/matching_site_to_native_ntf2_no_dump/y7/1y7l/0/all_match_info.json	1.0	2.0	2.0	0.0	1.0	2.0	['3e99A00.pdb.gz']
2.0	-1.0	['GLY', 'GLN', 'GLY']	325.0	1.0	NA	matching_data/matching_site_to_native_ntf2_no_dump/y7/1y7w/0/all_match_info.json	27.0	-1.0	3.0	0.0	0.0	103.0	[]
1.0	-1.0	['HIS', 'LEU', 'THR']	324.0	4.0	ACY	matching_data/matching_site_to_native_ntf2_no_dump/y7/1y7w/1/all_match_info.json	101.0	-1.0	1.0	0.0	0.0	103.0	[]
-1.0	-1.0	['ASN', 'LEU', 'LEU', 'ASN', 'GLY', 'HIS', 'HIS', 'SER', 'VAL', 'ARG']	327.0	29.0	CB8	matching_data/matching_site_to_native_ntf2_no_dump/y7/2y77/0/all_match_info.json	-1.0	-1.0	0.0	0.0	0.0	103.0	[]
1.0	31.0	['ARG', 'PRO']	326.0	5.0	SO4	matching_data/matching_site_to_native_ntf2_no_dump/y7/2y77/1/all_match_info.json	1.0	1.0	1.0	0.0	1.0	1.0	['1nwwA00.pdb.gz']
3.0	12.0	['ALA', 'ALA', 'ARG']	329.0	6.0	GOL	matching_data/matching_site_to_native_ntf2_no_dump/y7/4y7e/0/all_match_info.json	1.0	1.0	1.0	0.0	1.0	1.0	['1nwwA00.pdb.gz']
-1.0	-1.0	['SER', 'VAL', 'ASP', 'GLU']	328.0	1.0	CA	matching_data/matching_site_to_native_ntf2_no_dump/y7/4y7e/1/all_match_info.json	-1.0	-1.0	0.0	0.0	0.0	103.0	[]
1.0	14.0	['TRP', 'ASN']	331.0	8.0	TRS	matching_data/matching_site_to_native_ntf2_no_dump/y7/5y7f/0/all_match_info.json	30.0	30.0	1.0	0.0	1.0	30.0	['3a76A01.pdb.gz']
-1.0	-1.0	['ASP', 'ASP', 'ASP']	330.0	1.0	CA	matching_data/matching_site_to_native_ntf2_no_dump/y7/5y7f/1/all_match_info.json	-1.0	-1.0	0.0	0.0	0.0	103.0	[]
-1.0	-1.0	['ASN', 'ASP', 'GLY', 'ASP']	334.0	1.0	CA	matching_data/matching_site_to_native_ntf2_no_dump/y7/1y7b/0/all_match_info.json	-1.0	-1.0	0.0	0.0	0.0	103.0	[]
-1.0	-1.0	['ILE', 'GLY', 'ASP', 'TYR', 'TRP', 'ASN']	336.0	10.0	PGE	matching_data/matching_site_to_native_ntf2_no_dump/y7/1y7b/3/all_match_info.json	-1.0	-1.0	0.0	0.0	0.0	103.0	[]
-1.0	-1.0	['TYR', 'LYS', 'ILE', 'ASP', 'THR', 'TRP']	335.0	15.0	EPE	matching_data/matching_site_to_native_ntf2_no_dump/y7/1y7b/2/all_match_info.json	-1.0	-1.0	0.0	0.0	0.0	103.0	[]
-1.0	-1.0	['ASP', 'TRP', 'ALA', 'ASP', 'ARG', 'PHE']	332.0	6.0	GOL	matching_data/matching_site_to_native_ntf2_no_dump/y7/1y7b/4/all_match_info.json	-1.0	-1.0	0.0	0.0	0.0	103.0	[]
2.0	16.0	['LYS', 'THR', 'TYR']	333.0	5.0	SO4	matching_data/matching_site_to_native_ntf2_no_dump/y7/1y7b/1/all_match_info.json	1.0	1.0	1.0	0.0	1.0	1.0	['1nwwA00.pdb.gz']
-1.0	-1.0	['MET', 'HIS', 'SER', 'ALA', 'PHE']	338.0	1.0	ZN	matching_data/matching_site_to_native_ntf2_no_dump/y7/1y7p/0/all_match_info.json	-1.0	-1.0	0.0	0.0	0.0	103.0	[]
1.0	-1.0	['ASP', 'THR', 'LEU']	337.0	10.0	RIP	matching_data/matching_site_to_native_ntf2_no_dump/y7/1y7p/1/all_match_info.json	90.0	-1.0	1.0	0.0	0.0	103.0	[]
1.0	12.0	['TYR', 'TRP']	340.0	6.0	GOL	matching_data/matching_site_to_native_ntf2_no_dump/y7/5y7d/0/all_match_info.json	1.0	1.0	1.0	0.0	1.0	1.0	['1nwwA00.pdb.gz']
-1.0	-1.0	['ARG', 'GLY', 'PHE']	341.0	1.0	CL	matching_data/matching_site_to_native_ntf2_no_dump/y7/5y7d/2/all_match_info.json	-1.0	-1.0	0.0	0.0	0.0	103.0	[]
5.0	146.0	['GLU', 'THR']	339.0	1.0	NA	matching_data/matching_site_to_native_ntf2_no_dump/y7/5y7d/1/all_match_info.json	1.0	1.0	1.0	0.0	1.0	1.0	['1nwwA00.pdb.gz']
-1.0	-1.0	['THR', 'TRP', 'ILE', 'LEU']	343.0	6.0	GOL	matching_data/matching_site_to_native_ntf2_no_dump/y7/4y7l/0/all_match_info.json	-1.0	-1.0	0.0	0.0	0.0	103.0	[]
1.6	58.0	['ALA', 'GLU', 'ARG']	345.0	5.0	SO4	matching_data/matching_site_to_native_ntf2_no_dump/y7/2y78/0/all_match_info.json	1.0	16.0	5.0	0.0	1.0	16.0	['1jkgB00.pdb.gz']
-1.0	-1.0	['HIS', 'ASN', 'ASP', 'PRO']	344.0	6.0	GOL	matching_data/matching_site_to_native_ntf2_no_dump/y7/2y78/1/all_match_info.json	-1.0	-1.0	0.0	0.0	0.0	103.0	[]
-1.0	-1.0	['VAL', 'GLN', 'GLY', 'GLN', 'ALA', 'TYR', 'GLY']	346.0	5.0	PO4	matching_data/matching_site_to_native_ntf2_no_dump/y7/1y7r/0/all_match_info.json	-1.0	-1.0	0.0	0.0	0.0	103.0	[]
-1.0	-1.0	['VAL', 'PHE', 'ARG', 'CYS', 'THR', 'THR', 'PHE', 'LEU', 'LEU', 'VAL', 'VAL', 'ILE', 'ILE', 'LYS', 'HIS', 'MET', 'LEU', 'TYR']	348.0	30.0	8RR	matching_data/matching_site_to_native_ntf2_no_dump/y7/5y7x/0/all_match_info.json	-1.0	-1.0	0.0	0.0	0.0	103.0	[]
-1.0	-1.0	['ASN', 'VAL', 'ASN']	350.0	1.0	CL	matching_data/matching_site_to_native_ntf2_no_dump/y7/5y7x/3/all_match_info.json	-1.0	-1.0	0.0	0.0	0.0	103.0	[]
-1.0	-1.0	['VAL', 'LEU', 'LYS', 'LEU', 'GLU', 'ILE', 'LYS', 'ASN']	349.0	18.0	JZR	matching_data/matching_site_to_native_ntf2_no_dump/y7/5y7x/2/all_match_info.json	-1.0	-1.0	0.0	0.0	0.0	103.0	[]
-1.0	-1.0	['LEU', 'PRO', 'PHE']	347.0	5.0	PGO	matching_data/matching_site_to_native_ntf2_no_dump/y7/5y7x/1/all_match_info.json	-1.0	-1.0	0.0	0.0	0.0	103.0	[]
-1.0	-1.0	['GLY', 'THR', 'ALA', 'SER', 'GLY', 'THR', 'ASP']	352.0	5.0	SO4	matching_data/matching_site_to_native_ntf2_no_dump/pg/4pga/0/all_match_info.json	-1.0	-1.0	0.0	0.0	0.0	103.0	[]
-1.0	-1.0	['THR', 'PHE', 'PRO', 'SER', 'TYR', 'ARG', 'MET', 'THR', 'SER', 'ASP', 'VAL', 'TYR', 'PHE']	354.0	15.0	3IO	matching_data/matching_site_to_native_ntf2_no_dump/pg/4pgn/0/all_match_info.json	-1.0	-1.0	0.0	0.0	0.0	103.0	[]
4.0	33.0	['GLN', 'VAL']	353.0	4.0	EDO	matching_data/matching_site_to_native_ntf2_no_dump/pg/4pgn/1/all_match_info.json	1.0	1.0	1.0	0.0	1.0	1.0	['1nwwA00.pdb.gz']
-1.0	-1.0	['ILE', 'MET', 'THR', 'GLY', 'SER', 'ILE', 'THR', 'ILE', 'TYR', 'THR', 'GLU', 'MET', 'ARG', 'PHE', 'VAL', 'PHE', 'LEU', 'GLY', 'GLY', 'TYR']	355.0	53.0	FAD	matching_data/matching_site_to_native_ntf2_no_dump/pg/2pg0/0/all_match_info.json	-1.0	-1.0	0.0	0.0	0.0	103.0	[]
-1.0	-1.0	['SER', 'THR', 'TRP']	357.0	13.0	CIT	matching_data/matching_site_to_native_ntf2_no_dump/pg/3pg6/0/all_match_info.json	-1.0	-1.0	0.0	0.0	0.0	103.0	[]
-1.0	-1.0	['SER', 'ARG', 'THR', 'TRP']	358.0	6.0	GOL	matching_data/matching_site_to_native_ntf2_no_dump/pg/3pg6/2/all_match_info.json	-1.0	-1.0	0.0	0.0	0.0	103.0	[]
1.0	10.0	['ALA', 'ILE']	356.0	7.0	PEG	matching_data/matching_site_to_native_ntf2_no_dump/pg/3pg6/1/all_match_info.json	1.0	1.0	1.0	0.0	1.0	1.0	['1nwwA00.pdb.gz']
1.3333333333333333	14.0	['PHE', 'ASN', 'ILE']	359.0	4.0	EDO	matching_data/matching_site_to_native_ntf2_no_dump/pg/5pg1/0/all_match_info.json	2.0	15.0	3.0	0.0	1.0	15.0	['5aigA00.pdb.gz']
-1.0	-1.0	['ASP', 'ASN', 'TYR', 'ASN']	361.0	14.0	BTB	matching_data/matching_site_to_native_ntf2_no_dump/pg/3pg0/0/all_match_info.json	-1.0	-1.0	0.0	0.0	0.0	103.0	[]
-1.0	-1.0	['ASN', 'VAL', 'ASN', 'VAL', 'ASN', 'VAL']	360.0	1.0	NA	matching_data/matching_site_to_native_ntf2_no_dump/pg/3pg0/1/all_match_info.json	-1.0	-1.0	0.0	0.0	0.0	103.0	[]
-1.0	-1.0	['TRP', 'ASP', 'TYR', 'ASP']	362.0	6.0	GOL	matching_data/matching_site_to_native_ntf2_no_dump/pg/2pgw/0/all_match_info.json	-1.0	-1.0	0.0	0.0	0.0	103.0	[]
-1.0	-1.0	['HIS', 'ASP', 'LEU', 'LEU', 'PHE', 'PHE', 'ASP', 'GLY', 'GLY', 'HIS', 'GLU', 'ASP', 'ASP']	364.0	19.0	ADN	matching_data/matching_site_to_native_ntf2_no_dump/pg/2pgf/0/all_match_info.json	-1.0	-1.0	0.0	0.0	0.0	103.0	[]
3.0	543.0	['VAL', 'LYS', 'LYS']	363.0	3.0	CCN	matching_data/matching_site_to_native_ntf2_no_dump/pg/2pgf/1/all_match_info.json	1.0	1.0	1.0	0.0	1.0	1.0	['1nwwA00.pdb.gz']
3.2	48.0	['SER', 'ILE', 'LEU', 'ASN', 'LEU']	366.0	21.0	C8E	matching_data/matching_site_to_native_ntf2_no_dump/pg/3pgu/0/all_match_info.json	1.0	5.0	5.0	0.0	1.0	5.0	['2qiyA00.pdb.gz']
-1.0	-1.0	['ASP', 'PRO', 'ASP', 'ASN']	368.0	1.0	NA	matching_data/matching_site_to_native_ntf2_no_dump/pg/3pgu/3/all_match_info.json	-1.0	-1.0	0.0	0.0	0.0	103.0	[]
1.0	42.0	['ASP', 'ASP']	367.0	1.0	NI	matching_data/matching_site_to_native_ntf2_no_dump/pg/3pgu/2/all_match_info.json	1.0	1.0	1.0	0.0	1.0	1.0	['1nwwA00.pdb.gz']
3.0	17.0	['LEU', 'TYR']	365.0	28.0	2PE	matching_data/matching_site_to_native_ntf2_no_dump/pg/3pgu/1/all_match_info.json	1.0	1.0	1.0	0.0	1.0	1.0	['1nwwA00.pdb.gz']
-1.0	-1.0	['HIS', 'GLY', 'HIS', 'GLU', 'GLY', 'ASP', 'HIS', 'TYR', 'VAL']	369.0	19.0	ADN	matching_data/matching_site_to_native_ntf2_no_dump/pg/1pg2/0/all_match_info.json	-1.0	-1.0	0.0	0.0	0.0	103.0	[]
-1.0	-1.0	['SER', 'SER', 'GLY', 'TRP', 'ARG']	370.0	6.0	GOL	matching_data/matching_site_to_native_ntf2_no_dump/iy/5iy2/0/all_match_info.json	-1.0	-1.0	0.0	0.0	0.0	103.0	[]
-1.0	-1.0	['ARG', 'TYR', 'ARG', 'TYR', 'TYR', 'ALA', 'GLY', 'GLU', 'ASN', 'LEU', 'GLY', 'ILE', 'THR', 'GLY', 'THR', 'ALA']	371.0	25.0	PGU	matching_data/matching_site_to_native_ntf2_no_dump/iy/1iye/0/all_match_info.json	-1.0	-1.0	0.0	0.0	0.0	103.0	[]
-1.0	-1.0	['ALA', 'LEU', 'ARG', 'GLN']	373.0	6.0	GOL	matching_data/matching_site_to_native_ntf2_no_dump/iy/4iy7/0/all_match_info.json	-1.0	-1.0	0.0	0.0	0.0	103.0	[]
-1.0	-1.0	['ASN', 'ASP', 'LEU']	375.0	6.0	PYR	matching_data/matching_site_to_native_ntf2_no_dump/iy/4iy7/3/all_match_info.json	-1.0	-1.0	0.0	0.0	0.0	103.0	[]
-1.0	-1.0	['SER', 'GLY', 'MET', 'TYR', 'GLU', 'ASN', 'THR', 'PHE', 'SER', 'LYS', 'SER', 'LEU', 'THR', 'TYR', 'ARG']	374.0	21.0	0JO	matching_data/matching_site_to_native_ntf2_no_dump/iy/4iy7/2/all_match_info.json	-1.0	-1.0	0.0	0.0	0.0	103.0	[]
-1.0	-1.0	['ARG', 'ARG', 'SER', 'PHE']	372.0	5.0	SO4	matching_data/matching_site_to_native_ntf2_no_dump/iy/4iy7/1/all_match_info.json	-1.0	-1.0	0.0	0.0	0.0	103.0	[]
-1.0	-1.0	['LYS', 'TRP', 'LYS', 'ARG', 'ARG']	377.0	13.0	FLC	matching_data/matching_site_to_native_ntf2_no_dump/iy/4iya/0/all_match_info.json	-1.0	-1.0	0.0	0.0	0.0	103.0	[]
7.0	56.0	['TYR', 'ASN']	376.0	4.0	EDO	matching_data/matching_site_to_native_ntf2_no_dump/iy/4iya/1/all_match_info.json	1.0	1.0	1.0	0.0	1.0	1.0	['1nwwA00.pdb.gz']
3.0	79.0	['ARG', 'LYS', 'VAL']	379.0	1.0	CL	matching_data/matching_site_to_native_ntf2_no_dump/iy/4iyj/0/all_match_info.json	31.0	31.0	1.0	0.0	1.0	31.0	['3jumA01.pdb.gz']
1.5	32.0	['SER', 'ARG']	378.0	6.0	GOL	matching_data/matching_site_to_native_ntf2_no_dump/iy/4iyj/1/all_match_info.json	2.0	4.0	2.0	0.0	1.0	4.0	['3k0zA00.pdb.gz']
-1.0	-1.0	['MET', 'TYR', 'PHE', 'HIS', 'HIS', 'LYS', 'ILE', 'LEU', 'LEU', 'LEU', 'VAL', 'ASN', 'PHE', 'LEU', 'LEU']	381.0	43.0	HEM	matching_data/matching_site_to_native_ntf2_no_dump/iy/6iyh/0/all_match_info.json	-1.0	-1.0	0.0	0.0	0.0	103.0	[]
2.6666666666666665	58.0	['PHE', 'LYS', 'HIS']	380.0	5.0	PGO	matching_data/matching_site_to_native_ntf2_no_dump/iy/6iyh/1/all_match_info.json	3.0	16.0	3.0	0.0	1.0	16.0	['1jkgB00.pdb.gz']
-1.0	-1.0	['GLY', 'SER', 'GLY', 'LYS', 'SER', 'THR', 'ARG', 'ARG', 'ASN', 'PRO']	382.0	27.0	ADP	matching_data/matching_site_to_native_ntf2_no_dump/iy/2iyv/0/all_match_info.json	-1.0	-1.0	0.0	0.0	0.0	103.0	[]
3.0	83.0	['ASP', 'GLU']	384.0	1.0	MG	matching_data/matching_site_to_native_ntf2_no_dump/iy/5iyz/0/all_match_info.json	1.0	1.0	1.0	0.0	1.0	1.0	['1nwwA00.pdb.gz']
-1.0	-1.0	['GLN', 'LYS', 'VAL', 'PRO', 'THR', 'TYR', 'GLY', 'ALA', 'LEU', 'PRO', 'ASN', 'VAL']	385.0	51.0	4Q5	matching_data/matching_site_to_native_ntf2_no_dump/iy/5iyz/2/all_match_info.json	-1.0	-1.0	0.0	0.0	0.0	103.0	[]
-1.0	-1.0	['GLY', 'GLN', 'CYS', 'GLN', 'SER', 'GLY', 'GLY', 'GLY', 'THR', 'GLY', 'VAL', 'GLU', 'ASN', 'TYR', 'ASN']	383.0	28.0	GDP	matching_data/matching_site_to_native_ntf2_no_dump/iy/5iyz/1/all_match_info.json	-1.0	-1.0	0.0	0.0	0.0	103.0	[]
-1.0	-1.0	['GLY', 'ASP']	387.0	4.0	EDO	matching_data/matching_site_to_native_ntf2_no_dump/iy/4iye/0/all_match_info.json	-1.0	-1.0	0.0	0.0	0.0	103.0	[]
-1.0	-1.0	['LEU', 'CYS', 'CYS', 'LYS']	386.0	7.0	PEG	matching_data/matching_site_to_native_ntf2_no_dump/iy/4iye/1/all_match_info.json	-1.0	-1.0	0.0	0.0	0.0	103.0	[]
-1.0	-1.0	['ASN', 'GLN', 'LEU', 'PHE', 'ARG']	388.0	5.0	SO4	matching_data/matching_site_to_native_ntf2_no_dump/iy/6iyy/0/all_match_info.json	-1.0	-1.0	0.0	0.0	0.0	103.0	[]
-1.0	-1.0	['GLY', 'SER', 'GLY', 'LEU', 'ASP', 'VAL', 'ASN', 'ALA', 'GLY', 'ILE', 'ILE', 'THR', 'SER', 'TYR', 'LYS', 'PRO', 'GLY', 'THR', 'PRO', 'MET']	390.0	44.0	NAD	matching_data/matching_site_to_native_ntf2_no_dump/iy/1iy8/0/all_match_info.json	-1.0	-1.0	0.0	0.0	0.0	103.0	[]
-1.0	-1.0	['GLU', 'ILE', 'TYR', 'VAL', 'SER', 'PHE']	389.0	8.0	MRD	matching_data/matching_site_to_native_ntf2_no_dump/iy/1iy8/1/all_match_info.json	-1.0	-1.0	0.0	0.0	0.0	103.0	[]
-1.0	-1.0	['HIS', 'TRP', 'PRO', 'GLU', 'GLN', 'ALA', 'MET', 'PHE', 'ILE', 'THR', 'PHE', 'PHE', 'VAL', 'ILE', 'PHE', 'ILE', 'ALA', 'GLU', 'MET']	391.0	48.0	ZIO	matching_data/matching_site_to_native_ntf2_no_dump/iy/2iya/0/all_match_info.json	-1.0	-1.0	0.0	0.0	0.0	103.0	[]
-1.0	-1.0	['ASN', 'ASP', 'ASP']	393.0	1.0	MG	matching_data/matching_site_to_native_ntf2_no_dump/iy/5iys/0/all_match_info.json	-1.0	-1.0	0.0	0.0	0.0	103.0	[]
-1.0	-1.0	['SER', 'PHE', 'TYR', 'ARG', 'ALA', 'VAL', 'GLY', 'LEU', 'ALA', 'LEU', 'GLY', 'MET', 'GLN', 'ASN', 'ARG', 'LEU', 'TYR']	392.0	24.0	FPS	matching_data/matching_site_to_native_ntf2_no_dump/iy/5iys/1/all_match_info.json	-1.0	-1.0	0.0	0.0	0.0	103.0	[]
-1.0	-1.0	['THR', 'THR', 'GLN', 'LYS', 'ASP']	395.0	1.0	NA	matching_data/matching_site_to_native_ntf2_no_dump/iy/1iyn/0/all_match_info.json	-1.0	-1.0	0.0	0.0	0.0	103.0	[]
-1.0	-1.0	['ILE', 'VAL', 'ARG', 'TRP', 'ALA', 'PHE', 'SER', 'ALA', 'GLY', 'ARG', 'ARG', 'ARG', 'SER', 'TRP', 'LEU', 'THR']	394.0	43.0	HEM	matching_data/matching_site_to_native_ntf2_no_dump/iy/1iyn/1/all_match_info.json	-1.0	-1.0	0.0	0.0	0.0	103.0	[]
-1.0	-1.0	['GLN', 'TYR', 'HIS', 'TRP', 'THR', 'LEU', 'ALA', 'PHE', 'HIS', 'LYS']	396.0	24.0	5GP	matching_data/matching_site_to_native_ntf2_no_dump/iy/1iyb/0/all_match_info.json	-1.0	-1.0	0.0	0.0	0.0	103.0	[]
-1.0	-1.0	['THR', 'VAL', 'GLU', 'ILE', 'PRO', 'PRO', 'GLY']	398.0	4.0	EDO	matching_data/matching_site_to_native_ntf2_no_dump/iy/5iyp/0/all_match_info.json	-1.0	-1.0	0.0	0.0	0.0	103.0	[]
3.0	21.0	['SER', 'VAL', 'HIS']	397.0	13.0	FLC	matching_data/matching_site_to_native_ntf2_no_dump/iy/5iyp/1/all_match_info.json	1.0	1.0	1.0	0.0	1.0	1.0	['1nwwA00.pdb.gz']
-1.0	-1.0	['HIS', 'TRP', 'ASN', 'VAL', 'PHE', 'ILE', 'TYR', 'ASN', 'LEU', 'TYR', 'ALA', 'SER', 'ASP']	400.0	51.0	ERY	matching_data/matching_site_to_native_ntf2_no_dump/iy/2iyf/0/all_match_info.json	-1.0	-1.0	0.0	0.0	0.0	103.0	[]
-1.0	-1.0	['LEU', 'ALA', 'THR', 'ALA']	399.0	1.0	MG	matching_data/matching_site_to_native_ntf2_no_dump/iy/2iyf/1/all_match_info.json	-1.0	-1.0	0.0	0.0	0.0	103.0	[]
-1.0	-1.0	['LYS', 'PHE', 'LYS', 'VAL', 'GLU', 'LYS', 'SER', 'ILE', 'GLU', 'PHE', 'TYR', 'MET', 'LEU', 'GLU']	402.0	23.0	AMP	matching_data/matching_site_to_native_ntf2_no_dump/nr/5nrh/0/all_match_info.json	-1.0	-1.0	0.0	0.0	0.0	103.0	[]
-1.0	-1.0	['LEU', 'ASP', 'VAL']	403.0	4.0	EDO	matching_data/matching_site_to_native_ntf2_no_dump/nr/5nrh/2/all_match_info.json	-1.0	-1.0	0.0	0.0	0.0	103.0	[]
2.0	-1.0	['ARG', 'GLY', 'TYR']	401.0	5.0	SO4	matching_data/matching_site_to_native_ntf2_no_dump/nr/5nrh/1/all_match_info.json	35.0	-1.0	1.0	0.0	0.0	103.0	[]
3.0	73.0	['ASN', 'ARG']	404.0	5.0	PO4	matching_data/matching_site_to_native_ntf2_no_dump/nr/2nrn/0/all_match_info.json	1.0	1.0	1.0	0.0	1.0	1.0	['1nwwA00.pdb.gz']
-1.0	-1.0	['ARG', 'HIS', 'CYS']	405.0	5.0	SO4	matching_data/matching_site_to_native_ntf2_no_dump/nr/3nrl/0/all_match_info.json	-1.0	-1.0	0.0	0.0	0.0	103.0	[]
3.0	46.0	['THR', 'GLY', 'ARG']	407.0	1.0	CL	matching_data/matching_site_to_native_ntf2_no_dump/nr/3nrj/0/all_match_info.json	4.0	4.0	1.0	0.0	1.0	4.0	['3k0zA00.pdb.gz']
-1.0	-1.0	['SER', 'ARG', 'LYS', 'PRO']	408.0	5.0	PO4	matching_data/matching_site_to_native_ntf2_no_dump/nr/3nrj/2/all_match_info.json	-1.0	-1.0	0.0	0.0	0.0	103.0	[]
-1.0	-1.0	['ASP', 'ASP', 'ASP', 'ASP']	406.0	1.0	MG	matching_data/matching_site_to_native_ntf2_no_dump/nr/3nrj/1/all_match_info.json	-1.0	-1.0	0.0	0.0	0.0	103.0	[]
-1.0	-1.0	['GLN', 'THR', 'VAL', 'SER', 'ASP']	409.0	1.0	MG	matching_data/matching_site_to_native_ntf2_no_dump/nr/1nrj/0/all_match_info.json	-1.0	-1.0	0.0	0.0	0.0	103.0	[]
-1.0	-1.0	['THR', 'LEU', 'GLY', 'LEU', 'ASP', 'TYR', 'ILE', 'LYS']	411.0	10.0	TLA	matching_data/matching_site_to_native_ntf2_no_dump/nr/3nrs/0/all_match_info.json	-1.0	-1.0	0.0	0.0	0.0	103.0	[]
-1.0	-1.0	['PRO', 'LYS', 'SER', 'PHE', 'HIS']	412.0	12.0	MES	matching_data/matching_site_to_native_ntf2_no_dump/nr/3nrs/2/all_match_info.json	-1.0	-1.0	0.0	0.0	0.0	103.0	[]
-1.0	-1.0	['ASN', 'ASN', 'HIS', 'TYR']	410.0	6.0	GOL	matching_data/matching_site_to_native_ntf2_no_dump/nr/3nrs/1/all_match_info.json	-1.0	-1.0	0.0	0.0	0.0	103.0	[]
-1.0	-1.0	['ASP', 'SER', 'GLU', 'ASP']	413.0	1.0	FE	matching_data/matching_site_to_native_ntf2_no_dump/nr/5nry/0/all_match_info.json	-1.0	-1.0	0.0	0.0	0.0	103.0	[]
2.3333333333333335	28.0	['LYS', 'TRP', 'THR']	415.0	7.0	PEG	matching_data/matching_site_to_native_ntf2_no_dump/nr/3nre/0/all_match_info.json	43.0	99.0	3.0	0.0	1.0	99.0	['3kspA00.pdb.gz']
1.0	104.0	['ASP', 'GLU']	414.0	1.0	MG	matching_data/matching_site_to_native_ntf2_no_dump/nr/3nre/1/all_match_info.json	2.0	2.0	1.0	0.0	1.0	2.0	['3e99A00.pdb.gz']
-1.0	-1.0	['ARG', 'GLY', 'ARG']	416.0	5.0	SO4	matching_data/matching_site_to_native_ntf2_no_dump/nr/1nr4/0/all_match_info.json	-1.0	-1.0	0.0	0.0	0.0	103.0	[]
-1.0	-1.0	['LEU', 'PHE', 'LYS', 'HIS', 'THR', 'VAL', 'LYS', 'LEU', 'SER', 'HIS', 'ILE', 'ASN', 'PHE', 'ILE']	418.0	43.0	HEM	matching_data/matching_site_to_native_ntf2_no_dump/nr/2nrl/0/all_match_info.json	-1.0	-1.0	0.0	0.0	0.0	103.0	[]
-1.0	-1.0	['LYS', 'ASN', 'ASN', 'LEU']	417.0	4.0	EDO	matching_data/matching_site_to_native_ntf2_no_dump/nr/2nrl/1/all_match_info.json	-1.0	-1.0	0.0	0.0	0.0	103.0	[]
-1.0	-1.0	['ASP', 'ASP', 'ASN', 'SER', 'ASP']	420.0	1.0	CA	matching_data/matching_site_to_native_ntf2_no_dump/nr/5nrk/0/all_match_info.json	-1.0	-1.0	0.0	0.0	0.0	103.0	[]
2.0	22.0	['VAL', 'ARG']	421.0	6.0	GOL	matching_data/matching_site_to_native_ntf2_no_dump/nr/5nrk/2/all_match_info.json	5.0	5.0	1.0	0.0	1.0	5.0	['2qiyA00.pdb.gz']
-1.0	-1.0	['ALA', 'LEU', 'ASN', 'ARG', 'ASN']	419.0	3.0	SCN	matching_data/matching_site_to_native_ntf2_no_dump/nr/5nrk/1/all_match_info.json	-1.0	-1.0	0.0	0.0	0.0	103.0	[]
-1.0	-1.0	['GLY', 'PHE', 'ALA', 'TYR', 'TYR', 'MET', 'ALA', 'ALA', 'ILE']	423.0	17.0	TCL	matching_data/matching_site_to_native_ntf2_no_dump/nr/4nr0/0/all_match_info.json	-1.0	-1.0	0.0	0.0	0.0	103.0	[]
-1.0	-1.0	['GLY', 'ALA', 'SER', 'ILE', 'GLN', 'ASP', 'VAL', 'SER', 'VAL', 'GLY', 'ILE', 'LEU', 'SER', 'TYR', 'LYS', 'ALA', 'GLY', 'PRO', 'ILE', 'THR', 'LEU', 'ALA']	422.0	44.0	NAD	matching_data/matching_site_to_native_ntf2_no_dump/nr/4nr0/1/all_match_info.json	-1.0	-1.0	0.0	0.0	0.0	103.0	[]
-1.0	-1.0	['GLU', 'ASN', 'ALA', 'PRO', 'ILE', 'GLY', 'ARG', 'LEU', 'PHE', 'SER', 'HIS', 'THR', 'THR', 'LEU', 'THR', 'VAL']	424.0	31.0	FMN	matching_data/matching_site_to_native_ntf2_no_dump/nr/2nr4/0/all_match_info.json	-1.0	-1.0	0.0	0.0	0.0	103.0	[]
-1.0	-1.0	['ARG', 'ARG', 'ALA', 'TRP']	425.0	5.0	SO4	matching_data/matching_site_to_native_ntf2_no_dump/nr/1nrz/0/all_match_info.json	-1.0	-1.0	0.0	0.0	0.0	103.0	[]
1.0	11.0	['TRP', 'TRP']	427.0	13.0	96E	matching_data/matching_site_to_native_ntf2_no_dump/nr/5nrr/0/all_match_info.json	1.0	1.0	1.0	0.0	1.0	1.0	['1nwwA00.pdb.gz']
-1.0	-1.0	['LYS', 'ARG', 'TRP', 'HIS']	426.0	5.0	SO4	matching_data/matching_site_to_native_ntf2_no_dump/nr/5nrr/1/all_match_info.json	-1.0	-1.0	0.0	0.0	0.0	103.0	[]
-1.0	-1.0	['ASP', 'ASP', 'ASN', 'SER', 'ASP']	428.0	1.0	CA	matching_data/matching_site_to_native_ntf2_no_dump/nr/5nrm/0/all_match_info.json	-1.0	-1.0	0.0	0.0	0.0	103.0	[]
5.0	4008.0	['ARG', 'VAL', 'GLN']	429.0	1.0	CL	matching_data/matching_site_to_native_ntf2_no_dump/nr/2nrt/0/all_match_info.json	1.0	1.0	1.0	0.0	1.0	1.0	['1nwwA00.pdb.gz']
-1.0	-1.0	['THR', 'TYR', 'THR', 'GLN']	430.0	6.0	GOL	matching_data/matching_site_to_native_ntf2_no_dump/nr/6nrq/0/all_match_info.json	-1.0	-1.0	0.0	0.0	0.0	103.0	[]
1.0	45.0	['ASP', 'ASP']	431.0	1.0	MN	matching_data/matching_site_to_native_ntf2_no_dump/nr/3nr1/0/all_match_info.json	17.0	17.0	1.0	0.0	1.0	17.0	['2rgqB00.pdb.gz']
-1.0	-1.0	['LEU', 'THR', 'GLY', 'ARG', 'ARG', 'LYS', 'ASN']	433.0	5.0	PO4	matching_data/matching_site_to_native_ntf2_no_dump/nr/1nrw/0/all_match_info.json	-1.0	-1.0	0.0	0.0	0.0	103.0	[]
-1.0	-1.0	['ASP', 'ASP', 'ASP', 'SER', 'ASP']	432.0	1.0	CA	matching_data/matching_site_to_native_ntf2_no_dump/nr/1nrw/1/all_match_info.json	-1.0	-1.0	0.0	0.0	0.0	103.0	[]
-1.0	-1.0	['PRO', 'ASP', 'ASN', 'ASP']	435.0	1.0	MG	matching_data/matching_site_to_native_ntf2_no_dump/nr/6nr6/0/all_match_info.json	-1.0	-1.0	0.0	0.0	0.0	103.0	[]
-1.0	-1.0	['VAL', 'HIS', 'ARG', 'ARG']	434.0	27.0	ADP	matching_data/matching_site_to_native_ntf2_no_dump/nr/6nr6/1/all_match_info.json	-1.0	-1.0	0.0	0.0	0.0	103.0	[]
3.0	23.0	['PHE', 'ARG', 'LYS', 'ARG', 'GLU']	437.0	8.0	MRD	matching_data/matching_site_to_native_ntf2_no_dump/nr/3nrf/0/all_match_info.json	2.0	4.0	3.0	0.0	1.0	4.0	['3k0zA00.pdb.gz']
1.0	-1.0	['VAL', 'ARG', 'ARG']	436.0	5.0	CAC	matching_data/matching_site_to_native_ntf2_no_dump/nr/3nrf/1/all_match_info.json	75.0	-1.0	1.0	0.0	0.0	103.0	[]
-1.0	-1.0	['HIS', 'GLY', 'ASN', 'GLY', 'TYR', 'TYR', 'PHE', 'ALA', 'SER', 'TYR', 'GLU']	439.0	34.0	KYP	matching_data/matching_site_to_native_ntf2_no_dump/nr/6nrh/0/all_match_info.json	-1.0	-1.0	0.0	0.0	0.0	103.0	[]
-1.0	-1.0	['HIS', 'ARG', 'TYR', 'ILE', 'TYR']	440.0	4.0	DMS	matching_data/matching_site_to_native_ntf2_no_dump/nr/6nrh/2/all_match_info.json	-1.0	-1.0	0.0	0.0	0.0	103.0	[]
-1.0	-1.0	['LYS', 'LEU', 'LEU', 'TYR']	438.0	5.0	SO4	matching_data/matching_site_to_native_ntf2_no_dump/nr/6nrh/1/all_match_info.json	-1.0	-1.0	0.0	0.0	0.0	103.0	[]
4.0	156.0	['ALA', 'GLN']	443.0	1.0	CL	matching_data/matching_site_to_native_ntf2_no_dump/nr/3nrr/0/all_match_info.json	1.0	1.0	1.0	0.0	1.0	1.0	['1nwwA00.pdb.gz']
-1.0	-1.0	['ASN', 'PRO', 'GLY', 'TYR']	444.0	5.0	PO4	matching_data/matching_site_to_native_ntf2_no_dump/nr/3nrr/5/all_match_info.json	-1.0	-1.0	0.0	0.0	0.0	103.0	[]
-1.0	-1.0	['GLN', 'GLU', 'ILE', 'TRP', 'VAL']	446.0	4.0	EDO	matching_data/matching_site_to_native_ntf2_no_dump/nr/3nrr/3/all_match_info.json	-1.0	-1.0	0.0	0.0	0.0	103.0	[]
-1.0	-1.0	['PHE', 'VAL', 'ALA', 'ILE', 'PHE', 'LEU', 'THR', 'ILE', 'PRO', 'LEU', 'LEU']	445.0	32.0	D16	matching_data/matching_site_to_native_ntf2_no_dump/nr/3nrr/2/all_match_info.json	-1.0	-1.0	0.0	0.0	0.0	103.0	[]
-1.0	-1.0	['GLN', 'PRO']	441.0	6.0	GOL	matching_data/matching_site_to_native_ntf2_no_dump/nr/3nrr/4/all_match_info.json	-1.0	-1.0	0.0	0.0	0.0	103.0	[]
-1.0	-1.0	['VAL', 'ALA', 'ILE', 'GLY', 'ASN', 'GLN', 'GLY', 'ARG', 'LYS', 'THR', 'SER', 'LEU', 'ARG', 'THR', 'LEU', 'GLY', 'SER', 'PHE', 'GLU', 'THR']	442.0	48.0	NAP	matching_data/matching_site_to_native_ntf2_no_dump/nr/3nrr/1/all_match_info.json	-1.0	-1.0	0.0	0.0	0.0	103.0	[]
3.0	14.0	['ILE', 'MET']	447.0	8.0	MPD	matching_data/matching_site_to_native_ntf2_no_dump/nr/2nr5/0/all_match_info.json	1.0	1.0	1.0	0.0	1.0	1.0	['1nwwA00.pdb.gz']
4.0	57.0	['ASP', 'SER', 'ASP']	448.0	1.0	NA	matching_data/matching_site_to_native_ntf2_no_dump/a1/4a1r/0/all_match_info.json	1.0	1.0	1.0	0.0	1.0	1.0	['1nwwA00.pdb.gz']
2.0	63.0	['TRP', 'LYS']	450.0	5.0	SO4	matching_data/matching_site_to_native_ntf2_no_dump/a1/6a1i/0/all_match_info.json	94.0	94.0	1.0	0.0	1.0	94.0	['2geyB00.pdb.gz']
-1.0	-1.0	['TYR', 'ILE', 'PHE']	451.0	6.0	GOL	matching_data/matching_site_to_native_ntf2_no_dump/a1/6a1i/2/all_match_info.json	-1.0	-1.0	0.0	0.0	0.0	103.0	[]
1.75	403.0	['PRO', 'ARG', 'ARG']	449.0	4.0	CO3	matching_data/matching_site_to_native_ntf2_no_dump/a1/6a1i/1/all_match_info.json	4.0	18.0	4.0	0.0	1.0	18.0	['4q53B00.pdb.gz']
-1.0	-1.0	['MET', 'ARG', 'MET', 'LEU', 'ALA', 'THR', 'SER', 'VAL', 'VAL', 'LEU', 'ARG', 'PRO', 'PHE', 'ARG', 'CYS', 'ALA', 'GLY', 'ALA']	453.0	43.0	HEM	matching_data/matching_site_to_native_ntf2_no_dump/a1/6a15/0/all_match_info.json	-1.0	-1.0	0.0	0.0	0.0	103.0	[]
6.0	831.0	['ARG', 'PHE']	455.0	1.0	CL	matching_data/matching_site_to_native_ntf2_no_dump/a1/6a15/3/all_match_info.json	1.0	1.0	1.0	0.0	1.0	1.0	['1nwwA00.pdb.gz']
-1.0	-1.0	['GLN', 'VAL', 'ASN', 'TRP']	454.0	6.0	GOL	matching_data/matching_site_to_native_ntf2_no_dump/a1/6a15/2/all_match_info.json	-1.0	-1.0	0.0	0.0	0.0	103.0	[]
-1.0	-1.0	['TYR', 'MET', 'LEU', 'MET', 'VAL', 'VAL', 'SER', 'LEU', 'PHE', 'ALA', 'THR', 'VAL', 'PHE', 'LEU', 'HIS', 'PRO']	452.0	28.0	CLR	matching_data/matching_site_to_native_ntf2_no_dump/a1/6a15/1/all_match_info.json	-1.0	-1.0	0.0	0.0	0.0	103.0	[]
-1.0	-1.0	['ASN', 'ASP', 'ASN', 'GLU', 'GLU']	457.0	1.0	MG	matching_data/matching_site_to_native_ntf2_no_dump/a1/3a1s/0/all_match_info.json	-1.0	-1.0	0.0	0.0	0.0	103.0	[]
-1.0	-1.0	['VAL', 'ALA', 'GLU']	458.0	8.0	MPD	matching_data/matching_site_to_native_ntf2_no_dump/a1/3a1s/2/all_match_info.json	-1.0	-1.0	0.0	0.0	0.0	103.0	[]
1.5	-1.0	['LYS', 'VAL', 'PRO']	456.0	8.0	MRD	matching_data/matching_site_to_native_ntf2_no_dump/a1/3a1s/1/all_match_info.json	56.0	-1.0	2.0	0.0	0.0	103.0	[]
-1.0	-1.0	['GLU', 'GLU', 'GLU']	459.0	1.0	CA	matching_data/matching_site_to_native_ntf2_no_dump/a1/5a1m/0/all_match_info.json	-1.0	-1.0	0.0	0.0	0.0	103.0	[]
-1.0	-1.0	['LEU', 'ARG', 'LYS', 'ASN']	460.0	5.0	SO4	matching_data/matching_site_to_native_ntf2_no_dump/a1/2a14/0/all_match_info.json	-1.0	-1.0	0.0	0.0	0.0	103.0	[]
-1.0	-1.0	['PHE', 'ARG', 'GLY', 'PHE']	461.0	4.0	ACT	matching_data/matching_site_to_native_ntf2_no_dump/a1/5a10/0/all_match_info.json	-1.0	-1.0	0.0	0.0	0.0	103.0	[]
-1.0	-1.0	['ASP', 'SER', 'SER', 'THR', 'ASP', 'GLU']	462.0	1.0	CA	matching_data/matching_site_to_native_ntf2_no_dump/jd/4jdu/0/all_match_info.json	-1.0	-1.0	0.0	0.0	0.0	103.0	[]
-1.0	-1.0	['ARG', 'TYR', 'GLU', 'TRP', 'ASP']	464.0	23.0	AMP	matching_data/matching_site_to_native_ntf2_no_dump/jd/5jda/0/all_match_info.json	-1.0	-1.0	0.0	0.0	0.0	103.0	[]
-1.0	-1.0	['LYS', 'GLU', 'LYS', 'ILE', 'GLN']	466.0	8.0	SIN	matching_data/matching_site_to_native_ntf2_no_dump/jd/5jda/3/all_match_info.json	-1.0	-1.0	0.0	0.0	0.0	103.0	[]
-1.0	-1.0	['MET', 'ASP', 'ASP', 'ALA']	465.0	4.0	EDO	matching_data/matching_site_to_native_ntf2_no_dump/jd/5jda/2/all_match_info.json	-1.0	-1.0	0.0	0.0	0.0	103.0	[]
3.0	26.0	['ALA', 'ASP']	463.0	1.0	MG	matching_data/matching_site_to_native_ntf2_no_dump/jd/5jda/1/all_match_info.json	1.0	1.0	1.0	0.0	1.0	1.0	['1nwwA00.pdb.gz']
-1.0	-1.0	['ASP', 'LEU', 'THR', 'ASP']	468.0	1.0	MG	matching_data/matching_site_to_native_ntf2_no_dump/jd/2jd4/0/all_match_info.json	-1.0	-1.0	0.0	0.0	0.0	103.0	[]
-1.0	-1.0	['ASN', 'GLY', 'SER']	467.0	1.0	CL	matching_data/matching_site_to_native_ntf2_no_dump/jd/2jd4/1/all_match_info.json	-1.0	-1.0	0.0	0.0	0.0	103.0	[]
-1.0	-1.0	['ARG', 'ARG', 'ARG']	470.0	5.0	SO4	matching_data/matching_site_to_native_ntf2_no_dump/jd/4jdv/0/all_match_info.json	-1.0	-1.0	0.0	0.0	0.0	103.0	[]
-1.0	-1.0	['GLU', 'VAL', 'PHE', 'LEU']	471.0	8.0	144	matching_data/matching_site_to_native_ntf2_no_dump/jd/4jdv/2/all_match_info.json	-1.0	-1.0	0.0	0.0	0.0	103.0	[]
-1.0	-1.0	['VAL', 'LEU', 'SER', 'SER', 'SER', 'THR']	469.0	6.0	GOL	matching_data/matching_site_to_native_ntf2_no_dump/jd/4jdv/1/all_match_info.json	-1.0	-1.0	0.0	0.0	0.0	103.0	[]
-1.0	-1.0	['ASP', 'ASP', 'ASP', 'ASP']	473.0	1.0	MG	matching_data/matching_site_to_native_ntf2_no_dump/jd/4jdp/0/all_match_info.json	-1.0	-1.0	0.0	0.0	0.0	103.0	[]
4.0	152.0	['ASN', 'ARG', 'ARG']	472.0	1.0	CL	matching_data/matching_site_to_native_ntf2_no_dump/jd/4jdp/1/all_match_info.json	76.0	76.0	1.0	0.0	1.0	76.0	['2bmoB00.pdb.gz']
-1.0	-1.0	['ASP', 'THR', 'GLU', 'GLU']	474.0	1.0	CA	matching_data/matching_site_to_native_ntf2_no_dump/jd/5jdj/0/all_match_info.json	-1.0	-1.0	0.0	0.0	0.0	103.0	[]
1.0	12.0	['GLU', 'GLY']	476.0	3.0	EOH	matching_data/matching_site_to_native_ntf2_no_dump/jd/6jd8/0/all_match_info.json	1.0	1.0	1.0	0.0	1.0	1.0	['1nwwA00.pdb.gz']
6.0	33.0	['ASP', 'THR']	475.0	7.0	PEG	matching_data/matching_site_to_native_ntf2_no_dump/jd/6jd8/1/all_match_info.json	1.0	1.0	1.0	0.0	1.0	1.0	['1nwwA00.pdb.gz']
-1.0	-1.0	['ILE', 'LEU', 'MET', 'ALA', 'THR', 'ARG', 'GLU', 'LYS', 'ALA', 'GLY', 'SER', 'ALA', 'ARG', 'SER', 'ALA', 'GLY', 'TYR', 'TYR', 'LYS']	478.0	49.0	CAO	matching_data/matching_site_to_native_ntf2_no_dump/jd/2jdc/0/all_match_info.json	-1.0	-1.0	0.0	0.0	0.0	103.0	[]
-1.0	-1.0	['LEU', 'ARG', 'ARG', 'ARG', 'VAL', 'HIS']	477.0	5.0	SO4	matching_data/matching_site_to_native_ntf2_no_dump/jd/2jdc/1/all_match_info.json	-1.0	-1.0	0.0	0.0	0.0	103.0	[]
-1.0	-1.0	['ASN', 'ASP', 'ASP', 'ASP', 'GLN', 'LEU']	480.0	1.0	CA	matching_data/matching_site_to_native_ntf2_no_dump/jd/6jd9/0/all_match_info.json	-1.0	-1.0	0.0	0.0	0.0	103.0	[]
-1.0	-1.0	['LEU', 'PHE', 'ILE', 'ILE', 'PHE']	479.0	8.0	MPD	matching_data/matching_site_to_native_ntf2_no_dump/jd/6jd9/1/all_match_info.json	-1.0	-1.0	0.0	0.0	0.0	103.0	[]
-1.0	-1.0	['GLY', 'LYS', 'TYR']	482.0	5.0	PO4	matching_data/matching_site_to_native_ntf2_no_dump/jd/4jd0/0/all_match_info.json	-1.0	-1.0	0.0	0.0	0.0	103.0	[]
-1.0	-1.0	['LEU', 'ALA', 'SER', 'GLY', 'VAL', 'CYS', 'ASP']	483.0	6.0	GOL	matching_data/matching_site_to_native_ntf2_no_dump/jd/4jd0/2/all_match_info.json	-1.0	-1.0	0.0	0.0	0.0	103.0	[]
-1.0	-1.0	['SER', 'GLY', 'ALA']	481.0	1.0	NA	matching_data/matching_site_to_native_ntf2_no_dump/jd/4jd0/1/all_match_info.json	-1.0	-1.0	0.0	0.0	0.0	103.0	[]
-1.0	-1.0	['ASN', 'ASP', 'ASP', 'THR', 'ASN', 'GLU']	485.0	1.0	CA	matching_data/matching_site_to_native_ntf2_no_dump/jd/2jda/0/all_match_info.json	-1.0	-1.0	0.0	0.0	0.0	103.0	[]
-1.0	-1.0	['LYS', 'PRO', 'SER', 'ARG']	486.0	5.0	SO4	matching_data/matching_site_to_native_ntf2_no_dump/jd/2jda/2/all_match_info.json	-1.0	-1.0	0.0	0.0	0.0	103.0	[]
6.0	10.0	['VAL', 'ALA']	484.0	6.0	GOL	matching_data/matching_site_to_native_ntf2_no_dump/jd/2jda/1/all_match_info.json	1.0	1.0	1.0	0.0	1.0	1.0	['1nwwA00.pdb.gz']
-1.0	-1.0	['MET', 'ASP', 'GLY']	487.0	4.0	BME	matching_data/matching_site_to_native_ntf2_no_dump/jd/1jdw/0/all_match_info.json	-1.0	-1.0	0.0	0.0	0.0	103.0	[]
-1.0	-1.0	['LYS', 'VAL', 'GLY', 'PRO', 'LEU', 'ARG', 'ALA', 'GLY', 'PHE', 'TYR', 'SER', 'ASN', 'TRP', 'TYR', 'LEU', 'THR', 'LYS', 'PHE']	488.0	43.0	HEM	matching_data/matching_site_to_native_ntf2_no_dump/jd/1jdl/0/all_match_info.json	-1.0	-1.0	0.0	0.0	0.0	103.0	[]
2.0	-1.0	['LEU', 'PHE', 'ALA', 'LEU', 'TYR']	489.0	6.0	PE9	matching_data/matching_site_to_native_ntf2_no_dump/zn/1znd/0/all_match_info.json	74.0	-1.0	1.0	0.0	0.0	103.0	[]
-1.0	-1.0	['VAL', 'SER', 'CYS', 'GLY', 'SER', 'TYR', 'VAL', 'GLU', 'MET', 'PRO', 'TRP', 'ASP']	491.0	24.0	QI9	matching_data/matching_site_to_native_ntf2_no_dump/zn/5znc/0/all_match_info.json	-1.0	-1.0	0.0	0.0	0.0	103.0	[]
-1.0	-1.0	['VAL', 'GLY', 'ARG', 'GLY', 'SER']	490.0	5.0	PO4	matching_data/matching_site_to_native_ntf2_no_dump/zn/5znc/1/all_match_info.json	-1.0	-1.0	0.0	0.0	0.0	103.0	[]
-1.0	-1.0	['ILE', 'GLY', 'ALA', 'GLY', 'VAL', 'ILE', 'ALA', 'ASP', 'ARG', 'THR', 'THR', 'THR', 'VAL', 'ALA', 'ALA', 'GLY', 'LEU', 'LYS', 'VAL', 'THR', 'GLY', 'TRP', 'PRO', 'HIS', 'GLY', 'GLY', 'TYR', 'GLY', 'LEU', 'THR']	493.0	53.0	FAD	matching_data/matching_site_to_native_ntf2_no_dump/zn/3znn/0/all_match_info.json	-1.0	-1.0	0.0	0.0	0.0	103.0	[]
7.0	14.0	['PHE', 'PHE']	494.0	6.0	GOL	matching_data/matching_site_to_native_ntf2_no_dump/zn/3znn/2/all_match_info.json	1.0	1.0	1.0	0.0	1.0	1.0	['1nwwA00.pdb.gz']
-1.0	-1.0	['LEU', 'GLN', 'TYR', 'TYR', 'GLY']	492.0	11.0	4WL	matching_data/matching_site_to_native_ntf2_no_dump/zn/3znn/1/all_match_info.json	-1.0	-1.0	0.0	0.0	0.0	103.0	[]
-1.0	-1.0	['ARG', 'ASN', 'HIS']	496.0	1.0	CL	matching_data/matching_site_to_native_ntf2_no_dump/zn/3znu/0/all_match_info.json	-1.0	-1.0	0.0	0.0	0.0	103.0	[]
1.0	34.0	['PRO', 'GLU']	497.0	1.0	MG	matching_data/matching_site_to_native_ntf2_no_dump/zn/3znu/2/all_match_info.json	36.0	36.0	1.0	0.0	1.0	36.0	['3b8lA01.pdb.gz']
-1.0	-1.0	['GLU', 'SER', 'TRP', 'HIS']	495.0	4.0	EDO	matching_data/matching_site_to_native_ntf2_no_dump/zn/3znu/1/all_match_info.json	-1.0	-1.0	0.0	0.0	0.0	103.0	[]
-1.0	-1.0	['LYS', 'GLU', 'VAL', 'VAL', 'ARG']	498.0	13.0	CIT	matching_data/matching_site_to_native_ntf2_no_dump/zn/3zn4/0/all_match_info.json	-1.0	-1.0	0.0	0.0	0.0	103.0	[]
2.0	27.0	['GLN', 'ARG', 'PHE']	500.0	8.0	MRD	matching_data/matching_site_to_native_ntf2_no_dump/zn/2znd/0/all_match_info.json	31.0	68.0	4.0	0.0	1.0	68.0	['1z1sA00.pdb.gz']
-1.0	-1.0	['ASP', 'ASP', 'VAL', 'GLU']	499.0	1.0	NA	matching_data/matching_site_to_native_ntf2_no_dump/zn/2znd/1/all_match_info.json	-1.0	-1.0	0.0	0.0	0.0	103.0	[]
2.0	34.0	['LYS', 'ILE']	501.0	4.0	EDO	matching_data/matching_site_to_native_ntf2_no_dump/zn/2znr/0/all_match_info.json	1.0	1.0	1.0	0.0	1.0	1.0	['1nwwA00.pdb.gz']
-1.0	-1.0	['TRP', 'GLY', 'ARG']	502.0	6.0	GOL	matching_data/matching_site_to_native_ntf2_no_dump/zn/3znx/0/all_match_info.json	-1.0	-1.0	0.0	0.0	0.0	103.0	[]
-1.0	-1.0	['LEU', 'PHE', 'ARG', 'LEU', 'LEU', 'HIS']	504.0	10.0	ADE	matching_data/matching_site_to_native_ntf2_no_dump/zn/5znq/0/all_match_info.json	-1.0	-1.0	0.0	0.0	0.0	103.0	[]
-1.0	-1.0	['ALA', 'ARG', 'ARG']	505.0	1.0	CL	matching_data/matching_site_to_native_ntf2_no_dump/zn/5znq/2/all_match_info.json	-1.0	-1.0	0.0	0.0	0.0	103.0	[]
2.0	13.0	['THR', 'ILE']	503.0	1.0	NA	matching_data/matching_site_to_native_ntf2_no_dump/zn/5znq/1/all_match_info.json	1.0	2.0	2.0	0.0	1.0	2.0	['3e99A00.pdb.gz']
-1.0	-1.0	['ARG', 'TYR', 'GLU', 'LEU', 'PRO', 'THR', 'ARG', 'MET', 'CYS', 'TYR', 'GLY']	507.0	24.0	HFG	matching_data/matching_site_to_native_ntf2_no_dump/zn/5znj/0/all_match_info.json	-1.0	-1.0	0.0	0.0	0.0	103.0	[]
1.0	31.0	['ASP', 'GLU']	509.0	6.0	GOL	matching_data/matching_site_to_native_ntf2_no_dump/zn/5znj/3/all_match_info.json	5.0	5.0	1.0	0.0	1.0	5.0	['2qiyA00.pdb.gz']
-1.0	-1.0	['TYR', 'GLY', 'PRO', 'GLU']	508.0	5.0	PO4	matching_data/matching_site_to_native_ntf2_no_dump/zn/5znj/2/all_match_info.json	-1.0	-1.0	0.0	0.0	0.0	103.0	[]
1.0	127.0	['GLU', 'GLU']	506.0	1.0	MG	matching_data/matching_site_to_native_ntf2_no_dump/zn/5znj/1/all_match_info.json	4.0	4.0	1.0	0.0	1.0	4.0	['3k0zA00.pdb.gz']
2.0	156.0	['LEU', 'TRP', 'THR']	510.0	5.0	SO4	matching_data/matching_site_to_native_ntf2_no_dump/zn/1zn6/0/all_match_info.json	1.0	1.0	1.0	0.0	1.0	1.0	['1nwwA00.pdb.gz']
-1.0	-1.0	['LYS', 'LYS', 'ARG', 'ARG', 'ASN']	511.0	5.0	SO4	matching_data/matching_site_to_native_ntf2_no_dump/zn/5zn2/0/all_match_info.json	-1.0	-1.0	0.0	0.0	0.0	103.0	[]
-1.0	-1.0	['HIS', 'GLY', 'GLU']	512.0	6.0	GOL	matching_data/matching_site_to_native_ntf2_no_dump/zn/3znv/0/all_match_info.json	-1.0	-1.0	0.0	0.0	0.0	103.0	[]
-1.0	-1.0	['PRO', 'THR', 'HIS', 'GLN']	514.0	5.0	SO4	matching_data/matching_site_to_native_ntf2_no_dump/zn/5znm/0/all_match_info.json	-1.0	-1.0	0.0	0.0	0.0	103.0	[]
6.0	1093.0	['LEU', 'ASN']	513.0	6.0	GOL	matching_data/matching_site_to_native_ntf2_no_dump/zn/5znm/1/all_match_info.json	1.0	1.0	1.0	0.0	1.0	1.0	['1nwwA00.pdb.gz']
-1.0	-1.0	['LEU', 'PHE', 'TRP', 'ASP', 'PHE', 'HIS']	515.0	6.0	GOL	matching_data/matching_site_to_native_ntf2_no_dump/zn/5zn6/0/all_match_info.json	-1.0	-1.0	0.0	0.0	0.0	103.0	[]
2.0	79.0	['ARG', 'ARG']	516.0	5.0	SO4	matching_data/matching_site_to_native_ntf2_no_dump/zn/4znk/0/all_match_info.json	1.0	1.0	1.0	0.0	1.0	1.0	['1nwwA00.pdb.gz']
-1.0	-1.0	['ARG', 'ASN', 'LEU', 'ARG', 'HIS', 'ALA', 'PRO']	518.0	6.0	OXL	matching_data/matching_site_to_native_ntf2_no_dump/t2/1t2d/0/all_match_info.json	-1.0	-1.0	0.0	0.0	0.0	103.0	[]
-1.0	-1.0	['LYS', 'ASN', 'ALA', 'HIS', 'ILE']	519.0	6.0	GOL	matching_data/matching_site_to_native_ntf2_no_dump/t2/1t2d/2/all_match_info.json	-1.0	-1.0	0.0	0.0	0.0	103.0	[]
-1.0	-1.0	['GLY', 'GLY', 'MET', 'ILE', 'PHE', 'ASP', 'ILE', 'TYR', 'THR', 'ALA', 'GLY', 'PHE', 'THR', 'ILE', 'VAL', 'THR', 'ASN', 'LEU', 'LEU', 'HIS', 'PRO']	517.0	44.0	NAD	matching_data/matching_site_to_native_ntf2_no_dump/t2/1t2d/1/all_match_info.json	-1.0	-1.0	0.0	0.0	0.0	103.0	[]
-1.0	-1.0	['PRO', 'THR', 'TRP', 'ILE', 'PHE', 'TYR', 'LEU']	521.0	29.0	K89	matching_data/matching_site_to_native_ntf2_no_dump/t2/5t2p/0/all_match_info.json	-1.0	-1.0	0.0	0.0	0.0	103.0	[]
2.3333333333333335	8890.0	['TYR', 'ARG', 'ASP']	523.0	1.0	CL	matching_data/matching_site_to_native_ntf2_no_dump/t2/5t2p/3/all_match_info.json	1.0	3.0	3.0	0.0	1.0	3.0	['3en8A01.pdb.gz']
-1.0	-1.0	['ARG', 'PRO', 'ARG']	522.0	6.0	GOL	matching_data/matching_site_to_native_ntf2_no_dump/t2/5t2p/2/all_match_info.json	-1.0	-1.0	0.0	0.0	0.0	103.0	[]
-1.0	-1.0	['LYS', 'LEU', 'GLN', 'LEU', 'ASP']	520.0	4.0	IPA	matching_data/matching_site_to_native_ntf2_no_dump/t2/5t2p/1/all_match_info.json	-1.0	-1.0	0.0	0.0	0.0	103.0	[]
-1.0	-1.0	['LEU', 'TRP', 'PHE', 'TRP']	524.0	5.0	PO4	matching_data/matching_site_to_native_ntf2_no_dump/t2/6t2j/0/all_match_info.json	-1.0	-1.0	0.0	0.0	0.0	103.0	[]
-1.0	-1.0	['PRO', 'LEU', 'GLN', 'HIS', 'SER', 'VAL', 'ASP', 'SER', 'PHE']	526.0	20.0	GSH	matching_data/matching_site_to_native_ntf2_no_dump/t2/6t2t/0/all_match_info.json	-1.0	-1.0	0.0	0.0	0.0	103.0	[]
-1.0	-1.0	['PHE', 'MET', 'SER', 'LEU']	525.0	8.0	MPD	matching_data/matching_site_to_native_ntf2_no_dump/t2/6t2t/1/all_match_info.json	-1.0	-1.0	0.0	0.0	0.0	103.0	[]
1.0	97.0	['GLU', 'GLU']	528.0	1.0	NI	matching_data/matching_site_to_native_ntf2_no_dump/t2/5t22/0/all_match_info.json	9.0	9.0	1.0	0.0	1.0	9.0	['3gzrB00.pdb.gz']
-1.0	-1.0	['ARG', 'ILE', 'HIS', 'PHE', 'HIS', 'ARG']	527.0	10.0	AKG	matching_data/matching_site_to_native_ntf2_no_dump/t2/5t22/1/all_match_info.json	-1.0	-1.0	0.0	0.0	0.0	103.0	[]
-1.0	-1.0	['ASP', 'ASP', 'ASP', 'ASP', 'ASP', 'ASP']	529.0	1.0	MG	matching_data/matching_site_to_native_ntf2_no_dump/t2/3t2c/0/all_match_info.json	-1.0	-1.0	0.0	0.0	0.0	103.0	[]
-1.0	-1.0	['ASP', 'HIS', 'ASP']	530.0	1.0	MG	matching_data/matching_site_to_native_ntf2_no_dump/t2/3t2b/0/all_match_info.json	-1.0	-1.0	0.0	0.0	0.0	103.0	[]
2.0	12.0	['PRO', 'VAL']	531.0	7.0	MLI	matching_data/matching_site_to_native_ntf2_no_dump/r4/3r44/0/all_match_info.json	16.0	16.0	1.0	0.0	1.0	16.0	['1jkgB00.pdb.gz']
-1.0	-1.0	['GLY', 'ILE', 'LYS', 'MET', 'ARG']	532.0	5.0	SO4	matching_data/matching_site_to_native_ntf2_no_dump/r4/2r47/0/all_match_info.json	-1.0	-1.0	0.0	0.0	0.0	103.0	[]
-1.0	-1.0	['ASP', 'ASP', 'ASP', 'ASP']	534.0	1.0	MG	matching_data/matching_site_to_native_ntf2_no_dump/r4/3r4c/0/all_match_info.json	-1.0	-1.0	0.0	0.0	0.0	103.0	[]
-1.0	-1.0	['VAL', 'ASP', 'THR', 'GLY', 'ARG', 'LYS', 'ASN']	533.0	5.0	SO4	matching_data/matching_site_to_native_ntf2_no_dump/r4/3r4c/1/all_match_info.json	-1.0	-1.0	0.0	0.0	0.0	103.0	[]
1.0	85.0	['GLU', 'ASP']	535.0	1.0	ZN	matching_data/matching_site_to_native_ntf2_no_dump/r4/4r4x/0/all_match_info.json	5.0	5.0	1.0	0.0	1.0	5.0	['2qiyA00.pdb.gz']
-1.0	-1.0	['GLU', 'PRO']	536.0	1.0	ZN	matching_data/matching_site_to_native_ntf2_no_dump/r4/6r4z/0/all_match_info.json	-1.0	-1.0	0.0	0.0	0.0	103.0	[]
-1.0	-1.0	['ALA', 'MET', 'GLY', 'MET', 'ASN']	538.0	5.0	SO4	matching_data/matching_site_to_native_ntf2_no_dump/r4/2r4f/0/all_match_info.json	-1.0	-1.0	0.0	0.0	0.0	103.0	[]
-1.0	-1.0	['ARG', 'SER', 'ASP', 'LYS', 'GLU', 'CYS', 'LEU', 'ALA', 'SER', 'ARG', 'LYS', 'ALA', 'HIS', 'ASN', 'LEU', 'ALA', 'LEU']	537.0	38.0	RIE	matching_data/matching_site_to_native_ntf2_no_dump/r4/2r4f/1/all_match_info.json	-1.0	-1.0	0.0	0.0	0.0	103.0	[]
-1.0	-1.0	['GLY', 'GLY', 'THR', 'ASN', 'SER', 'GLY', 'GLY', 'SER', 'VAL', 'ALA', 'GLU', 'ASN', 'ASN', 'TYR', 'ASN']	540.0	28.0	GDP	matching_data/matching_site_to_native_ntf2_no_dump/r4/3r4v/0/all_match_info.json	-1.0	-1.0	0.0	0.0	0.0	103.0	[]
2.0	45.0	['ASP', 'ASN']	539.0	1.0	MG	matching_data/matching_site_to_native_ntf2_no_dump/r4/3r4v/1/all_match_info.json	1.0	1.0	1.0	0.0	1.0	1.0	['1nwwA00.pdb.gz']
-1.0	-1.0	['PRO', 'PHE', 'VAL', 'TYR', 'ASN', 'PHE']	541.0	4.0	DMS	matching_data/matching_site_to_native_ntf2_no_dump/r4/5r4o/0/all_match_info.json	-1.0	-1.0	0.0	0.0	0.0	103.0	[]
4.0	-1.0	['MET', 'LYS', 'ARG']	542.0	1.0	CL	matching_data/matching_site_to_native_ntf2_no_dump/r4/6r48/0/all_match_info.json	22.0	-1.0	1.0	0.0	0.0	103.0	[]
-1.0	-1.0	['ARG', 'PHE', 'GLU', 'GLU', 'ASP']	543.0	8.0	TRS	matching_data/matching_site_to_native_ntf2_no_dump/r4/6r45/0/all_match_info.json	-1.0	-1.0	0.0	0.0	0.0	103.0	[]
-1.0	-1.0	['GLU', 'GLU', 'HIS', 'GLU']	545.0	1.0	MN	matching_data/matching_site_to_native_ntf2_no_dump/r4/4r42/0/all_match_info.json	-1.0	-1.0	0.0	0.0	0.0	103.0	[]
-1.0	-1.0	['GLN', 'LEU', 'SER']	547.0	19.0	P6G	matching_data/matching_site_to_native_ntf2_no_dump/r4/4r42/3/all_match_info.json	-1.0	-1.0	0.0	0.0	0.0	103.0	[]
-1.0	-1.0	['ASN', 'ARG', 'PHE', 'GLN', 'LEU', 'SER', 'LEU']	546.0	13.0	PG4	matching_data/matching_site_to_native_ntf2_no_dump/r4/4r42/2/all_match_info.json	-1.0	-1.0	0.0	0.0	0.0	103.0	[]
4.0	63.0	['ASP', 'ASP']	544.0	1.0	CA	matching_data/matching_site_to_native_ntf2_no_dump/r4/4r42/1/all_match_info.json	1.0	1.0	1.0	0.0	1.0	1.0	['1nwwA00.pdb.gz']
-1.0	-1.0	['ASP', 'GLU']	549.0	1.0	CA	matching_data/matching_site_to_native_ntf2_no_dump/r4/3r41/0/all_match_info.json	-1.0	-1.0	0.0	0.0	0.0	103.0	[]
-1.0	-1.0	['ARG', 'ILE', 'LEU']	548.0	1.0	CL	matching_data/matching_site_to_native_ntf2_no_dump/r4/3r41/1/all_match_info.json	-1.0	-1.0	0.0	0.0	0.0	103.0	[]
2.0	68.0	['ASN', 'ARG', 'ARG']	550.0	1.0	CL	matching_data/matching_site_to_native_ntf2_no_dump/r4/3r40/0/all_match_info.json	6.0	6.0	1.0	0.0	1.0	6.0	['3cnxA00.pdb.gz']
4.0	154.0	['GLU', 'GLU']	552.0	1.0	ZN	matching_data/matching_site_to_native_ntf2_no_dump/r4/1r4v/0/all_match_info.json	1.0	1.0	1.0	0.0	1.0	1.0	['1nwwA00.pdb.gz']
-1.0	-1.0	['ARG', 'ASP', 'ARG']	551.0	5.0	CAC	matching_data/matching_site_to_native_ntf2_no_dump/r4/1r4v/1/all_match_info.json	-1.0	-1.0	0.0	0.0	0.0	103.0	[]
2.0	94.0	['ARG', 'ARG']	554.0	5.0	SO4	matching_data/matching_site_to_native_ntf2_no_dump/r4/1r45/0/all_match_info.json	39.0	39.0	1.0	0.0	1.0	39.0	['3ebtA00.pdb.gz']
-1.0	-1.0	['ASP', 'TYR', 'GLU']	553.0	6.0	GOL	matching_data/matching_site_to_native_ntf2_no_dump/r4/1r45/1/all_match_info.json	-1.0	-1.0	0.0	0.0	0.0	103.0	[]
-1.0	-1.0	['LYS', 'LYS', 'LEU', 'ARG']	555.0	1.0	BR	matching_data/matching_site_to_native_ntf2_no_dump/r4/2r4g/0/all_match_info.json	-1.0	-1.0	0.0	0.0	0.0	103.0	[]
3.0	106.0	['PHE', 'ARG', 'LYS']	557.0	4.0	ACT	matching_data/matching_site_to_native_ntf2_no_dump/r4/4r4k/0/all_match_info.json	16.0	16.0	1.0	0.0	1.0	16.0	['1jkgB00.pdb.gz']
-1.0	-1.0	['GLY', 'ILE', 'TYR', 'GLU', 'GLU']	559.0	1.0	CL	matching_data/matching_site_to_native_ntf2_no_dump/r4/4r4k/3/all_match_info.json	-1.0	-1.0	0.0	0.0	0.0	103.0	[]
-1.0	-1.0	['THR', 'VAL', 'GLU', 'ILE', 'ARG', 'GLU', 'ASP', 'CYS', 'TYR', 'TYR']	558.0	83.0	PEU	matching_data/matching_site_to_native_ntf2_no_dump/r4/4r4k/2/all_match_info.json	-1.0	-1.0	0.0	0.0	0.0	103.0	[]
2.0	11.0	['PRO', 'PRO']	556.0	6.0	GOL	matching_data/matching_site_to_native_ntf2_no_dump/r4/4r4k/1/all_match_info.json	55.0	55.0	1.0	0.0	1.0	55.0	['4gb5A00.pdb.gz']
3.0	78.0	['ILE', 'PHE', 'ASP', 'TYR', 'ARG']	562.0	6.0	GOL	matching_data/matching_site_to_native_ntf2_no_dump/r4/2r4i/2/all_match_info.json	85.0	86.0	2.0	0.0	1.0	86.0	['2r4iA00.pdb.gz']
-1.0	-1.0	['ARG', 'PRO', 'ALA', 'ARG']	563.0	5.0	SO4	matching_data/matching_site_to_native_ntf2_no_dump/jy/3jyz/0/all_match_info.json	-1.0	-1.0	0.0	0.0	0.0	103.0	[]
-1.0	-1.0	['PHE', 'PHE', 'LEU', 'ALA', 'CYS', 'LEU', 'LEU', 'ILE', 'ILE', 'ARG', 'PHE', 'SER', 'PHE', 'VAL', 'ILE']	565.0	30.0	JYI	matching_data/matching_site_to_native_ntf2_no_dump/jy/4jyi/0/all_match_info.json	-1.0	-1.0	0.0	0.0	0.0	103.0	[]
-1.0	-1.0	['PRO', 'HIS', 'LYS', 'ILE', 'ARG']	564.0	13.0	FLC	matching_data/matching_site_to_native_ntf2_no_dump/jy/4jyi/1/all_match_info.json	-1.0	-1.0	0.0	0.0	0.0	103.0	[]
-1.0	-1.0	['ASN', 'LYS', 'ARG']	567.0	5.0	SO4	matching_data/matching_site_to_native_ntf2_no_dump/jy/6jy1/0/all_match_info.json	-1.0	-1.0	0.0	0.0	0.0	103.0	[]
7.0	14.0	['GLY', 'TYR']	566.0	6.0	GOL	matching_data/matching_site_to_native_ntf2_no_dump/jy/6jy1/1/all_match_info.json	1.0	1.0	1.0	0.0	1.0	1.0	['1nwwA00.pdb.gz']
2.0	53.0	['HIS', 'ASP']	568.0	1.0	NA	matching_data/matching_site_to_native_ntf2_no_dump/jy/6jyv/0/all_match_info.json	1.0	1.0	1.0	0.0	1.0	1.0	['1nwwA00.pdb.gz']
-1.0	-1.0	['GLY', 'GLY', 'ILE', 'GLU', 'ILE', 'ASP', 'VAL', 'ASN', 'ALA', 'PHE', 'VAL', 'PHE', 'TYR', 'SER', 'TYR', 'LYS', 'PRO', 'THR', 'ALA', 'GLY', 'ALA']	570.0	44.0	NAD	matching_data/matching_site_to_native_ntf2_no_dump/jy/5jy1/0/all_match_info.json	-1.0	-1.0	0.0	0.0	0.0	103.0	[]
-1.0	-1.0	['PHE', 'THR', 'HIS', 'TYR']	571.0	4.0	EDO	matching_data/matching_site_to_native_ntf2_no_dump/jy/5jy1/2/all_match_info.json	-1.0	-1.0	0.0	0.0	0.0	103.0	[]
-1.0	-1.0	['ARG', 'SER', 'GLY']	569.0	1.0	CL	matching_data/matching_site_to_native_ntf2_no_dump/jy/5jy1/1/all_match_info.json	-1.0	-1.0	0.0	0.0	0.0	103.0	[]
-1.0	-1.0	['ALA', 'GLY', 'MET', 'THR', 'SER', 'ILE', 'ARG', 'VAL', 'HIS', 'ALA', 'MET', 'ILE', 'MET', 'ILE', 'GLY', 'TRP', 'TYR', 'VAL', 'PHE', 'LEU', 'SER', 'MET', 'PHE', 'MET', 'PHE', 'GLN', 'ARG', 'VAL', 'MET']	574.0	60.0	HEA	matching_data/matching_site_to_native_ntf2_no_dump/jy/6jy3/0/all_match_info.json	-1.0	-1.0	0.0	0.0	0.0	103.0	[]
-1.0	-1.0	['LEU', 'ASP', 'GLN', 'VAL', 'VAL', 'ALA', 'SER', 'ALA', 'PRO', 'ILE', 'VAL']	575.0	25.0	CQX	matching_data/matching_site_to_native_ntf2_no_dump/jy/6jy3/5/all_match_info.json	-1.0	-1.0	0.0	0.0	0.0	103.0	[]
2.0	-1.0	['VAL', 'HIS', 'HIS']	577.0	2.0	PER	matching_data/matching_site_to_native_ntf2_no_dump/jy/6jy3/3/all_match_info.json	9.0	-1.0	1.0	1.0	0.0	103.0	[]
-1.0	-1.0	['GLU', 'GLN', 'GLY', 'SER', 'ASP']	576.0	1.0	NA	matching_data/matching_site_to_native_ntf2_no_dump/jy/6jy3/2/all_match_info.json	-1.0	-1.0	0.0	0.0	0.0	103.0	[]
-1.0	-1.0	['PHE', 'PRO', 'ARG', 'MET', 'MET', 'HIS', 'LEU', 'VAL', 'ILE', 'LEU', 'PRO', 'VAL', 'GLY', 'ALA', 'MET', 'THR', 'ASN', 'MET', 'TRP', 'TRP', 'VAL', 'HIS', 'LEU', 'GLY', 'MET', 'PHE', 'SER', 'GLU', 'PHE']	572.0	51.0	PGV	matching_data/matching_site_to_native_ntf2_no_dump/jy/6jy3/4/all_match_info.json	-1.0	-1.0	0.0	0.0	0.0	103.0	[]
-1.0	-1.0	['HIS', 'TRP', 'ASP', 'THR', 'TYR', 'PHE', 'TRP', 'HIS']	578.0	29.0	CHD	matching_data/matching_site_to_native_ntf2_no_dump/jy/6jy3/6/all_match_info.json	-1.0	-1.0	0.0	0.0	0.0	103.0	[]
-1.0	-1.0	['ASP', 'ASP', 'SER', 'GLU']	573.0	1.0	MG	matching_data/matching_site_to_native_ntf2_no_dump/jy/6jy3/1/all_match_info.json	-1.0	-1.0	0.0	0.0	0.0	103.0	[]
7.0	61.0	['LYS', 'ARG']	581.0	5.0	SO4	matching_data/matching_site_to_native_ntf2_no_dump/jy/5jyb/0/all_match_info.json	1.0	1.0	1.0	0.0	1.0	1.0	['1nwwA00.pdb.gz']
2.0	59.0	['ASP', 'ARG']	582.0	4.0	EDO	matching_data/matching_site_to_native_ntf2_no_dump/jy/5jyb/5/all_match_info.json	1.0	1.0	1.0	0.0	1.0	1.0	['1nwwA00.pdb.gz']
-1.0	-1.0	['ILE', 'GLY', 'GLU']	584.0	5.0	SBT	matching_data/matching_site_to_native_ntf2_no_dump/jy/5jyb/3/all_match_info.json	-1.0	-1.0	0.0	0.0	0.0	103.0	[]
-1.0	-1.0	['SER', 'GLU', 'TYR', 'GLN', 'LYS', 'ARG', 'GLN']	583.0	15.0	EPE	matching_data/matching_site_to_native_ntf2_no_dump/jy/5jyb/2/all_match_info.json	-1.0	-1.0	0.0	0.0	0.0	103.0	[]
-1.0	-1.0	['LYS', 'TRP', 'GLN', 'ILE', 'LYS']	579.0	6.0	GOL	matching_data/matching_site_to_native_ntf2_no_dump/jy/5jyb/4/all_match_info.json	-1.0	-1.0	0.0	0.0	0.0	103.0	[]
-1.0	-1.0	['VAL', 'PHE', 'VAL', 'GLU', 'ARG']	580.0	19.0	P6G	matching_data/matching_site_to_native_ntf2_no_dump/jy/5jyb/1/all_match_info.json	-1.0	-1.0	0.0	0.0	0.0	103.0	[]
-1.0	-1.0	['VAL', 'GLY', 'ALA', 'GLY', 'VAL', 'ASP', 'LEU', 'ARG', 'THR', 'PRO', 'MET', 'ALA', 'VAL', 'VAL', 'TYR', 'GLY', 'MET']	585.0	44.0	NAD	matching_data/matching_site_to_native_ntf2_no_dump/jy/3jyo/0/all_match_info.json	-1.0	-1.0	0.0	0.0	0.0	103.0	[]
-1.0	-1.0	['TRP', 'SER', 'LYS']	586.0	6.0	GOL	matching_data/matching_site_to_native_ntf2_no_dump/jy/5jy5/0/all_match_info.json	-1.0	-1.0	0.0	0.0	0.0	103.0	[]
2.0	15.0	['TYR', 'LEU']	588.0	5.0	IMD	matching_data/matching_site_to_native_ntf2_no_dump/jy/4jys/0/all_match_info.json	1.0	1.0	1.0	0.0	1.0	1.0	['1nwwA00.pdb.gz']
2.6	489.0	['PHE', 'PRO', 'SER', 'GLN']	587.0	1.0	CL	matching_data/matching_site_to_native_ntf2_no_dump/jy/4jys/1/all_match_info.json	2.0	98.0	5.0	0.0	1.0	98.0	['5cxoB00.pdb.gz']
9.0	18.0	['ALA', 'ALA']	589.0	4.0	EDO	matching_data/matching_site_to_native_ntf2_no_dump/jy/6jyz/0/all_match_info.json	1.0	1.0	1.0	0.0	1.0	1.0	['1nwwA00.pdb.gz']
2.0	43.0	['ARG', 'ASP']	591.0	5.0	SO4	matching_data/matching_site_to_native_ntf2_no_dump/jy/4jyk/0/all_match_info.json	1.0	1.0	1.0	0.0	1.0	1.0	['1nwwA00.pdb.gz']
-1.0	-1.0	['TRP', 'LEU', 'LYS', 'PHE', 'TRP', 'GLN']	590.0	8.0	URA	matching_data/matching_site_to_native_ntf2_no_dump/jy/4jyk/1/all_match_info.json	-1.0	-1.0	0.0	0.0	0.0	103.0	[]
-1.0	-1.0	['ALA', 'ARG', 'TRP', 'ASN', 'GLN']	592.0	6.0	GOL	matching_data/matching_site_to_native_ntf2_no_dump/jy/1jye/0/all_match_info.json	-1.0	-1.0	0.0	0.0	0.0	103.0	[]
-1.0	-1.0	['THR', 'ASN']	593.0	6.0	GOL	matching_data/matching_site_to_native_ntf2_no_dump/jy/4jy5/0/all_match_info.json	-1.0	-1.0	0.0	0.0	0.0	103.0	[]
-1.0	-1.0	['TRP', 'SER', 'THR', 'ASN', 'ASN']	594.0	6.0	GOL	matching_data/matching_site_to_native_ntf2_no_dump/jy/6jyr/0/all_match_info.json	-1.0	-1.0	0.0	0.0	0.0	103.0	[]
3.0	144.0	['GLN', 'ARG']	595.0	1.0	CL	matching_data/matching_site_to_native_ntf2_no_dump/jy/3jy6/0/all_match_info.json	1.0	1.0	1.0	0.0	1.0	1.0	['1nwwA00.pdb.gz']
6.0	99.0	['LYS', 'TYR']	596.0	1.0	BR	matching_data/matching_site_to_native_ntf2_no_dump/yi/1yiz/0/all_match_info.json	1.0	1.0	1.0	0.0	1.0	1.0	['1nwwA00.pdb.gz']
-1.0	-1.0	['TYR', 'TYR', 'LYS', 'MET', 'MET']	597.0	6.0	GOL	matching_data/matching_site_to_native_ntf2_no_dump/yi/1yi9/0/all_match_info.json	-1.0	-1.0	0.0	0.0	0.0	103.0	[]
-1.0	-1.0	['ASP', 'VAL', 'ASN', 'ILE']	599.0	1.0	MG	matching_data/matching_site_to_native_ntf2_no_dump/yi/2yic/0/all_match_info.json	-1.0	-1.0	0.0	0.0	0.0	103.0	[]
-1.0	-1.0	['ASP', 'HIS', 'ASP', 'ILE']	598.0	1.0	CA	matching_data/matching_site_to_native_ntf2_no_dump/yi/2yic/1/all_match_info.json	-1.0	-1.0	0.0	0.0	0.0	103.0	[]
-1.0	-1.0	['GLU', 'ASP', 'ASP', 'TYR']	601.0	1.0	CA	matching_data/matching_site_to_native_ntf2_no_dump/yi/2yih/0/all_match_info.json	-1.0	-1.0	0.0	0.0	0.0	103.0	[]
-1.0	-1.0	['GLN', 'LEU', 'ASN']	603.0	4.0	EDO	matching_data/matching_site_to_native_ntf2_no_dump/yi/2yih/3/all_match_info.json	-1.0	-1.0	0.0	0.0	0.0	103.0	[]
1.0	30.0	['PRO', 'ARG']	602.0	5.0	SO4	matching_data/matching_site_to_native_ntf2_no_dump/yi/2yih/2/all_match_info.json	80.0	80.0	1.0	0.0	1.0	80.0	['3h51A00.pdb.gz']
-1.0	-1.0	['GLU', 'PRO', 'ALA', 'LEU', 'LEU', 'TYR']	600.0	1.0	CL	matching_data/matching_site_to_native_ntf2_no_dump/yi/2yih/1/all_match_info.json	-1.0	-1.0	0.0	0.0	0.0	103.0	[]
-1.0	-1.0	['HIS', 'SER', 'GLN']	605.0	6.0	GOL	matching_data/matching_site_to_native_ntf2_no_dump/yi/2yil/0/all_match_info.json	-1.0	-1.0	0.0	0.0	0.0	103.0	[]
4.0	21.0	['VAL', 'HIS']	606.0	1.0	CL	matching_data/matching_site_to_native_ntf2_no_dump/yi/2yil/2/all_match_info.json	1.0	1.0	1.0	0.0	1.0	1.0	['1nwwA00.pdb.gz']
2.0	11.0	['PRO', 'GLY']	604.0	5.0	SO4	matching_data/matching_site_to_native_ntf2_no_dump/yi/2yil/1/all_match_info.json	4.0	4.0	1.0	0.0	1.0	4.0	['3k0zA00.pdb.gz']
-1.0	-1.0	['ASP', 'TRP', 'ARG', 'VAL', 'GLN', 'ARG', 'HIS', 'GLN']	608.0	31.0	FMN	matching_data/matching_site_to_native_ntf2_no_dump/yi/2yiz/0/all_match_info.json	-1.0	-1.0	0.0	0.0	0.0	103.0	[]
3.0	36.0	['ARG', 'ILE']	609.0	1.0	CL	matching_data/matching_site_to_native_ntf2_no_dump/yi/2yiz/2/all_match_info.json	1.0	1.0	1.0	0.0	1.0	1.0	['1nwwA00.pdb.gz']
-1.0	-1.0	['GLU', 'VAL', 'GLU']	607.0	6.0	GOL	matching_data/matching_site_to_native_ntf2_no_dump/yi/2yiz/1/all_match_info.json	-1.0	-1.0	0.0	0.0	0.0	103.0	[]
-1.0	-1.0	['GLY', 'VAL', 'TRP', 'ASN', 'THR', 'ILE', 'TYR']	610.0	3.0	SCN	matching_data/matching_site_to_native_ntf2_no_dump/yi/5yii/0/all_match_info.json	-1.0	-1.0	0.0	0.0	0.0	103.0	[]
-1.0	-1.0	['GLY', 'HIS', 'GLY', 'ASN', 'ASN', 'GLY', 'PRO']	611.0	10.0	BE2	matching_data/matching_site_to_native_ntf2_no_dump/yi/4yi7/0/all_match_info.json	-1.0	-1.0	0.0	0.0	0.0	103.0	[]
-1.0	-1.0	['GLU', 'HIS', 'ASP']	612.0	1.0	ZN	matching_data/matching_site_to_native_ntf2_no_dump/yi/1yix/0/all_match_info.json	-1.0	-1.0	0.0	0.0	0.0	103.0	[]
-1.0	-1.0	['ILE', 'GLY', 'PRO', 'ARG', 'ALA', 'ASP', 'LEU', 'LYS', 'GLY', 'TYR', 'ARG', 'VAL', 'ARG', 'LEU', 'GLY', 'HIS', 'ASP', 'TYR', 'ASN', 'MET', 'LEU', 'PHE']	614.0	55.0	MC4	matching_data/matching_site_to_native_ntf2_no_dump/yi/2yim/0/all_match_info.json	-1.0	-1.0	0.0	0.0	0.0	103.0	[]
1.0	57.0	['HIS', 'HIS']	615.0	5.0	PO4	matching_data/matching_site_to_native_ntf2_no_dump/yi/2yim/2/all_match_info.json	10.0	10.0	1.0	0.0	1.0	10.0	['3kkgA00.pdb.gz']
1.0	14.0	['ARG', 'ASP']	613.0	6.0	GOL	matching_data/matching_site_to_native_ntf2_no_dump/yi/2yim/1/all_match_info.json	28.0	28.0	1.0	0.0	1.0	28.0	['3g0kA00.pdb.gz']
2.495145631067961	-1.0	['GLU', 'GLU']	617.0	1.0	CD	matching_data/matching_site_to_native_ntf2_no_dump/yi/4yiv/0/all_match_info.json	1.0	-1.0	103.0	0.0	0.0	103.0	[]
1.2	-1.0	['ASP', 'VAL', 'GLU']	618.0	6.0	GOL	matching_data/matching_site_to_native_ntf2_no_dump/yi/4yiv/2/all_match_info.json	58.0	-1.0	5.0	0.0	0.0	103.0	[]
1.0	13.0	['LEU', 'ASP']	616.0	1.0	CO	matching_data/matching_site_to_native_ntf2_no_dump/yi/4yiv/1/all_match_info.json	44.0	44.0	1.0	0.0	1.0	44.0	['3hzpA00.pdb.gz']
-1.0	-1.0	['ARG', 'LYS', 'GLY', 'ARG']	620.0	5.0	SO4	matching_data/matching_site_to_native_ntf2_no_dump/yi/1yii/0/all_match_info.json	-1.0	-1.0	0.0	0.0	0.0	103.0	[]
-1.0	-1.0	['MET', 'GLY', 'GLY', 'GLU']	619.0	1.0	CA	matching_data/matching_site_to_native_ntf2_no_dump/yi/1yii/1/all_match_info.json	-1.0	-1.0	0.0	0.0	0.0	103.0	[]
3.0	71.0	['ARG', 'ASP']	621.0	6.0	GOL	matching_data/matching_site_to_native_ntf2_no_dump/yi/5yi7/0/all_match_info.json	1.0	1.0	1.0	0.0	1.0	1.0	['1nwwA00.pdb.gz']
1.0	24.0	['ARG', 'PRO']	623.0	5.0	SO4	matching_data/matching_site_to_native_ntf2_no_dump/yi/4yio/0/all_match_info.json	47.0	47.0	1.0	0.0	1.0	47.0	['1of5B00.pdb.gz']
2.0	-1.0	['GLU', 'LEU', 'LYS']	622.0	6.0	GOL	matching_data/matching_site_to_native_ntf2_no_dump/yi/4yio/1/all_match_info.json	41.0	-1.0	2.0	0.0	0.0	103.0	[]
-1.0	-1.0	['ASP', 'ASN', 'ASP', 'THR', 'GLU']	625.0	1.0	CA	matching_data/matching_site_to_native_ntf2_no_dump/yi/4yi8/0/all_match_info.json	-1.0	-1.0	0.0	0.0	0.0	103.0	[]
2.0	53.0	['LYS', 'ASN']	624.0	5.0	SO4	matching_data/matching_site_to_native_ntf2_no_dump/yi/4yi8/1/all_match_info.json	1.0	1.0	1.0	0.0	1.0	1.0	['1nwwA00.pdb.gz']
3.0	43.0	['TYR', 'LYS']	627.0	6.0	GOL	matching_data/matching_site_to_native_ntf2_no_dump/yi/5yi6/0/all_match_info.json	8.0	8.0	1.0	0.0	1.0	8.0	['3nv0A00.pdb.gz']
2.0	11664.0	['ASN', 'SER', 'LYS']	626.0	5.0	PO4	matching_data/matching_site_to_native_ntf2_no_dump/yi/5yi6/1/all_match_info.json	1.0	1.0	1.0	0.0	1.0	1.0	['1nwwA00.pdb.gz']
1.5	174.0	['TRP', 'THR', 'SER']	629.0	4.0	EDO	matching_data/matching_site_to_native_ntf2_no_dump/rm/6rms/0/all_match_info.json	1.0	5.0	2.0	0.0	1.0	5.0	['2qiyA00.pdb.gz']
-1.0	-1.0	['THR', 'GLU', 'ASP']	630.0	1.0	MG	matching_data/matching_site_to_native_ntf2_no_dump/rm/6rms/2/all_match_info.json	-1.0	-1.0	0.0	0.0	0.0	103.0	[]
-1.0	-1.0	['GLU', 'LEU', 'ILE', 'ASP', 'SER', 'ASN', 'GLY', 'GLY', 'GLY', 'ASN', 'PRO']	628.0	23.0	AMP	matching_data/matching_site_to_native_ntf2_no_dump/rm/6rms/1/all_match_info.json	-1.0	-1.0	0.0	0.0	0.0	103.0	[]
-1.0	-1.0	['THR', 'ASP', 'GLU', 'SER']	632.0	1.0	MG	matching_data/matching_site_to_native_ntf2_no_dump/rm/6rm9/0/all_match_info.json	-1.0	-1.0	0.0	0.0	0.0	103.0	[]
-1.0	-1.0	['ALA', 'GLN', 'ALA', 'PHE']	631.0	4.0	ACT	matching_data/matching_site_to_native_ntf2_no_dump/rm/6rm9/1/all_match_info.json	-1.0	-1.0	0.0	0.0	0.0	103.0	[]
-1.0	-1.0	['ILE', 'PHE', 'PHE', 'PHE', 'LEU', 'ALA', 'LEU', 'TYR', 'PRO', 'PHE', 'ILE', 'ASP', 'PHE', 'ILE', 'VAL', 'PHE']	633.0	25.0	3TK	matching_data/matching_site_to_native_ntf2_no_dump/rm/4rmi/0/all_match_info.json	-1.0	-1.0	0.0	0.0	0.0	103.0	[]
3.0	21.0	['VAL', 'TYR']	634.0	8.0	MRD	matching_data/matching_site_to_native_ntf2_no_dump/rm/3rm3/0/all_match_info.json	8.0	8.0	1.0	0.0	1.0	8.0	['3nv0A00.pdb.gz']
-1.0	-1.0	['ASN', 'THR', 'THR', 'PRO']	637.0	1.0	CA	matching_data/matching_site_to_native_ntf2_no_dump/rm/3rmz/0/all_match_info.json	-1.0	-1.0	0.0	0.0	0.0	103.0	[]
5.0	38.0	['ARG', 'LEU', 'GLU']	638.0	12.0	MES	matching_data/matching_site_to_native_ntf2_no_dump/rm/3rmz/5/all_match_info.json	8.0	8.0	1.0	0.0	1.0	8.0	['3nv0A00.pdb.gz']
2.0	14.0	['ARG', 'LEU', 'GLU']	640.0	4.0	ACT	matching_data/matching_site_to_native_ntf2_no_dump/rm/3rmz/3/all_match_info.json	1.0	2.0	2.0	0.0	1.0	2.0	['3e99A00.pdb.gz']
1.0	11.0	['ALA', 'ARG']	639.0	4.0	EDO	matching_data/matching_site_to_native_ntf2_no_dump/rm/3rmz/2/all_match_info.json	39.0	39.0	1.0	0.0	1.0	39.0	['3ebtA00.pdb.gz']
-1.0	-1.0	['GLU', 'PHE', 'PHE', 'PRO']	635.0	19.0	P6G	matching_data/matching_site_to_native_ntf2_no_dump/rm/3rmz/4/all_match_info.json	-1.0	-1.0	0.0	0.0	0.0	103.0	[]
2.0	-1.0	['LEU', 'ARG', 'ILE', 'GLU']	636.0	1.0	NA	matching_data/matching_site_to_native_ntf2_no_dump/rm/3rmz/1/all_match_info.json	44.0	-1.0	1.0	0.0	0.0	103.0	[]
2.0	472.0	['GLN', 'ASP', 'ILE']	641.0	5.0	SO4	matching_data/matching_site_to_native_ntf2_no_dump/rm/4rma/0/all_match_info.json	1.0	1.0	1.0	0.0	1.0	1.0	['1nwwA00.pdb.gz']
2.0	46.0	['ASP', 'ASP']	643.0	1.0	MN	matching_data/matching_site_to_native_ntf2_no_dump/rm/3rmv/0/all_match_info.json	1.0	1.0	1.0	0.0	1.0	1.0	['1nwwA00.pdb.gz']
-1.0	-1.0	['LEU', 'PHE', 'TRP', 'LYS']	642.0	4.0	EDO	matching_data/matching_site_to_native_ntf2_no_dump/rm/3rmv/1/all_match_info.json	-1.0	-1.0	0.0	0.0	0.0	103.0	[]
-1.0	-1.0	['ILE', 'ILE', 'HIS', 'ARG', 'LEU', 'LEU', 'ALA', 'GLY', 'THR', 'THR', 'PRO', 'LEU', 'ALA', 'PHE', 'GLY', 'HIS', 'LEU', 'GLY', 'LEU', 'ALA']	644.0	43.0	HEM	matching_data/matching_site_to_native_ntf2_no_dump/rm/4rm4/0/all_match_info.json	-1.0	-1.0	0.0	0.0	0.0	103.0	[]
-1.0	-1.0	['LEU', 'ALA', 'VAL', 'ASP']	646.0	1.0	MG	matching_data/matching_site_to_native_ntf2_no_dump/rm/4rml/0/all_match_info.json	-1.0	-1.0	0.0	0.0	0.0	103.0	[]
-1.0	-1.0	['TYR', 'HIS', 'LYS']	645.0	8.0	TRS	matching_data/matching_site_to_native_ntf2_no_dump/rm/4rml/1/all_match_info.json	-1.0	-1.0	0.0	0.0	0.0	103.0	[]
-1.0	-1.0	['ARG', 'GLY', 'THR', 'VAL', 'ASP']	649.0	1.0	CL	matching_data/matching_site_to_native_ntf2_no_dump/rm/1rm6/0/all_match_info.json	-1.0	-1.0	0.0	0.0	0.0	103.0	[]
-1.0	-1.0	['PHE', 'LEU', 'LYS', 'CYS', 'HIS', 'VAL', 'CYS', 'TYR']	650.0	8.0	SF4	matching_data/matching_site_to_native_ntf2_no_dump/rm/1rm6/5/all_match_info.json	-1.0	-1.0	0.0	0.0	0.0	103.0	[]
1.0	73.0	['ARG', 'ARG']	654.0	5.0	SO4	matching_data/matching_site_to_native_ntf2_no_dump/rm/1rm6/8/all_match_info.json	11.0	11.0	1.0	0.0	1.0	11.0	['2owpA00.pdb.gz']
-1.0	-1.0	['THR', 'PRO', 'GLY', 'HIS', 'GLN', 'LYS']	652.0	15.0	EPE	matching_data/matching_site_to_native_ntf2_no_dump/rm/1rm6/3/all_match_info.json	-1.0	-1.0	0.0	0.0	0.0	103.0	[]
-1.0	-1.0	['GLY', 'PHE', 'GLY', 'ARG', 'ILE', 'GLY', 'GLN', 'GLY', 'MET', 'SER', 'SER', 'SER', 'ARG', 'VAL', 'THR', 'VAL', 'LYS', 'ALA', 'LEU', 'ASN', 'ALA', 'VAL', 'GLN', 'LYS', 'GLU', 'ALA', 'GLU', 'CYS']	651.0	48.0	PCD	matching_data/matching_site_to_native_ntf2_no_dump/rm/1rm6/2/all_match_info.json	-1.0	-1.0	0.0	0.0	0.0	103.0	[]
-1.0	-1.0	['LEU', 'PRO', 'LEU', 'GLY', 'ALA', 'GLY', 'THR', 'LEU', 'LEU', 'VAL', 'ALA', 'HIS', 'ALA', 'THR', 'GLY', 'ASN', 'CYS', 'GLN', 'ASP', 'LEU', 'LEU', 'LYS', 'VAL', 'PHE', 'GLY', 'GLU']	647.0	53.0	FAD	matching_data/matching_site_to_native_ntf2_no_dump/rm/1rm6/4/all_match_info.json	-1.0	-1.0	0.0	0.0	0.0	103.0	[]
-1.0	-1.0	['MET', 'THR', 'GLN', 'GLY', 'CYS', 'ARG']	655.0	4.0	FES	matching_data/matching_site_to_native_ntf2_no_dump/rm/1rm6/6/all_match_info.json	-1.0	-1.0	0.0	0.0	0.0	103.0	[]
2.6666666666666665	-1.0	['GLU', 'LEU', 'VAL']	648.0	1.0	NA	matching_data/matching_site_to_native_ntf2_no_dump/rm/1rm6/1/all_match_info.json	16.0	-1.0	3.0	0.0	0.0	103.0	[]
-1.0	-1.0	['LYS', 'ALA', 'ALA', 'PRO']	653.0	1.0	K	matching_data/matching_site_to_native_ntf2_no_dump/rm/1rm6/7/all_match_info.json	-1.0	-1.0	0.0	0.0	0.0	103.0	[]
2.0	58.0	['ASP', 'ASN']	657.0	1.0	MN	matching_data/matching_site_to_native_ntf2_no_dump/rm/3rmj/0/all_match_info.json	2.0	2.0	1.0	0.0	1.0	2.0	['3e99A00.pdb.gz']
-1.0	-1.0	['ARG', 'LEU', 'PHE', 'GLU']	658.0	6.0	GOL	matching_data/matching_site_to_native_ntf2_no_dump/rm/3rmj/2/all_match_info.json	-1.0	-1.0	0.0	0.0	0.0	103.0	[]
-1.0	-1.0	['ALA', 'GLU', 'ILE']	656.0	1.0	MG	matching_data/matching_site_to_native_ntf2_no_dump/rm/3rmj/1/all_match_info.json	-1.0	-1.0	0.0	0.0	0.0	103.0	[]
-1.0	-1.0	['ILE', 'PHE', 'TYR', 'ILE', 'PHE', 'PHE', 'ALA', 'LEU', 'TYR', 'PRO', 'PHE', 'ILE', 'ASP', 'PHE', 'ILE', 'VAL', 'PHE']	659.0	29.0	3TE	matching_data/matching_site_to_native_ntf2_no_dump/rm/4rmh/0/all_match_info.json	-1.0	-1.0	0.0	0.0	0.0	103.0	[]
-1.0	-1.0	['GLY', 'ASP', 'PRO', 'SER', 'ILE', 'TYR']	661.0	10.0	PGE	matching_data/matching_site_to_native_ntf2_no_dump/mv/3mvk/0/all_match_info.json	-1.0	-1.0	0.0	0.0	0.0	103.0	[]
-1.0	-1.0	['ASP', 'ASN', 'MET', 'TYR', 'HIS']	660.0	6.0	GOL	matching_data/matching_site_to_native_ntf2_no_dump/mv/3mvk/1/all_match_info.json	-1.0	-1.0	0.0	0.0	0.0	103.0	[]
-1.0	-1.0	['VAL', 'LYS', 'GLY', 'GLY', 'VAL', 'ARG', 'ILE']	663.0	13.0	K4V	matching_data/matching_site_to_native_ntf2_no_dump/mv/6mvu/0/all_match_info.json	-1.0	-1.0	0.0	0.0	0.0	103.0	[]
3.0	61.0	['TRP', 'ARG']	664.0	5.0	SO4	matching_data/matching_site_to_native_ntf2_no_dump/mv/6mvu/2/all_match_info.json	25.0	25.0	1.0	0.0	1.0	25.0	['1q40D00.pdb.gz']
-1.0	-1.0	['ASN', 'LYS', 'GLU', 'ASN', 'PHE', 'TRP', 'GLN']	662.0	6.0	GOL	matching_data/matching_site_to_native_ntf2_no_dump/mv/6mvu/1/all_match_info.json	-1.0	-1.0	0.0	0.0	0.0	103.0	[]
-1.0	-1.0	['ASN', 'MET', 'ARG', 'LYS']	665.0	5.0	PO4	matching_data/matching_site_to_native_ntf2_no_dump/mv/5mv0/0/all_match_info.json	-1.0	-1.0	0.0	0.0	0.0	103.0	[]
1.0	50.0	['ARG', 'HIS']	667.0	6.0	GOL	matching_data/matching_site_to_native_ntf2_no_dump/mv/3mvg/0/all_match_info.json	4.0	4.0	1.0	0.0	1.0	4.0	['3k0zA00.pdb.gz']
2.75	-1.0	['ALA', 'PRO', 'ARG']	666.0	5.0	SO4	matching_data/matching_site_to_native_ntf2_no_dump/mv/3mvg/1/all_match_info.json	13.0	-1.0	4.0	0.0	0.0	103.0	[]
-1.0	-1.0	['ARG', 'ARG', 'ARG', 'GLN', 'LEU']	668.0	5.0	SO4	matching_data/matching_site_to_native_ntf2_no_dump/mv/6mvl/0/all_match_info.json	-1.0	-1.0	0.0	0.0	0.0	103.0	[]
-1.0	-1.0	['HIS', 'ALA', 'GLN', 'PRO', 'TYR', 'ALA', 'GLY', 'SER', 'GLY', 'LYS']	669.0	23.0	I1S	matching_data/matching_site_to_native_ntf2_no_dump/mv/4mvn/0/all_match_info.json	-1.0	-1.0	0.0	0.0	0.0	103.0	[]
-1.0	-1.0	['PHE', 'ILE', 'MET', 'ILE', 'ARG', 'PHE', 'ALA', 'LYS', 'TRP', 'TYR', 'PHE', 'LEU', 'LEU', 'PHE', 'LEU']	671.0	43.0	HEM	matching_data/matching_site_to_native_ntf2_no_dump/mv/3mvc/0/all_match_info.json	-1.0	-1.0	0.0	0.0	0.0	103.0	[]
5.0	5108.0	['THR', 'ARG']	672.0	4.0	NO3	matching_data/matching_site_to_native_ntf2_no_dump/mv/3mvc/2/all_match_info.json	1.0	1.0	1.0	0.0	1.0	1.0	['1nwwA00.pdb.gz']
3.0	176.0	['GLU', 'GLU']	670.0	1.0	PR	matching_data/matching_site_to_native_ntf2_no_dump/mv/3mvc/1/all_match_info.json	25.0	25.0	1.0	0.0	1.0	25.0	['1q40D00.pdb.gz']
-1.0	-1.0	['ASP', 'ASP', 'ASP', 'MET']	674.0	1.0	MN	matching_data/matching_site_to_native_ntf2_no_dump/mv/1mvo/0/all_match_info.json	-1.0	-1.0	0.0	0.0	0.0	103.0	[]
1.0	-1.0	['PHE', 'GLY', 'ASP']	673.0	1.0	NA	matching_data/matching_site_to_native_ntf2_no_dump/mv/1mvo/1/all_match_info.json	33.0	-1.0	1.0	0.0	0.0	103.0	[]
-1.0	-1.0	['LYS', 'ARG', 'GLN', 'VAL', 'GLU', 'ARG']	675.0	7.0	PPF	matching_data/matching_site_to_native_ntf2_no_dump/mv/4mv7/0/all_match_info.json	-1.0	-1.0	0.0	0.0	0.0	103.0	[]
-1.0	-1.0	['THR', 'ARG', 'TYR', 'ASP', 'GLY', 'GLY', 'GLY', 'TYR', 'ASN']	676.0	23.0	CBI	matching_data/matching_site_to_native_ntf2_no_dump/mv/6mvj/0/all_match_info.json	-1.0	-1.0	0.0	0.0	0.0	103.0	[]
-1.0	-1.0	['LEU', 'ASN', 'LYS', 'ALA']	678.0	1.0	CL	matching_data/matching_site_to_native_ntf2_no_dump/mv/4mva/0/all_match_info.json	-1.0	-1.0	0.0	0.0	0.0	103.0	[]
2.0	42.0	['ASN', 'SER']	680.0	4.0	EDO	matching_data/matching_site_to_native_ntf2_no_dump/mv/4mva/3/all_match_info.json	1.0	1.0	1.0	0.0	1.0	1.0	['1nwwA00.pdb.gz']
2.0	119.0	['ARG', 'ARG']	679.0	5.0	PO4	matching_data/matching_site_to_native_ntf2_no_dump/mv/4mva/2/all_match_info.json	7.0	7.0	1.0	0.0	1.0	7.0	['1of5A00.pdb.gz']
-1.0	-1.0	['LYS', 'SER', 'GLY']	677.0	8.0	UVW	matching_data/matching_site_to_native_ntf2_no_dump/mv/4mva/1/all_match_info.json	-1.0	-1.0	0.0	0.0	0.0	103.0	[]
-1.0	-1.0	['TYR', 'ASN', 'GLY', 'LEU', 'TYR', 'ASP', 'GLY', 'ARG']	682.0	13.0	MMA	matching_data/matching_site_to_native_ntf2_no_dump/mv/1mvq/0/all_match_info.json	-1.0	-1.0	0.0	0.0	0.0	103.0	[]
-1.0	-1.0	['GLU', 'ASP', 'ASP']	683.0	1.0	MN	matching_data/matching_site_to_native_ntf2_no_dump/mv/1mvq/2/all_match_info.json	-1.0	-1.0	0.0	0.0	0.0	103.0	[]
-1.0	-1.0	['ASP', 'TYR', 'ASN', 'ASP', 'ASP']	681.0	1.0	CA	matching_data/matching_site_to_native_ntf2_no_dump/mv/1mvq/1/all_match_info.json	-1.0	-1.0	0.0	0.0	0.0	103.0	[]
2.0	76.0	['ASP', 'GLU']	684.0	1.0	MG	matching_data/matching_site_to_native_ntf2_no_dump/mv/5mvr/0/all_match_info.json	1.0	1.0	1.0	0.0	1.0	1.0	['1nwwA00.pdb.gz']
-1.0	-1.0	['GLU', 'ASP', 'GLU', 'ASP']	686.0	1.0	CA	matching_data/matching_site_to_native_ntf2_no_dump/mv/3mvs/0/all_match_info.json	-1.0	-1.0	0.0	0.0	0.0	103.0	[]
1.0	23.0	['ASN', 'ASP']	685.0	4.0	EDO	matching_data/matching_site_to_native_ntf2_no_dump/mv/3mvs/1/all_match_info.json	19.0	19.0	1.0	0.0	1.0	19.0	['3dmcA00.pdb.gz']
1.0	19.0	['SER', 'TRP']	688.0	4.0	EDO	matching_data/matching_site_to_native_ntf2_no_dump/mv/4mv4/0/all_match_info.json	31.0	31.0	1.0	0.0	1.0	31.0	['3jumA01.pdb.gz']
3.0	100.0	['GLU', 'GLU', 'ASN']	689.0	1.0	MG	matching_data/matching_site_to_native_ntf2_no_dump/mv/4mv4/2/all_match_info.json	1.0	1.0	1.0	0.0	1.0	1.0	['1nwwA00.pdb.gz']
3.0	128.0	['GLN', 'VAL']	687.0	1.0	CL	matching_data/matching_site_to_native_ntf2_no_dump/mv/4mv4/1/all_match_info.json	1.0	1.0	1.0	0.0	1.0	1.0	['1nwwA00.pdb.gz']
-1.0	-1.0	['HIS', 'PHE', 'MET']	690.0	6.0	GOL	matching_data/matching_site_to_native_ntf2_no_dump/mv/3mvi/0/all_match_info.json	-1.0	-1.0	0.0	0.0	0.0	103.0	[]
-1.0	-1.0	['LYS', 'ARG', 'LYS']	693.0	5.0	SO4	matching_data/matching_site_to_native_ntf2_no_dump/mv/6mv4/0/all_match_info.json	-1.0	-1.0	0.0	0.0	0.0	103.0	[]
-1.0	-1.0	['GLU', 'ASN', 'GLU', 'GLU']	695.0	1.0	CA	matching_data/matching_site_to_native_ntf2_no_dump/mv/6mv4/3/all_match_info.json	-1.0	-1.0	0.0	0.0	0.0	103.0	[]
-1.0	-1.0	['ASP', 'SER', 'CYS', 'GLN', 'SER', 'SER', 'TRP', 'GLY', 'GLU', 'CYS']	694.0	10.0	PBZ	matching_data/matching_site_to_native_ntf2_no_dump/mv/6mv4/2/all_match_info.json	-1.0	-1.0	0.0	0.0	0.0	103.0	[]
-1.0	-1.0	['PHE', 'HIS', 'MET', 'LYS']	691.0	1.0	NA	matching_data/matching_site_to_native_ntf2_no_dump/mv/6mv4/4/all_match_info.json	-1.0	-1.0	0.0	0.0	0.0	103.0	[]
2.0	4574.0	['GLU', 'TYR', 'ARG']	692.0	4.0	EDO	matching_data/matching_site_to_native_ntf2_no_dump/mv/6mv4/1/all_match_info.json	5.0	5.0	1.0	0.0	1.0	5.0	['2qiyA00.pdb.gz']
-1.0	-1.0	['LYS', 'ARG', 'GLN', 'VAL', 'ARG']	696.0	5.0	PO4	matching_data/matching_site_to_native_ntf2_no_dump/mv/4mv1/0/all_match_info.json	-1.0	-1.0	0.0	0.0	0.0	103.0	[]
3.0	140.0	['TRP', 'GLU']	697.0	6.0	GOL	matching_data/matching_site_to_native_ntf2_no_dump/mv/5mv8/0/all_match_info.json	1.0	3.0	3.0	0.0	1.0	3.0	['3en8A01.pdb.gz']
3.0	20.0	['LYS', 'ASP']	698.0	23.0	SUC	matching_data/matching_site_to_native_ntf2_no_dump/mv/1mv8/0/all_match_info.json	1.0	1.0	1.0	0.0	1.0	1.0	['1nwwA00.pdb.gz']
-1.0	-1.0	['ASP', 'PHE', 'CYS', 'TYR', 'GLU', 'PHE']	700.0	5.0	IMD	matching_data/matching_site_to_native_ntf2_no_dump/mv/3mvu/0/all_match_info.json	-1.0	-1.0	0.0	0.0	0.0	103.0	[]
3.0	48.0	['SER', 'GLU', 'LEU']	699.0	4.0	EDO	matching_data/matching_site_to_native_ntf2_no_dump/mv/3mvu/1/all_match_info.json	16.0	16.0	1.0	0.0	1.0	16.0	['1jkgB00.pdb.gz']
-1.0	-1.0	['LYS', 'LYS', 'PHE']	701.0	4.0	NO3	matching_data/matching_site_to_native_ntf2_no_dump/w6/2w60/0/all_match_info.json	-1.0	-1.0	0.0	0.0	0.0	103.0	[]
3.0	60.0	['GLU', 'ASP', 'LYS', 'SER']	702.0	4.0	EDO	matching_data/matching_site_to_native_ntf2_no_dump/w6/4w6t/0/all_match_info.json	1.0	1.0	1.0	0.0	1.0	1.0	['1nwwA00.pdb.gz']
-1.0	-1.0	['ARG', 'GLY', 'LYS', 'THR', 'HIS', 'ALA', 'ILE', 'GLY', 'GLY', 'PHE', 'ALA']	703.0	12.0	DKA	matching_data/matching_site_to_native_ntf2_no_dump/w6/1w66/0/all_match_info.json	-1.0	-1.0	0.0	0.0	0.0	103.0	[]
-1.0	-1.0	['ASP', 'PHE', 'ILE', 'TYR']	704.0	6.0	GOL	matching_data/matching_site_to_native_ntf2_no_dump/w6/3w6b/0/all_match_info.json	-1.0	-1.0	0.0	0.0	0.0	103.0	[]
-1.0	-1.0	['CYS', 'CYS', 'ARG', 'GLY', 'ALA', 'THR', 'TRP', 'ARG', 'TRP', 'TRP']	706.0	24.0	PQQ	matching_data/matching_site_to_native_ntf2_no_dump/w6/1w6s/0/all_match_info.json	-1.0	-1.0	0.0	0.0	0.0	103.0	[]
-1.0	-1.0	['GLU', 'ASN', 'ASP']	707.0	1.0	CA	matching_data/matching_site_to_native_ntf2_no_dump/w6/1w6s/2/all_match_info.json	-1.0	-1.0	0.0	0.0	0.0	103.0	[]
-1.0	-1.0	['ALA', 'PRO', 'TYR', 'ASP']	705.0	6.0	GOL	matching_data/matching_site_to_native_ntf2_no_dump/w6/1w6s/1/all_match_info.json	-1.0	-1.0	0.0	0.0	0.0	103.0	[]
-1.0	-1.0	['ASP', 'ILE', 'VAL', 'PRO', 'LEU', 'ALA', 'GLY', 'ILE', 'VAL', 'PHE']	709.0	23.0	AMP	matching_data/matching_site_to_native_ntf2_no_dump/w6/6w6y/0/all_match_info.json	-1.0	-1.0	0.0	0.0	0.0	103.0	[]
-1.0	-1.0	['ALA', 'ALA', 'ASN', 'GLY', 'LEU', 'SER', 'ALA', 'GLY', 'ILE', 'PHE']	708.0	12.0	MES	matching_data/matching_site_to_native_ntf2_no_dump/w6/6w6y/1/all_match_info.json	-1.0	-1.0	0.0	0.0	0.0	103.0	[]
1.0	32.0	['ARG', 'TRP']	710.0	5.0	SO4	matching_data/matching_site_to_native_ntf2_no_dump/w6/5w60/0/all_match_info.json	29.0	29.0	1.0	0.0	1.0	29.0	['3grdA00.pdb.gz']
4.0	28.0	['TYR', 'ALA']	711.0	5.0	SO4	matching_data/matching_site_to_native_ntf2_no_dump/w6/4w6y/0/all_match_info.json	1.0	1.0	1.0	0.0	1.0	1.0	['1nwwA00.pdb.gz']
-1.0	-1.0	['GLY', 'ALA', 'SER', 'VAL', 'ALA', 'LYS']	713.0	5.0	SO4	matching_data/matching_site_to_native_ntf2_no_dump/w6/2w6k/0/all_match_info.json	-1.0	-1.0	0.0	0.0	0.0	103.0	[]
-1.0	-1.0	['CYS', 'GLY', 'GLU', 'PRO', 'GLY', 'LEU']	712.0	6.0	GOL	matching_data/matching_site_to_native_ntf2_no_dump/w6/2w6k/1/all_match_info.json	-1.0	-1.0	0.0	0.0	0.0	103.0	[]
3.0	-1.0	['LYS', 'ALA', 'ALA', 'LEU']	714.0	5.0	SO4	matching_data/matching_site_to_native_ntf2_no_dump/w6/4w64/0/all_match_info.json	68.0	-1.0	2.0	0.0	0.0	103.0	[]
-1.0	-1.0	['TYR', 'HIS', 'TYR', 'LYS', 'ASN', 'TYR', 'ASN']	715.0	19.0	P6G	matching_data/matching_site_to_native_ntf2_no_dump/w6/3w6s/0/all_match_info.json	-1.0	-1.0	0.0	0.0	0.0	103.0	[]
-1.0	-1.0	['SER', 'PRO', 'THR', 'ASP', 'LEU']	717.0	1.0	MG	matching_data/matching_site_to_native_ntf2_no_dump/w6/3w6p/0/all_match_info.json	-1.0	-1.0	0.0	0.0	0.0	103.0	[]
-1.0	-1.0	['LEU', 'MET', 'ALA', 'LEU', 'MET']	718.0	13.0	PG4	matching_data/matching_site_to_native_ntf2_no_dump/w6/3w6p/2/all_match_info.json	-1.0	-1.0	0.0	0.0	0.0	103.0	[]
2.0	9.0	['GLY', 'GLY']	716.0	1.0	NA	matching_data/matching_site_to_native_ntf2_no_dump/w6/3w6p/1/all_match_info.json	1.0	7.0	4.0	0.0	1.0	7.0	['1of5A00.pdb.gz']
-1.0	-1.0	['GLU', 'ASP', 'GLY', 'ASN', 'ASP']	720.0	1.0	CA	matching_data/matching_site_to_native_ntf2_no_dump/w6/4w65/0/all_match_info.json	-1.0	-1.0	0.0	0.0	0.0	103.0	[]
-1.0	-1.0	['TRP', 'TRP', 'GLU', 'ASP']	719.0	4.0	EDO	matching_data/matching_site_to_native_ntf2_no_dump/w6/4w65/1/all_match_info.json	-1.0	-1.0	0.0	0.0	0.0	103.0	[]
-1.0	-1.0	['THR', 'GLU', 'GLU', 'GLU']	722.0	1.0	MG	matching_data/matching_site_to_native_ntf2_no_dump/rc/3rcy/0/all_match_info.json	-1.0	-1.0	0.0	0.0	0.0	103.0	[]
-1.0	-1.0	['ARG', 'PRO', 'ALA', 'GLU', 'PRO', 'ASP', 'GLU']	723.0	10.0	RIB	matching_data/matching_site_to_native_ntf2_no_dump/rc/3rcy/2/all_match_info.json	-1.0	-1.0	0.0	0.0	0.0	103.0	[]
-1.0	-1.0	['MET', 'THR', 'TYR', 'THR', 'LYS', 'ASP']	721.0	6.0	GOL	matching_data/matching_site_to_native_ntf2_no_dump/rc/3rcy/1/all_match_info.json	-1.0	-1.0	0.0	0.0	0.0	103.0	[]
-1.0	-1.0	['VAL', 'TYR', 'LEU', 'ARG', 'HIS', 'ASN', 'SER', 'ARG', 'GLY', 'ILE', 'TYR']	724.0	16.0	PLP	matching_data/matching_site_to_native_ntf2_no_dump/rc/1rcq/0/all_match_info.json	-1.0	-1.0	0.0	0.0	0.0	103.0	[]
-1.0	-1.0	['GLU', 'LYS', 'ILE', 'TYR', 'TRP', 'ASP', 'TYR', 'ILE']	727.0	13.0	PG4	matching_data/matching_site_to_native_ntf2_no_dump/rc/2rcc/0/all_match_info.json	-1.0	-1.0	0.0	0.0	0.0	103.0	[]
-1.0	-1.0	['LYS', 'LEU', 'ALA', 'PHE']	729.0	6.0	GOL	matching_data/matching_site_to_native_ntf2_no_dump/rc/2rcc/3/all_match_info.json	-1.0	-1.0	0.0	0.0	0.0	103.0	[]
-1.0	-1.0	['ASN', 'LEU', 'SER', 'SER', 'THR', 'ASP']	728.0	4.0	EDO	matching_data/matching_site_to_native_ntf2_no_dump/rc/2rcc/2/all_match_info.json	-1.0	-1.0	0.0	0.0	0.0	103.0	[]
2.0	90.0	['PHE', 'ILE', 'ASN']	725.0	7.0	PEG	matching_data/matching_site_to_native_ntf2_no_dump/rc/2rcc/4/all_match_info.json	2.0	7.0	4.0	0.0	1.0	7.0	['1of5A00.pdb.gz']
-1.0	-1.0	['ASP', 'GLU', 'GLU']	726.0	1.0	ZN	matching_data/matching_site_to_native_ntf2_no_dump/rc/2rcc/1/all_match_info.json	-1.0	-1.0	0.0	0.0	0.0	103.0	[]
-1.0	-1.0	['ARG', 'ARG', 'PHE', 'ILE', 'PRO', 'TYR', 'THR']	731.0	31.0	TLO	matching_data/matching_site_to_native_ntf2_no_dump/rc/3rc1/0/all_match_info.json	-1.0	-1.0	0.0	0.0	0.0	103.0	[]
2.0	18.0	['PHE', 'PHE']	733.0	1.0	CL	matching_data/matching_site_to_native_ntf2_no_dump/rc/3rc1/3/all_match_info.json	1.0	1.0	1.0	0.0	1.0	1.0	['1nwwA00.pdb.gz']
-1.0	-1.0	['ARG', 'THR', 'ALA', 'ASP']	732.0	1.0	NA	matching_data/matching_site_to_native_ntf2_no_dump/rc/3rc1/2/all_match_info.json	-1.0	-1.0	0.0	0.0	0.0	103.0	[]
-1.0	-1.0	['GLY', 'CYS', 'ALA', 'ASP', 'ARG', 'ARG', 'TYR', 'PRO', 'LEU', 'PRO', 'LEU', 'HIS', 'GLU', 'LYS', 'ASN', 'ILE', 'ARG', 'VAL', 'ASP', 'TYR']	730.0	48.0	NAP	matching_data/matching_site_to_native_ntf2_no_dump/rc/3rc1/1/all_match_info.json	-1.0	-1.0	0.0	0.0	0.0	103.0	[]
-1.0	-1.0	['SER', 'GLY', 'HIS', 'SER', 'ALA', 'HIS', 'THR', 'LYS', 'TYR', 'TYR', 'GLY', 'GLY']	735.0	20.0	PLG	matching_data/matching_site_to_native_ntf2_no_dump/ux/6uxj/0/all_match_info.json	-1.0	-1.0	0.0	0.0	0.0	103.0	[]
-1.0	-1.0	['LYS', 'LEU', 'ARG', 'TYR']	736.0	4.0	EDO	matching_data/matching_site_to_native_ntf2_no_dump/ux/6uxj/2/all_match_info.json	-1.0	-1.0	0.0	0.0	0.0	103.0	[]
-1.0	-1.0	['LEU', 'GLY', 'HIS', 'LEU', 'TYR', 'LYS', 'ILE', 'SER', 'ASN', 'ALA', 'ARG', 'TYR', 'TYR', 'PHE', 'PRO']	734.0	34.0	FFO	matching_data/matching_site_to_native_ntf2_no_dump/ux/6uxj/1/all_match_info.json	-1.0	-1.0	0.0	0.0	0.0	103.0	[]
-1.0	-1.0	['ARG', 'ILE', 'ARG']	737.0	5.0	SO4	matching_data/matching_site_to_native_ntf2_no_dump/ux/2uxy/0/all_match_info.json	-1.0	-1.0	0.0	0.0	0.0	103.0	[]
-1.0	-1.0	['GLY', 'LEU', 'ASP', 'ARG']	739.0	4.0	EDO	matching_data/matching_site_to_native_ntf2_no_dump/ux/2uxw/0/all_match_info.json	-1.0	-1.0	0.0	0.0	0.0	103.0	[]
-1.0	-1.0	['PHE', 'LEU', 'THR', 'GLY', 'SER', 'TRP', 'ILE', 'SER', 'THR', 'ILE', 'ILE', 'PHE', 'THR', 'ASP', 'ILE', 'GLN']	738.0	53.0	FAD	matching_data/matching_site_to_native_ntf2_no_dump/ux/2uxw/1/all_match_info.json	-1.0	-1.0	0.0	0.0	0.0	103.0	[]
-1.0	-1.0	['TRP', 'ILE', 'VAL', 'ILE']	741.0	11.0	0CU	matching_data/matching_site_to_native_ntf2_no_dump/ux/3uxd/0/all_match_info.json	-1.0	-1.0	0.0	0.0	0.0	103.0	[]
-1.0	-1.0	['LYS', 'ARG', 'SER', 'GLY', 'ILE', 'GLY', 'SER', 'ARG']	740.0	5.0	PO4	matching_data/matching_site_to_native_ntf2_no_dump/ux/3uxd/1/all_match_info.json	-1.0	-1.0	0.0	0.0	0.0	103.0	[]
-1.0	-1.0	['GLU', 'GLU', 'SER', 'ASP']	742.0	1.0	CA	matching_data/matching_site_to_native_ntf2_no_dump/ux/1uxx/0/all_match_info.json	-1.0	-1.0	0.0	0.0	0.0	103.0	[]
-1.0	-1.0	['ASP', 'ASP', 'ASP', 'CYS', 'ASN', 'ILE']	743.0	1.0	CA	matching_data/matching_site_to_native_ntf2_no_dump/ux/1ux6/0/all_match_info.json	-1.0	-1.0	0.0	0.0	0.0	103.0	[]
-1.0	-1.0	['TYR', 'ASN', 'TRP', 'THR', 'TYR', 'TYR', 'ASP']	745.0	49.0	MLK	matching_data/matching_site_to_native_ntf2_no_dump/ux/4uxu/0/all_match_info.json	-1.0	-1.0	0.0	0.0	0.0	103.0	[]
5.0	438.0	['ILE', 'ARG']	747.0	4.0	EDO	matching_data/matching_site_to_native_ntf2_no_dump/ux/4uxu/3/all_match_info.json	1.0	1.0	1.0	0.0	1.0	1.0	['1nwwA00.pdb.gz']
1.6666666666666667	11.0	['SER', 'GLY']	746.0	1.0	NA	matching_data/matching_site_to_native_ntf2_no_dump/ux/4uxu/2/all_match_info.json	1.0	3.0	3.0	0.0	1.0	3.0	['3en8A01.pdb.gz']
-1.0	-1.0	['PHE', 'GLU', 'GLU', 'VAL', 'ARG']	744.0	15.0	EPE	matching_data/matching_site_to_native_ntf2_no_dump/ux/4uxu/1/all_match_info.json	-1.0	-1.0	0.0	0.0	0.0	103.0	[]
-1.0	-1.0	['LEU', 'LEU', 'LYS', 'VAL']	749.0	6.0	GOL	matching_data/matching_site_to_native_ntf2_no_dump/ux/6uxe/0/all_match_info.json	-1.0	-1.0	0.0	0.0	0.0	103.0	[]
-1.0	-1.0	['ARG', 'GLU', 'GLN']	751.0	10.0	PGE	matching_data/matching_site_to_native_ntf2_no_dump/ux/6uxe/3/all_match_info.json	-1.0	-1.0	0.0	0.0	0.0	103.0	[]
1.0	17.0	['PRO', 'ARG']	750.0	7.0	PEG	matching_data/matching_site_to_native_ntf2_no_dump/ux/6uxe/2/all_match_info.json	2.0	2.0	1.0	0.0	1.0	2.0	['3e99A00.pdb.gz']
2.0	18.0	['SER', 'LEU', 'PRO']	748.0	4.0	EDO	matching_data/matching_site_to_native_ntf2_no_dump/ux/6uxe/1/all_match_info.json	1.0	1.0	1.0	0.0	1.0	1.0	['1nwwA00.pdb.gz']
-1.0	-1.0	['LEU', 'ALA', 'HIS', 'ASN']	753.0	6.0	GOL	matching_data/matching_site_to_native_ntf2_no_dump/ux/2uxq/0/all_match_info.json	-1.0	-1.0	0.0	0.0	0.0	103.0	[]
-1.0	-1.0	['GLU', 'TYR', 'TYR']	755.0	7.0	PEG	matching_data/matching_site_to_native_ntf2_no_dump/ux/2uxq/3/all_match_info.json	-1.0	-1.0	0.0	0.0	0.0	103.0	[]
2.0	41.0	['ASP', 'ASP']	754.0	1.0	MG	matching_data/matching_site_to_native_ntf2_no_dump/ux/2uxq/2/all_match_info.json	1.0	1.0	1.0	0.0	1.0	1.0	['1nwwA00.pdb.gz']
2.0	89.0	['ASN', 'LYS']	752.0	5.0	SO4	matching_data/matching_site_to_native_ntf2_no_dump/ux/2uxq/1/all_match_info.json	16.0	16.0	1.0	0.0	1.0	16.0	['1jkgB00.pdb.gz']
-1.0	-1.0	['LYS', 'TYR', 'TRP', 'ARG', 'THR', 'GLN']	757.0	31.0	FMN	matching_data/matching_site_to_native_ntf2_no_dump/ux/2ux9/0/all_match_info.json	-1.0	-1.0	0.0	0.0	0.0	103.0	[]
-1.0	-1.0	['LYS', 'LYS', 'LYS']	758.0	5.0	PO4	matching_data/matching_site_to_native_ntf2_no_dump/ux/2ux9/2/all_match_info.json	-1.0	-1.0	0.0	0.0	0.0	103.0	[]
-1.0	-1.0	['ARG', 'THR', 'LEU', 'ARG', 'PHE', 'ALA', 'LEU', 'LYS', 'VAL', 'LEU', 'ALA', 'PHE']	756.0	48.0	COA	matching_data/matching_site_to_native_ntf2_no_dump/ux/2ux9/1/all_match_info.json	-1.0	-1.0	0.0	0.0	0.0	103.0	[]
-1.0	-1.0	['GLU', 'GLU', 'GLU', 'GLU', 'HIS']	759.0	1.0	FE	matching_data/matching_site_to_native_ntf2_no_dump/ux/5ux1/0/all_match_info.json	-1.0	-1.0	0.0	0.0	0.0	103.0	[]
-1.0	-1.0	['ARG', 'TRP', 'GLY', 'ASP', 'ARG', 'LYS', 'ARG', 'HIS']	761.0	10.0	PEP	matching_data/matching_site_to_native_ntf2_no_dump/ux/5uxm/0/all_match_info.json	-1.0	-1.0	0.0	0.0	0.0	103.0	[]
1.0	35.0	['PRO', 'ARG']	763.0	1.0	CL	matching_data/matching_site_to_native_ntf2_no_dump/ux/5uxm/3/all_match_info.json	1.0	1.0	1.0	0.0	1.0	1.0	['1nwwA00.pdb.gz']
1.25	-1.0	['CYS', 'ASP']	762.0	1.0	CO	matching_data/matching_site_to_native_ntf2_no_dump/ux/5uxm/2/all_match_info.json	11.0	-1.0	4.0	0.0	0.0	103.0	[]
-1.0	-1.0	['ARG', 'SER', 'LYS', 'LYS']	760.0	5.0	PO4	matching_data/matching_site_to_native_ntf2_no_dump/ux/5uxm/1/all_match_info.json	-1.0	-1.0	0.0	0.0	0.0	103.0	[]
-1.0	-1.0	['GLU', 'TYR', 'PHE', 'ALA', 'GLY', 'TYR', 'TYR', 'GLU']	765.0	52.0	ZIT	matching_data/matching_site_to_native_ntf2_no_dump/ux/5uxd/0/all_match_info.json	-1.0	-1.0	0.0	0.0	0.0	103.0	[]
-1.0	-1.0	['ARG', 'VAL', 'GLY', 'ASP', 'LYS']	766.0	1.0	CL	matching_data/matching_site_to_native_ntf2_no_dump/ux/5uxd/2/all_match_info.json	-1.0	-1.0	0.0	0.0	0.0	103.0	[]
3.0	26.0	['PRO', 'SER']	764.0	5.0	SO4	matching_data/matching_site_to_native_ntf2_no_dump/ux/5uxd/1/all_match_info.json	1.0	1.0	1.0	0.0	1.0	1.0	['1nwwA00.pdb.gz']
2.0	30.0	['TYR', 'ARG', 'VAL']	768.0	7.0	PEG	matching_data/matching_site_to_native_ntf2_no_dump/ux/6uxt/0/all_match_info.json	1.0	1.0	1.0	0.0	1.0	1.0	['1nwwA00.pdb.gz']
-1.0	-1.0	['TYR', 'GLN', 'GLU']	767.0	10.0	PGE	matching_data/matching_site_to_native_ntf2_no_dump/ux/6uxt/1/all_match_info.json	-1.0	-1.0	0.0	0.0	0.0	103.0	[]
1.0	58.0	['GLU', 'ASP']	769.0	1.0	ZN	matching_data/matching_site_to_native_ntf2_no_dump/ux/5uxs/0/all_match_info.json	4.0	4.0	1.0	0.0	1.0	4.0	['3k0zA00.pdb.gz']
-1.0	-1.0	['SER', 'ASP']	770.0	1.0	CA	matching_data/matching_site_to_native_ntf2_no_dump/ux/3uxf/0/all_match_info.json	-1.0	-1.0	0.0	0.0	0.0	103.0	[]
-1.0	-1.0	['GLY', 'ALA', 'GLY', 'PHE', 'VAL', 'ASP', 'ILE', 'THR', 'SER', 'GLY', 'ALA', 'ILE', 'CYS', 'VAL', 'ASN', 'ASN', 'GLN', 'LEU', 'PRO']	772.0	44.0	NAD	matching_data/matching_site_to_native_ntf2_no_dump/ux/1uxk/0/all_match_info.json	-1.0	-1.0	0.0	0.0	0.0	103.0	[]
2.25	22.0	['PRO', 'ASP', 'ALA']	773.0	1.0	CL	matching_data/matching_site_to_native_ntf2_no_dump/ux/1uxk/2/all_match_info.json	2.0	8.0	4.0	0.0	1.0	8.0	['3nv0A00.pdb.gz']
2.5436893203883497	-1.0	['ALA', 'ASP']	771.0	1.0	CD	matching_data/matching_site_to_native_ntf2_no_dump/ux/1uxk/1/all_match_info.json	1.0	-1.0	103.0	0.0	0.0	103.0	[]
1.5	83.0	['GLU', 'GLU', 'GLY']	774.0	4.0	EDO	matching_data/matching_site_to_native_ntf2_no_dump/ux/6uxh/0/all_match_info.json	15.0	40.0	2.0	0.0	1.0	40.0	['4i4kA00.pdb.gz']
-1.0	-1.0	['GLU', 'GLU', 'GLU', 'HIS']	776.0	1.0	FE	matching_data/matching_site_to_native_ntf2_no_dump/ux/5ux2/0/all_match_info.json	-1.0	-1.0	0.0	0.0	0.0	103.0	[]
3.0	15.0	['GLN', 'VAL', 'GLU', 'ALA']	775.0	5.0	PPI	matching_data/matching_site_to_native_ntf2_no_dump/ux/5ux2/1/all_match_info.json	1.0	1.0	1.0	0.0	1.0	1.0	['1nwwA00.pdb.gz']
-1.0	-1.0	['ILE', 'GLU', 'SER', 'ASP', 'PHE', 'HIS', 'GLU', 'ILE']	778.0	13.0	PRF	matching_data/matching_site_to_native_ntf2_no_dump/ux/3uxj/0/all_match_info.json	-1.0	-1.0	0.0	0.0	0.0	103.0	[]
2.0	13.0	['ALA', 'SER']	777.0	4.0	EDO	matching_data/matching_site_to_native_ntf2_no_dump/ux/3uxj/1/all_match_info.json	1.0	1.0	1.0	0.0	1.0	1.0	['1nwwA00.pdb.gz']
-1.0	-1.0	['SER', 'GLY', 'THR', 'LEU', 'HIS', 'LEU', 'VAL', 'GLN', 'SER', 'HIS', 'ASN', 'ARG', 'ARG', 'ARG', 'ASP']	779.0	28.0	TGG	matching_data/matching_site_to_native_ntf2_no_dump/v6/2v6k/0/all_match_info.json	-1.0	-1.0	0.0	0.0	0.0	103.0	[]
-1.0	-1.0	['ASP', 'VAL', 'TYR', 'GLU']	780.0	8.0	MPD	matching_data/matching_site_to_native_ntf2_no_dump/v6/3v68/0/all_match_info.json	-1.0	-1.0	0.0	0.0	0.0	103.0	[]
-1.0	-1.0	['GLN', 'MET', 'GLY', 'PRO']	781.0	5.0	SO4	matching_data/matching_site_to_native_ntf2_no_dump/v6/2v6x/0/all_match_info.json	-1.0	-1.0	0.0	0.0	0.0	103.0	[]
7.0	1098.0	['PRO', 'ARG']	783.0	1.0	MG	matching_data/matching_site_to_native_ntf2_no_dump/v6/2v62/0/all_match_info.json	1.0	1.0	1.0	0.0	1.0	1.0	['1nwwA00.pdb.gz']
-1.0	-1.0	['CYS', 'LYS', 'TRP', 'PRO']	782.0	4.0	EDO	matching_data/matching_site_to_native_ntf2_no_dump/v6/2v62/1/all_match_info.json	-1.0	-1.0	0.0	0.0	0.0	103.0	[]
4.0	37.0	['TRP', 'GLU']	784.0	6.0	GOL	matching_data/matching_site_to_native_ntf2_no_dump/v6/6v6n/0/all_match_info.json	1.0	1.0	1.0	0.0	1.0	1.0	['1nwwA00.pdb.gz']
1.5	17.0	['SER', 'GLU']	786.0	1.0	NA	matching_data/matching_site_to_native_ntf2_no_dump/v6/1v6s/0/all_match_info.json	11.0	25.0	2.0	0.0	1.0	25.0	['1q40D00.pdb.gz']
4.0	100.0	['ARG', 'PRO']	785.0	6.0	GOL	matching_data/matching_site_to_native_ntf2_no_dump/v6/1v6s/1/all_match_info.json	1.0	1.0	1.0	0.0	1.0	1.0	['1nwwA00.pdb.gz']
1.0	-1.0	['THR', 'LEU', 'MET', 'PRO']	788.0	1.0	CL	matching_data/matching_site_to_native_ntf2_no_dump/v6/3v6c/0/all_match_info.json	23.0	-1.0	1.0	0.0	0.0	103.0	[]
-1.0	-1.0	['ASP', 'HIS', 'GLU', 'GLY', 'LYS']	787.0	6.0	GOL	matching_data/matching_site_to_native_ntf2_no_dump/v6/3v6c/1/all_match_info.json	-1.0	-1.0	0.0	0.0	0.0	103.0	[]
1.5	-1.0	['PHE', 'LEU', 'GLU', 'TYR']	790.0	4.0	EDO	matching_data/matching_site_to_native_ntf2_no_dump/v6/5v6d/0/all_match_info.json	37.0	-1.0	2.0	0.0	0.0	103.0	[]
-1.0	-1.0	['LYS', 'TYR', 'LEU', 'ARG', 'ASN', 'HIS']	789.0	13.0	CIT	matching_data/matching_site_to_native_ntf2_no_dump/v6/5v6d/1/all_match_info.json	-1.0	-1.0	0.0	0.0	0.0	103.0	[]
-1.0	-1.0	['ALA', 'SER', 'ASN', 'ALA', 'PRO', 'PHE']	791.0	13.0	NHE	matching_data/matching_site_to_native_ntf2_no_dump/v6/5v6j/0/all_match_info.json	-1.0	-1.0	0.0	0.0	0.0	103.0	[]
2.0	15652.0	['SER', 'ASN', 'LYS']	792.0	5.0	SO4	matching_data/matching_site_to_native_ntf2_no_dump/v6/5v6f/0/all_match_info.json	2.0	2.0	1.0	0.0	1.0	2.0	['3e99A00.pdb.gz']
2.0	73.0	['ASP', 'ASP']	794.0	1.0	CU	matching_data/matching_site_to_native_ntf2_no_dump/v6/1v6p/0/all_match_info.json	2.0	2.0	1.0	0.0	1.0	2.0	['3e99A00.pdb.gz']
1.0	10.0	['VAL', 'ILE']	795.0	3.0	EOH	matching_data/matching_site_to_native_ntf2_no_dump/v6/1v6p/2/all_match_info.json	10.0	25.0	3.0	0.0	1.0	25.0	['1q40D00.pdb.gz']
1.0	60.0	['LYS', 'ARG']	793.0	1.0	CL	matching_data/matching_site_to_native_ntf2_no_dump/v6/1v6p/1/all_match_info.json	5.0	5.0	1.0	0.0	1.0	5.0	['2qiyA00.pdb.gz']
1.0	332.0	['HIS', 'SER']	796.0	1.0	NA	matching_data/matching_site_to_native_ntf2_no_dump/v6/2v6u/0/all_match_info.json	10.0	20.0	3.0	0.0	1.0	20.0	['1ohpA00.pdb.gz']
5.0	49.0	['LYS', 'ASP']	798.0	4.0	EDO	matching_data/matching_site_to_native_ntf2_no_dump/v6/3v6o/0/all_match_info.json	1.0	1.0	1.0	0.0	1.0	1.0	['1nwwA00.pdb.gz']
2.0	16.0	['SER', 'TRP']	799.0	1.0	NA	matching_data/matching_site_to_native_ntf2_no_dump/v6/3v6o/2/all_match_info.json	1.0	2.0	2.0	0.0	1.0	2.0	['3e99A00.pdb.gz']
-1.0	-1.0	['ARG', 'PHE', 'LYS', 'ASP']	797.0	4.0	ACT	matching_data/matching_site_to_native_ntf2_no_dump/v6/3v6o/1/all_match_info.json	-1.0	-1.0	0.0	0.0	0.0	103.0	[]
-1.0	-1.0	['GLU', 'GLU', 'TYR']	801.0	1.0	ZN	matching_data/matching_site_to_native_ntf2_no_dump/n3/3n3u/0/all_match_info.json	-1.0	-1.0	0.0	0.0	0.0	103.0	[]
-1.0	-1.0	['HIS', 'GLY', 'ASN', 'GLY']	800.0	5.0	SO4	matching_data/matching_site_to_native_ntf2_no_dump/n3/3n3u/1/all_match_info.json	-1.0	-1.0	0.0	0.0	0.0	103.0	[]
2.0	12.0	['ARG', 'VAL']	802.0	6.0	GOL	matching_data/matching_site_to_native_ntf2_no_dump/n3/4n3s/0/all_match_info.json	1.0	1.0	1.0	0.0	1.0	1.0	['1nwwA00.pdb.gz']
1.0	83.0	['HIS', 'ARG']	804.0	1.0	CL	matching_data/matching_site_to_native_ntf2_no_dump/n3/6n3d/0/all_match_info.json	96.0	96.0	1.0	0.0	1.0	96.0	['3ejvA00.pdb.gz']
1.0	-1.0	['HIS', 'TYR']	806.0	6.0	GOL	matching_data/matching_site_to_native_ntf2_no_dump/n3/6n3d/3/all_match_info.json	18.0	-1.0	2.0	0.0	0.0	103.0	[]
-1.0	-1.0	['GLU', 'PRO', 'ASP']	805.0	1.0	MG	matching_data/matching_site_to_native_ntf2_no_dump/n3/6n3d/2/all_match_info.json	-1.0	-1.0	0.0	0.0	0.0	103.0	[]
-1.0	-1.0	['PHE', 'SER', 'TRP', 'ASP', 'TYR']	803.0	7.0	PEG	matching_data/matching_site_to_native_ntf2_no_dump/n3/6n3d/1/all_match_info.json	-1.0	-1.0	0.0	0.0	0.0	103.0	[]
1.0	16.0	['ASN', 'PRO']	807.0	5.0	SO4	matching_data/matching_site_to_native_ntf2_no_dump/n3/4n3t/0/all_match_info.json	14.0	14.0	1.0	0.0	1.0	14.0	['3d9rB00.pdb.gz']
-1.0	-1.0	['ILE', 'PHE', 'ILE', 'HIS', 'ILE', 'LEU', 'GLN', 'SER', 'VAL', 'HIS', 'HIS', 'MET', 'TRP']	809.0	34.0	HHJ	matching_data/matching_site_to_native_ntf2_no_dump/n3/6n3y/0/all_match_info.json	-1.0	-1.0	0.0	0.0	0.0	103.0	[]
-1.0	-1.0	['ASN', 'GLN', 'SER', 'HIS']	808.0	1.0	CL	matching_data/matching_site_to_native_ntf2_no_dump/n3/6n3y/1/all_match_info.json	-1.0	-1.0	0.0	0.0	0.0	103.0	[]
-1.0	-1.0	['ASP', 'ASP', 'ASP']	811.0	1.0	CA	matching_data/matching_site_to_native_ntf2_no_dump/n3/5n3v/0/all_match_info.json	-1.0	-1.0	0.0	0.0	0.0	103.0	[]
-1.0	-1.0	['THR', 'GLY', 'ASN']	813.0	4.0	DMS	matching_data/matching_site_to_native_ntf2_no_dump/n3/5n3v/3/all_match_info.json	-1.0	-1.0	0.0	0.0	0.0	103.0	[]
5.0	43.0	['SER', 'THR']	812.0	8.0	MPD	matching_data/matching_site_to_native_ntf2_no_dump/n3/5n3v/2/all_match_info.json	1.0	1.0	1.0	0.0	1.0	1.0	['1nwwA00.pdb.gz']
-1.0	-1.0	['ASN', 'ALA', 'PHE', 'ASN', 'VAL', 'HIS', 'GLU', 'HIS', 'TYR', 'LEU', 'ARG', 'HIS']	810.0	26.0	8L5	matching_data/matching_site_to_native_ntf2_no_dump/n3/5n3v/1/all_match_info.json	-1.0	-1.0	0.0	0.0	0.0	103.0	[]
2.75	17.0	['VAL', 'LEU', 'PHE', 'ASP']	814.0	4.0	EDO	matching_data/matching_site_to_native_ntf2_no_dump/n3/6n36/0/all_match_info.json	1.0	5.0	4.0	0.0	1.0	5.0	['2qiyA00.pdb.gz']
-1.0	-1.0	['VAL', 'ALA', 'GLY', 'LEU', 'THR', 'LYS']	816.0	5.0	SO4	matching_data/matching_site_to_native_ntf2_no_dump/n3/1n3l/0/all_match_info.json	-1.0	-1.0	0.0	0.0	0.0	103.0	[]
2.0	58.0	['HIS', 'ARG']	815.0	6.0	GOL	matching_data/matching_site_to_native_ntf2_no_dump/n3/1n3l/1/all_match_info.json	1.0	1.0	1.0	0.0	1.0	1.0	['1nwwA00.pdb.gz']
2.0	6120.0	['LYS', 'ARG', 'THR']	818.0	9.0	BEZ	matching_data/matching_site_to_native_ntf2_no_dump/n3/6n35/0/all_match_info.json	2.0	2.0	1.0	0.0	1.0	2.0	['3e99A00.pdb.gz']
-1.0	-1.0	['ALA', 'THR', 'LYS', 'LEU', 'ASP', 'ASP']	819.0	12.0	MAN	matching_data/matching_site_to_native_ntf2_no_dump/n3/6n35/2/all_match_info.json	-1.0	-1.0	0.0	0.0	0.0	103.0	[]
-1.0	-1.0	['GLN', 'LYS', 'PRO']	817.0	6.0	GOL	matching_data/matching_site_to_native_ntf2_no_dump/n3/6n35/1/all_match_info.json	-1.0	-1.0	0.0	0.0	0.0	103.0	[]
-1.0	-1.0	['VAL', 'PHE', 'PHE', 'LEU', 'LYS', 'ILE', 'TYR']	821.0	8.0	MPD	matching_data/matching_site_to_native_ntf2_no_dump/n3/5n3f/0/all_match_info.json	-1.0	-1.0	0.0	0.0	0.0	103.0	[]
-1.0	-1.0	['LEU', 'VAL', 'ALA', 'MET', 'GLU', 'GLU', 'ASN', 'LEU', 'THR']	820.0	12.0	463	matching_data/matching_site_to_native_ntf2_no_dump/n3/5n3f/1/all_match_info.json	-1.0	-1.0	0.0	0.0	0.0	103.0	[]
-1.0	-1.0	['ILE', 'GLY', 'SER', 'GLY', 'LYS', 'ARG']	822.0	5.0	SO4	matching_data/matching_site_to_native_ntf2_no_dump/n3/1n3b/0/all_match_info.json	-1.0	-1.0	0.0	0.0	0.0	103.0	[]
-1.0	-1.0	['LYS', 'GLN', 'TYR', 'PHE']	825.0	10.0	PGE	matching_data/matching_site_to_native_ntf2_no_dump/n3/3n3m/0/all_match_info.json	-1.0	-1.0	0.0	0.0	0.0	103.0	[]
2.0	-1.0	['PRO', 'ILE']	827.0	4.0	EDO	matching_data/matching_site_to_native_ntf2_no_dump/n3/3n3m/3/all_match_info.json	41.0	-1.0	1.0	0.0	0.0	103.0	[]
-1.0	-1.0	['LYS', 'ARG', 'GLU', 'GLU']	826.0	5.0	PO4	matching_data/matching_site_to_native_ntf2_no_dump/n3/3n3m/2/all_match_info.json	-1.0	-1.0	0.0	0.0	0.0	103.0	[]
-1.0	-1.0	['ASP', 'ILE', 'LYS', 'ASN', 'ASP', 'THR', 'THR', 'PRO', 'ALA', 'GLN', 'GLY', 'ARG']	823.0	22.0	NUP	matching_data/matching_site_to_native_ntf2_no_dump/n3/3n3m/4/all_match_info.json	-1.0	-1.0	0.0	0.0	0.0	103.0	[]
-1.0	-1.0	['MET', 'GLY', 'PHE', 'ASP']	824.0	6.0	GOL	matching_data/matching_site_to_native_ntf2_no_dump/n3/3n3m/1/all_match_info.json	-1.0	-1.0	0.0	0.0	0.0	103.0	[]
-1.0	-1.0	['GLU', 'GLU', 'GLU', 'HIS']	829.0	1.0	MN	matching_data/matching_site_to_native_ntf2_no_dump/n3/3n3a/0/all_match_info.json	-1.0	-1.0	0.0	0.0	0.0	103.0	[]
-1.0	-1.0	['GLU', 'ARG', 'TYR', 'SER', 'SER', 'SER', 'ASN', 'THR', 'PRO', 'SER', 'TYR', 'GLY', 'ASN', 'PHE', 'ALA', 'TYR', 'GLY', 'LEU']	828.0	31.0	FMN	matching_data/matching_site_to_native_ntf2_no_dump/n3/3n3a/1/all_match_info.json	-1.0	-1.0	0.0	0.0	0.0	103.0	[]
-1.0	-1.0	['ASP', 'GLU', 'HIS', 'GLU', 'GLU']	830.0	1.0	MN	matching_data/matching_site_to_native_ntf2_no_dump/n3/3n37/0/all_match_info.json	-1.0	-1.0	0.0	0.0	0.0	103.0	[]
2.0	17.0	['VAL', 'LYS']	832.0	4.0	EDO	matching_data/matching_site_to_native_ntf2_no_dump/kh/3khf/0/all_match_info.json	1.0	1.0	1.0	0.0	1.0	1.0	['1nwwA00.pdb.gz']
-1.0	-1.0	['HIS', 'ILE', 'ASN', 'GLY', 'LEU', 'ARG']	831.0	1.0	CL	matching_data/matching_site_to_native_ntf2_no_dump/kh/3khf/1/all_match_info.json	-1.0	-1.0	0.0	0.0	0.0	103.0	[]
-1.0	-1.0	['LYS', 'THR', 'SER']	834.0	1.0	CL	matching_data/matching_site_to_native_ntf2_no_dump/xs/2xsw/0/all_match_info.json	-1.0	-1.0	0.0	0.0	0.0	103.0	[]
-1.0	-1.0	['GLU', 'HIS', 'ASN', 'TYR', 'HIS']	833.0	6.0	GOL	matching_data/matching_site_to_native_ntf2_no_dump/xs/2xsw/1/all_match_info.json	-1.0	-1.0	0.0	0.0	0.0	103.0	[]
-1.0	-1.0	['GLU', 'ASP', 'HIS', 'GLU']	836.0	1.0	MN	matching_data/matching_site_to_native_ntf2_no_dump/xs/4xsl/0/all_match_info.json	-1.0	-1.0	0.0	0.0	0.0	103.0	[]
-1.0	-1.0	['TRP', 'GLU', 'GLU', 'HIS', 'ARG']	835.0	6.0	GOL	matching_data/matching_site_to_native_ntf2_no_dump/xs/4xsl/1/all_match_info.json	-1.0	-1.0	0.0	0.0	0.0	103.0	[]
-1.0	-1.0	['ASN', 'GLN', 'MET', 'GLY', 'VAL', 'SER', 'GLY']	838.0	5.0	PO4	matching_data/matching_site_to_native_ntf2_no_dump/xs/5xsw/0/all_match_info.json	-1.0	-1.0	0.0	0.0	0.0	103.0	[]
-1.0	-1.0	['TRP', 'ALA', 'PRO', 'ASP']	837.0	6.0	GOL	matching_data/matching_site_to_native_ntf2_no_dump/xs/5xsw/1/all_match_info.json	-1.0	-1.0	0.0	0.0	0.0	103.0	[]
2.0	148.0	['ASP', 'LYS']	839.0	1.0	ZN	matching_data/matching_site_to_native_ntf2_no_dump/xs/1xso/0/all_match_info.json	25.0	25.0	1.0	0.0	1.0	25.0	['1q40D00.pdb.gz']
-1.0	-1.0	['GLY', 'ALA', 'CYS', 'GLY', 'LYS', 'THR', 'CYS', 'PHE', 'THR', 'GLY', 'LYS', 'ASP', 'LEU', 'SER', 'ALA', 'LYS']	841.0	32.0	GSP	matching_data/matching_site_to_native_ntf2_no_dump/xs/4xsg/0/all_match_info.json	-1.0	-1.0	0.0	0.0	0.0	103.0	[]
5.0	1965.0	['ARG', 'LYS']	842.0	4.0	EDO	matching_data/matching_site_to_native_ntf2_no_dump/xs/4xsg/2/all_match_info.json	1.0	1.0	1.0	0.0	1.0	1.0	['1nwwA00.pdb.gz']
-1.0	-1.0	['THR', 'PRO', 'THR', 'ASP', 'THR']	840.0	1.0	MG	matching_data/matching_site_to_native_ntf2_no_dump/xs/4xsg/1/all_match_info.json	-1.0	-1.0	0.0	0.0	0.0	103.0	[]
-1.0	-1.0	['GLU', 'ASP', 'GLU', 'ASP', 'ASP']	844.0	1.0	MG	matching_data/matching_site_to_native_ntf2_no_dump/xs/2xsx/0/all_match_info.json	-1.0	-1.0	0.0	0.0	0.0	103.0	[]
1.0	45.0	['LYS', 'ASP']	845.0	4.0	EDO	matching_data/matching_site_to_native_ntf2_no_dump/xs/2xsx/2/all_match_info.json	10.0	10.0	1.0	0.0	1.0	10.0	['3kkgA00.pdb.gz']
-1.0	-1.0	['LYS', 'ARG', 'SER']	843.0	5.0	PO4	matching_data/matching_site_to_native_ntf2_no_dump/xs/2xsx/1/all_match_info.json	-1.0	-1.0	0.0	0.0	0.0	103.0	[]
3.0	17.0	['ASN', 'ASN', 'LYS']	847.0	4.0	EDO	matching_data/matching_site_to_native_ntf2_no_dump/xs/4xsq/0/all_match_info.json	1.0	1.0	1.0	0.0	1.0	1.0	['1nwwA00.pdb.gz']
6.0	727.0	['GLU', 'LYS']	846.0	6.0	GOL	matching_data/matching_site_to_native_ntf2_no_dump/xs/4xsq/1/all_match_info.json	1.0	1.0	1.0	0.0	1.0	1.0	['1nwwA00.pdb.gz']
2.0	-1.0	['MET', 'THR', 'GLN', 'ASN']	849.0	6.0	GOL	matching_data/matching_site_to_native_ntf2_no_dump/xs/5xso/0/all_match_info.json	79.0	-1.0	1.0	0.0	0.0	103.0	[]
5.0	50.0	['PRO', 'PHE']	848.0	3.0	FMT	matching_data/matching_site_to_native_ntf2_no_dump/xs/5xso/1/all_match_info.json	1.0	1.0	1.0	0.0	1.0	1.0	['1nwwA00.pdb.gz']
2.0	18.0	['THR', 'ILE']	850.0	4.0	ACT	matching_data/matching_site_to_native_ntf2_no_dump/xs/2xsk/0/all_match_info.json	1.0	1.0	1.0	0.0	1.0	1.0	['1nwwA00.pdb.gz']
-1.0	-1.0	['GLY', 'SER', 'ARG', 'ARG', 'ARG']	851.0	5.0	SO4	matching_data/matching_site_to_native_ntf2_no_dump/xs/4xsj/0/all_match_info.json	-1.0	-1.0	0.0	0.0	0.0	103.0	[]
-1.0	-1.0	['VAL', 'HIS', 'ARG', 'GLY', 'PHE', 'PHE', 'ILE', 'ALA', 'GLN']	853.0	23.0	IMP	matching_data/matching_site_to_native_ntf2_no_dump/xs/2xsq/0/all_match_info.json	-1.0	-1.0	0.0	0.0	0.0	103.0	[]
3.0	191.0	['LEU', 'ARG']	854.0	1.0	CL	matching_data/matching_site_to_native_ntf2_no_dump/xs/2xsq/2/all_match_info.json	1.0	1.0	1.0	0.0	1.0	1.0	['1nwwA00.pdb.gz']
-1.0	-1.0	['GLY', 'GLU', 'GLU', 'ASP']	852.0	1.0	MG	matching_data/matching_site_to_native_ntf2_no_dump/xs/2xsq/1/all_match_info.json	-1.0	-1.0	0.0	0.0	0.0	103.0	[]
-1.0	-1.0	['MET', 'SER', 'ARG', 'PHE']	855.0	4.0	EDO	matching_data/matching_site_to_native_ntf2_no_dump/xs/2xst/0/all_match_info.json	-1.0	-1.0	0.0	0.0	0.0	103.0	[]
-1.0	-1.0	['TYR', 'ASP', 'GLU', 'ASP', 'GLU', 'TRP']	857.0	15.0	EPE	matching_data/matching_site_to_native_ntf2_no_dump/xs/2xsp/0/all_match_info.json	-1.0	-1.0	0.0	0.0	0.0	103.0	[]
-1.0	-1.0	['GLY', 'LEU', 'PHE', 'PRO', 'ASN']	858.0	1.0	MG	matching_data/matching_site_to_native_ntf2_no_dump/xs/2xsp/2/all_match_info.json	-1.0	-1.0	0.0	0.0	0.0	103.0	[]
-1.0	-1.0	['GLN', 'HIS', 'ASP', 'TRP']	856.0	10.0	XYS	matching_data/matching_site_to_native_ntf2_no_dump/xs/2xsp/1/all_match_info.json	-1.0	-1.0	0.0	0.0	0.0	103.0	[]
-1.0	-1.0	['LEU', 'GLU', 'VAL', 'LYS', 'GLY', 'LEU', 'TYR', 'LEU', 'LEU', 'LEU', 'ALA', 'LEU', 'ALA', 'LEU']	859.0	57.0	PIE	matching_data/matching_site_to_native_ntf2_no_dump/xs/2xsu/0/all_match_info.json	-1.0	-1.0	0.0	0.0	0.0	103.0	[]
-1.0	-1.0	['HIS', 'ASN', 'GLN', 'GLY', 'TYR', 'ALA']	860.0	13.0	AES	matching_data/matching_site_to_native_ntf2_no_dump/dq/4dq5/0/all_match_info.json	-1.0	-1.0	0.0	0.0	0.0	103.0	[]
2.0	56.0	['ASP', 'ASP']	861.0	1.0	MG	matching_data/matching_site_to_native_ntf2_no_dump/dq/5dql/0/all_match_info.json	2.0	2.0	1.0	0.0	1.0	2.0	['3e99A00.pdb.gz']
-1.0	-1.0	['HIS', 'PRO', 'SER']	863.0	4.0	ACT	matching_data/matching_site_to_native_ntf2_no_dump/dq/6dq3/0/all_match_info.json	-1.0	-1.0	0.0	0.0	0.0	103.0	[]
-1.0	-1.0	['GLY', 'LEU', 'MET', 'ASN']	864.0	4.0	EDO	matching_data/matching_site_to_native_ntf2_no_dump/dq/6dq3/2/all_match_info.json	-1.0	-1.0	0.0	0.0	0.0	103.0	[]
1.0	54.0	['ASP', 'HIS']	862.0	1.0	ZN	matching_data/matching_site_to_native_ntf2_no_dump/dq/6dq3/1/all_match_info.json	24.0	24.0	1.0	0.0	1.0	24.0	['3f40A00.pdb.gz']
-1.0	-1.0	['ASP', 'GLY', 'ALA', 'ASP', 'VAL', 'ILE', 'GLY', 'GLY', 'ILE', 'VAL', 'ILE', 'GLY', 'ALA', 'ASP', 'ASP', 'GLY', 'GLY', 'ILE', 'ILE']	865.0	38.0	017	matching_data/matching_site_to_native_ntf2_no_dump/dq/4dqe/0/all_match_info.json	-1.0	-1.0	0.0	0.0	0.0	103.0	[]
-1.0	-1.0	['PRO', 'SER', 'SER', 'GLU', 'TYR', 'HIS', 'PRO']	866.0	6.0	GOL	matching_data/matching_site_to_native_ntf2_no_dump/dq/6dqp/0/all_match_info.json	-1.0	-1.0	0.0	0.0	0.0	103.0	[]
-1.0	-1.0	['TYR', 'HIS', 'LYS', 'LEU', 'HIS']	868.0	1.0	CL	matching_data/matching_site_to_native_ntf2_no_dump/dq/5dq0/0/all_match_info.json	-1.0	-1.0	0.0	0.0	0.0	103.0	[]
1.0	37.0	['HIS', 'HIS']	867.0	4.0	EDO	matching_data/matching_site_to_native_ntf2_no_dump/dq/5dq0/1/all_match_info.json	4.0	4.0	1.0	0.0	1.0	4.0	['3k0zA00.pdb.gz']
6.0	57.0	['ASP', 'GLU']	870.0	1.0	MG	matching_data/matching_site_to_native_ntf2_no_dump/dq/1dqn/0/all_match_info.json	1.0	1.0	1.0	0.0	1.0	1.0	['1nwwA00.pdb.gz']
-1.0	-1.0	['PHE', 'ARG', 'VAL', 'GLU']	872.0	4.0	IPA	matching_data/matching_site_to_native_ntf2_no_dump/dq/1dqn/3/all_match_info.json	-1.0	-1.0	0.0	0.0	0.0	103.0	[]
3.0	53.0	['THR', 'ARG']	871.0	9.0	POP	matching_data/matching_site_to_native_ntf2_no_dump/dq/1dqn/2/all_match_info.json	22.0	22.0	1.0	0.0	1.0	22.0	['4x2oA00.pdb.gz']
-1.0	-1.0	['TYR', 'VAL', 'ASP', 'SER', 'GLY', 'HIS', 'THR', 'TRP', 'LEU', 'LEU', 'ASP']	869.0	24.0	IMU	matching_data/matching_site_to_native_ntf2_no_dump/dq/1dqn/1/all_match_info.json	-1.0	-1.0	0.0	0.0	0.0	103.0	[]
-1.0	-1.0	['HIS', 'GLY', 'HIS', 'GLY', 'PRO']	873.0	4.0	FES	matching_data/matching_site_to_native_ntf2_no_dump/dq/3dqy/0/all_match_info.json	-1.0	-1.0	0.0	0.0	0.0	103.0	[]
-1.0	-1.0	['HIS', 'SER', 'GLY', 'SER', 'VAL', 'PRO', 'ALA', 'SER', 'TYR', 'VAL', 'HIS', 'ASP', 'GLY', 'TRP']	874.0	48.0	CPD	matching_data/matching_site_to_native_ntf2_no_dump/dq/2dqu/0/all_match_info.json	-1.0	-1.0	0.0	0.0	0.0	103.0	[]
2.0	102.0	['LYS', 'LYS']	876.0	1.0	CL	matching_data/matching_site_to_native_ntf2_no_dump/dq/1dqs/0/all_match_info.json	1.0	1.0	1.0	0.0	1.0	1.0	['1nwwA00.pdb.gz']
-1.0	-1.0	['ASP', 'ASN', 'ILE', 'GLU', 'LYS', 'GLY', 'GLY', 'VAL', 'ASP', 'THR', 'THR', 'LEU', 'ASP', 'SER', 'LYS', 'PHE', 'THR', 'LEU', 'PRO', 'GLU', 'GLU', 'LYS', 'GLU', 'HIS']	875.0	44.0	NAD	matching_data/matching_site_to_native_ntf2_no_dump/dq/1dqs/1/all_match_info.json	-1.0	-1.0	0.0	0.0	0.0	103.0	[]
-1.0	-1.0	['LEU', 'SER', 'PHE', 'PHE', 'ILE', 'LEU', 'VAL', 'ALA', 'PHE']	877.0	17.0	BOM	matching_data/matching_site_to_native_ntf2_no_dump/dq/1dqe/0/all_match_info.json	-1.0	-1.0	0.0	0.0	0.0	103.0	[]
-1.0	-1.0	['ASN', 'TYR', 'GLY', 'SER', 'GLY', 'TRP']	878.0	5.0	SO4	matching_data/matching_site_to_native_ntf2_no_dump/dq/1dqg/0/all_match_info.json	-1.0	-1.0	0.0	0.0	0.0	103.0	[]
-1.0	-1.0	['THR', 'PHE', 'GLU', 'TRP']	879.0	1.0	CL	matching_data/matching_site_to_native_ntf2_no_dump/dq/5dqd/0/all_match_info.json	-1.0	-1.0	0.0	0.0	0.0	103.0	[]
2.0	153.0	['GLU', 'HIS']	880.0	1.0	FE	matching_data/matching_site_to_native_ntf2_no_dump/dq/1dqi/0/all_match_info.json	22.0	22.0	1.0	0.0	1.0	22.0	['4x2oA00.pdb.gz']
2.0	45.0	['ASP', 'THR']	882.0	1.0	NA	matching_data/matching_site_to_native_ntf2_no_dump/dq/4dq9/0/all_match_info.json	1.0	1.0	1.0	0.0	1.0	1.0	['1nwwA00.pdb.gz']
1.0	18.0	['PHE', 'PHE']	881.0	1.0	CL	matching_data/matching_site_to_native_ntf2_no_dump/dq/4dq9/1/all_match_info.json	14.0	14.0	1.0	0.0	1.0	14.0	['3d9rB00.pdb.gz']
-1.0	-1.0	['ARG', 'TYR', 'ALA', 'ASP', 'TYR', 'PHE', 'HIS', 'ASP', 'ASN', 'LEU']	884.0	29.0	K0I	matching_data/matching_site_to_native_ntf2_no_dump/dq/6dq4/0/all_match_info.json	-1.0	-1.0	0.0	0.0	0.0	103.0	[]
-1.0	-1.0	['GLN', 'ARG', 'GLU', 'LEU', 'ILE']	886.0	4.0	DMS	matching_data/matching_site_to_native_ntf2_no_dump/dq/6dq4/3/all_match_info.json	-1.0	-1.0	0.0	0.0	0.0	103.0	[]
-1.0	-1.0	['GLU', 'VAL', 'ARG']	885.0	5.0	SO4	matching_data/matching_site_to_native_ntf2_no_dump/dq/6dq4/2/all_match_info.json	-1.0	-1.0	0.0	0.0	0.0	103.0	[]
-1.0	-1.0	['LYS', 'HIS', 'PRO', 'TYR']	883.0	6.0	GOL	matching_data/matching_site_to_native_ntf2_no_dump/dq/6dq4/1/all_match_info.json	-1.0	-1.0	0.0	0.0	0.0	103.0	[]
4.0	46.0	['ARG', 'TRP']	887.0	5.0	PO4	matching_data/matching_site_to_native_ntf2_no_dump/dq/6dqh/0/all_match_info.json	1.0	1.0	1.0	0.0	1.0	1.0	['1nwwA00.pdb.gz']
-1.0	-1.0	['TYR', 'ARG', 'ARG', 'ARG']	888.0	5.0	PO4	matching_data/matching_site_to_native_ntf2_no_dump/dq/2dql/0/all_match_info.json	-1.0	-1.0	0.0	0.0	0.0	103.0	[]
1.0	11.0	['LEU', 'LYS']	889.0	12.0	BGC	matching_data/matching_site_to_native_ntf2_no_dump/dq/2dqa/0/all_match_info.json	18.0	60.0	3.0	0.0	1.0	60.0	['4r9kA00.pdb.gz']
-1.0	-1.0	['CYS', 'PHE', 'THR', 'ASN', 'LEU']	891.0	1.0	CL	matching_data/matching_site_to_native_ntf2_no_dump/dq/6dqx/0/all_match_info.json	-1.0	-1.0	0.0	0.0	0.0	103.0	[]
-1.0	-1.0	['ASP', 'VAL', 'PHE', 'ARG']	890.0	4.0	EDO	matching_data/matching_site_to_native_ntf2_no_dump/dq/6dqx/1/all_match_info.json	-1.0	-1.0	0.0	0.0	0.0	103.0	[]
-1.0	-1.0	['VAL', 'ILE', 'TYR', 'ASN', 'ILE', 'HIS', 'LYS', 'TYR']	893.0	16.0	PLP	matching_data/matching_site_to_native_ntf2_no_dump/dq/4dq6/0/all_match_info.json	-1.0	-1.0	0.0	0.0	0.0	103.0	[]
3.0	56.0	['MET', 'PRO', 'LYS']	892.0	1.0	CL	matching_data/matching_site_to_native_ntf2_no_dump/dq/4dq6/1/all_match_info.json	1.0	1.0	1.0	0.0	1.0	1.0	['1nwwA00.pdb.gz']
2.0	-1.0	['THR', 'GLY', 'ALA']	894.0	5.0	SO4	matching_data/matching_site_to_native_ntf2_no_dump/rh/4rhf/0/all_match_info.json	78.0	-1.0	1.0	0.0	0.0	103.0	[]
-1.0	-1.0	['ILE', 'ASN', 'ALA', 'LEU', 'GLN', 'VAL', 'LEU', 'ARG', 'ILE', 'ILE', 'ASN', 'LEU', 'ILE', 'PHE', 'GLY', 'GLN']	896.0	31.0	FMN	matching_data/matching_site_to_native_ntf2_no_dump/rh/6rhf/0/all_match_info.json	-1.0	-1.0	0.0	0.0	0.0	103.0	[]
-1.0	-1.0	['SER', 'ILE', 'SER', 'VAL', 'VAL', 'VAL', 'ARG']	895.0	6.0	GOL	matching_data/matching_site_to_native_ntf2_no_dump/rh/6rhf/1/all_match_info.json	-1.0	-1.0	0.0	0.0	0.0	103.0	[]
4.0	42.0	['ARG', 'TRP']	898.0	4.0	ACT	matching_data/matching_site_to_native_ntf2_no_dump/rh/1rhf/0/all_match_info.json	1.0	1.0	1.0	0.0	1.0	1.0	['1nwwA00.pdb.gz']
-1.0	-1.0	['TRP', 'ILE', 'SER', 'PRO']	897.0	15.0	EPE	matching_data/matching_site_to_native_ntf2_no_dump/rh/1rhf/1/all_match_info.json	-1.0	-1.0	0.0	0.0	0.0	103.0	[]
-1.0	-1.0	['ASP', 'HIS', 'ASP', 'ASP']	899.0	1.0	MN	matching_data/matching_site_to_native_ntf2_no_dump/rh/4rhm/0/all_match_info.json	-1.0	-1.0	0.0	0.0	0.0	103.0	[]
-1.0	-1.0	['SER', 'TRP', 'TRP', 'GLY']	901.0	1.0	CL	matching_data/matching_site_to_native_ntf2_no_dump/rh/1rhc/0/all_match_info.json	-1.0	-1.0	0.0	0.0	0.0	103.0	[]
-1.0	-1.0	['HIS', 'TRP']	900.0	4.0	ACN	matching_data/matching_site_to_native_ntf2_no_dump/rh/1rhc/1/all_match_info.json	-1.0	-1.0	0.0	0.0	0.0	103.0	[]
-1.0	-1.0	['PHE', 'ASN', 'ARG', 'ARG']	902.0	5.0	SO4	matching_data/matching_site_to_native_ntf2_no_dump/rh/4rha/0/all_match_info.json	-1.0	-1.0	0.0	0.0	0.0	103.0	[]
-1.0	-1.0	['HIS', 'TRP', 'HIS', 'MET', 'PHE', 'GLU', 'ASP']	904.0	9.0	BEZ	matching_data/matching_site_to_native_ntf2_no_dump/rh/3rhg/0/all_match_info.json	-1.0	-1.0	0.0	0.0	0.0	103.0	[]
-1.0	-1.0	['MET', 'GLY', 'LYS', 'ALA', 'GLU']	905.0	5.0	SO4	matching_data/matching_site_to_native_ntf2_no_dump/rh/3rhg/2/all_match_info.json	-1.0	-1.0	0.0	0.0	0.0	103.0	[]
-1.0	-1.0	['HIS', 'HIS', 'HIS', 'PHE']	903.0	5.0	CAC	matching_data/matching_site_to_native_ntf2_no_dump/rh/3rhg/1/all_match_info.json	-1.0	-1.0	0.0	0.0	0.0	103.0	[]
-1.0	-1.0	['ILE', 'PHE', 'VAL', 'ALA', 'LYS', 'LEU', 'PRO', 'TYR', 'MET', 'GLY', 'MET', 'PHE']	906.0	28.0	M97	matching_data/matching_site_to_native_ntf2_no_dump/rh/3rhk/0/all_match_info.json	-1.0	-1.0	0.0	0.0	0.0	103.0	[]
3.0	88.0	['ARG', 'PHE']	908.0	4.0	NO3	matching_data/matching_site_to_native_ntf2_no_dump/rh/2rhk/0/all_match_info.json	8.0	8.0	1.0	0.0	1.0	8.0	['3nv0A00.pdb.gz']
-1.0	-1.0	['TRP', 'GLU']	907.0	8.0	TRS	matching_data/matching_site_to_native_ntf2_no_dump/rh/2rhk/1/all_match_info.json	-1.0	-1.0	0.0	0.0	0.0	103.0	[]
-1.0	-1.0	['ALA', 'THR', 'GLY', 'LYS', 'THR', 'ARG']	910.0	1.0	CL	matching_data/matching_site_to_native_ntf2_no_dump/rh/2rhm/0/all_match_info.json	-1.0	-1.0	0.0	0.0	0.0	103.0	[]
-1.0	-1.0	['PRO', 'LEU', 'GLY', 'GLY', 'LEU']	911.0	6.0	GOL	matching_data/matching_site_to_native_ntf2_no_dump/rh/2rhm/2/all_match_info.json	-1.0	-1.0	0.0	0.0	0.0	103.0	[]
-1.0	-1.0	['PRO', 'ALA', 'ILE', 'ARG', 'ARG', 'ASP']	909.0	9.0	BEZ	matching_data/matching_site_to_native_ntf2_no_dump/rh/2rhm/1/all_match_info.json	-1.0	-1.0	0.0	0.0	0.0	103.0	[]
-1.0	-1.0	['GLN', 'PRO', 'GLN']	912.0	4.0	EDO	matching_data/matching_site_to_native_ntf2_no_dump/rh/2rh0/0/all_match_info.json	-1.0	-1.0	0.0	0.0	0.0	103.0	[]
-1.0	-1.0	['TYR', 'ILE', 'PRO', 'ALA', 'GLN', 'TYR', 'LYS', 'HIS', 'GLY', 'ARG', 'ASP', 'ARG', 'GLY', 'ARG']	914.0	31.0	FMN	matching_data/matching_site_to_native_ntf2_no_dump/rh/6rht/0/all_match_info.json	-1.0	-1.0	0.0	0.0	0.0	103.0	[]
-1.0	-1.0	['ARG', 'HIS', 'ARG']	913.0	6.0	GOL	matching_data/matching_site_to_native_ntf2_no_dump/rh/6rht/1/all_match_info.json	-1.0	-1.0	0.0	0.0	0.0	103.0	[]
-1.0	-1.0	['ASP', 'ASP', 'GLY', 'ASP', 'PRO']	916.0	1.0	CA	matching_data/matching_site_to_native_ntf2_no_dump/rh/3rht/0/all_match_info.json	-1.0	-1.0	0.0	0.0	0.0	103.0	[]
-1.0	-1.0	['SER', 'TYR', 'PRO']	918.0	1.0	CL	matching_data/matching_site_to_native_ntf2_no_dump/rh/3rht/3/all_match_info.json	-1.0	-1.0	0.0	0.0	0.0	103.0	[]
-1.0	-1.0	['LYS', 'THR', 'TRP']	917.0	4.0	ACT	matching_data/matching_site_to_native_ntf2_no_dump/rh/3rht/2/all_match_info.json	-1.0	-1.0	0.0	0.0	0.0	103.0	[]
-1.0	-1.0	['LEU', 'THR', 'TYR', 'GLY', 'ALA']	915.0	6.0	GOL	matching_data/matching_site_to_native_ntf2_no_dump/rh/3rht/1/all_match_info.json	-1.0	-1.0	0.0	0.0	0.0	103.0	[]
1.0	22.0	['TYR', 'ASN']	919.0	4.0	EDO	matching_data/matching_site_to_native_ntf2_no_dump/rh/4rhj/0/all_match_info.json	1.0	1.0	1.0	0.0	1.0	1.0	['1nwwA00.pdb.gz']
1.0	26.0	['TYR', 'THR']	921.0	1.0	NA	matching_data/matching_site_to_native_ntf2_no_dump/ij/2ija/0/all_match_info.json	5.0	5.0	1.0	0.0	1.0	5.0	['2qiyA00.pdb.gz']
-1.0	-1.0	['TRP', 'ILE', 'HIS', 'PHE']	920.0	4.0	ACM	matching_data/matching_site_to_native_ntf2_no_dump/ij/2ija/1/all_match_info.json	-1.0	-1.0	0.0	0.0	0.0	103.0	[]
-1.0	-1.0	['ASP', 'ASP', 'ASP', 'GLU']	924.0	1.0	LI	matching_data/matching_site_to_native_ntf2_no_dump/ij/3ij3/0/all_match_info.json	-1.0	-1.0	0.0	0.0	0.0	103.0	[]
-1.0	-1.0	['GLU', 'LYS', 'TRP', 'GLY', 'ASP', 'ARG']	925.0	13.0	PG4	matching_data/matching_site_to_native_ntf2_no_dump/ij/3ij3/5/all_match_info.json	-1.0	-1.0	0.0	0.0	0.0	103.0	[]
2.0	-1.0	['ASP', 'LEU', 'THR', 'MET']	927.0	7.0	PEG	matching_data/matching_site_to_native_ntf2_no_dump/ij/3ij3/3/all_match_info.json	4.0	-1.0	2.0	0.0	0.0	103.0	[]
4.0	13.0	['ARG', 'LEU']	926.0	4.0	EDO	matching_data/matching_site_to_native_ntf2_no_dump/ij/3ij3/2/all_match_info.json	1.0	1.0	1.0	0.0	1.0	1.0	['1nwwA00.pdb.gz']
-1.0	-1.0	['ALA', 'ARG', 'LYS', 'ASP']	922.0	10.0	PGE	matching_data/matching_site_to_native_ntf2_no_dump/ij/3ij3/4/all_match_info.json	-1.0	-1.0	0.0	0.0	0.0	103.0	[]
-1.0	-1.0	['LYS', 'ALA', 'GLY', 'ARG']	923.0	5.0	SO4	matching_data/matching_site_to_native_ntf2_no_dump/ij/3ij3/1/all_match_info.json	-1.0	-1.0	0.0	0.0	0.0	103.0	[]
-1.0	-1.0	['ARG', 'HIS', 'ASN', 'GLN']	929.0	1.0	CL	matching_data/matching_site_to_native_ntf2_no_dump/ij/4ij5/0/all_match_info.json	-1.0	-1.0	0.0	0.0	0.0	103.0	[]
5.0	36.0	['LEU', 'GLU']	928.0	4.0	EDO	matching_data/matching_site_to_native_ntf2_no_dump/ij/4ij5/1/all_match_info.json	1.0	1.0	1.0	0.0	1.0	1.0	['1nwwA00.pdb.gz']
-1.0	-1.0	['PHE', 'GLN', 'HIS', 'GLU', 'ARG']	930.0	5.0	SO4	matching_data/matching_site_to_native_ntf2_no_dump/ij/1ijx/0/all_match_info.json	-1.0	-1.0	0.0	0.0	0.0	103.0	[]
-1.0	-1.0	['GLY', 'ARG', 'ARG']	931.0	1.0	CL	matching_data/matching_site_to_native_ntf2_no_dump/ij/3ij5/0/all_match_info.json	-1.0	-1.0	0.0	0.0	0.0	103.0	[]
-1.0	-1.0	['ASN', 'LEU', 'ALA', 'ASN']	932.0	4.0	EDO	matching_data/matching_site_to_native_ntf2_no_dump/ij/5ijj/0/all_match_info.json	-1.0	-1.0	0.0	0.0	0.0	103.0	[]
-1.0	-1.0	['ASP', 'GLU', 'ASP', 'GLU']	933.0	1.0	MG	matching_data/matching_site_to_native_ntf2_no_dump/ij/3ijl/0/all_match_info.json	-1.0	-1.0	0.0	0.0	0.0	103.0	[]
-1.0	-1.0	['GLY', 'THR', 'GLN', 'PRO']	934.0	1.0	IOD	matching_data/matching_site_to_native_ntf2_no_dump/ij/5ijw/0/all_match_info.json	-1.0	-1.0	0.0	0.0	0.0	103.0	[]
1.0	17.0	['GLY', 'LYS', 'LYS']	935.0	5.0	SO4	matching_data/matching_site_to_native_ntf2_no_dump/ij/1ijt/0/all_match_info.json	13.0	13.0	1.0	0.0	1.0	13.0	['5tgnA00.pdb.gz']
4.0	-1.0	['TYR', 'ASN', 'VAL']	936.0	4.0	EDO	matching_data/matching_site_to_native_ntf2_no_dump/ij/2ijx/0/all_match_info.json	8.0	-1.0	1.0	0.0	0.0	103.0	[]
1.6666666666666667	32.0	['MET', 'THR', 'TYR']	938.0	1.0	CL	matching_data/matching_site_to_native_ntf2_no_dump/ij/3ijw/0/all_match_info.json	5.0	76.0	3.0	0.0	1.0	76.0	['2bmoB00.pdb.gz']
2.0	87.0	['GLU', 'GLU']	937.0	1.0	MG	matching_data/matching_site_to_native_ntf2_no_dump/ij/3ijw/1/all_match_info.json	1.0	1.0	1.0	0.0	1.0	1.0	['1nwwA00.pdb.gz']
-1.0	-1.0	['ALA', 'SER', 'PRO', 'TYR', 'LEU', 'SER', 'PRO', 'LYS', 'ILE', 'ASP', 'SER', 'VAL', 'TYR', 'TYR', 'LYS']	940.0	25.0	99T	matching_data/matching_site_to_native_ntf2_no_dump/ij/4iji/0/all_match_info.json	-1.0	-1.0	0.0	0.0	0.0	103.0	[]
-1.0	-1.0	['TYR', 'ASP', 'SER']	941.0	5.0	AKR	matching_data/matching_site_to_native_ntf2_no_dump/ij/4iji/2/all_match_info.json	-1.0	-1.0	0.0	0.0	0.0	103.0	[]
-1.0	-1.0	['ALA', 'SER', 'LEU', 'TYR', 'TYR', 'ARG']	939.0	9.0	BEZ	matching_data/matching_site_to_native_ntf2_no_dump/ij/4iji/1/all_match_info.json	-1.0	-1.0	0.0	0.0	0.0	103.0	[]
1.0	-1.0	['ASP', 'ASP', 'GLU']	942.0	1.0	CA	matching_data/matching_site_to_native_ntf2_no_dump/ij/6ij2/0/all_match_info.json	99.0	-1.0	1.0	0.0	0.0	103.0	[]
-1.0	-1.0	['SER', 'MET', 'GLN', 'HIS']	944.0	5.0	SO4	matching_data/matching_site_to_native_ntf2_no_dump/ij/2ij5/0/all_match_info.json	-1.0	-1.0	0.0	0.0	0.0	103.0	[]
-1.0	-1.0	['MET', 'MET', 'HIS', 'PHE', 'ALA', 'GLY', 'SER', 'THR', 'PHE', 'PHE', 'LEU', 'ALA', 'PHE', 'GLY', 'HIS', 'CYS', 'PRO', 'GLY', 'GLY']	943.0	43.0	HEM	matching_data/matching_site_to_native_ntf2_no_dump/ij/2ij5/1/all_match_info.json	-1.0	-1.0	0.0	0.0	0.0	103.0	[]
-1.0	-1.0	['ARG', 'ALA', 'LEU', 'GLU']	946.0	5.0	IMD	matching_data/matching_site_to_native_ntf2_no_dump/ij/6ij1/0/all_match_info.json	-1.0	-1.0	0.0	0.0	0.0	103.0	[]
-1.0	-1.0	['ARG', 'PRO', 'PHE']	945.0	4.0	ACT	matching_data/matching_site_to_native_ntf2_no_dump/ij/6ij1/1/all_match_info.json	-1.0	-1.0	0.0	0.0	0.0	103.0	[]
-1.0	-1.0	['ILE', 'PHE', 'GLU', 'LEU']	947.0	4.0	EDO	matching_data/matching_site_to_native_ntf2_no_dump/ij/6ije/0/all_match_info.json	-1.0	-1.0	0.0	0.0	0.0	103.0	[]
-1.0	-1.0	['LYS', 'LEU', 'PHE', 'TRP', 'PHE', 'ALA', 'GLY', 'THR', 'THR', 'ALA', 'PHE', 'PRO', 'PHE', 'GLY', 'ALA', 'ILE', 'GLY', 'PHE', 'ALA']	948.0	43.0	HEM	matching_data/matching_site_to_native_ntf2_no_dump/ij/2ij2/0/all_match_info.json	-1.0	-1.0	0.0	0.0	0.0	103.0	[]
5.0	747.0	['ASP', 'ASN']	950.0	6.0	GOL	matching_data/matching_site_to_native_ntf2_no_dump/ij/3ijm/0/all_match_info.json	1.0	1.0	1.0	0.0	1.0	1.0	['1nwwA00.pdb.gz']
-1.0	-1.0	['ASP', 'VAL', 'ASP']	949.0	1.0	NA	matching_data/matching_site_to_native_ntf2_no_dump/ij/3ijm/1/all_match_info.json	-1.0	-1.0	0.0	0.0	0.0	103.0	[]
-1.0	-1.0	['ARG', 'HIS', 'HIS', 'ASN', 'GLY', 'ARG']	952.0	5.0	SO4	matching_data/matching_site_to_native_ntf2_no_dump/ij/4ijn/0/all_match_info.json	-1.0	-1.0	0.0	0.0	0.0	103.0	[]
-1.0	-1.0	['GLU', 'SER', 'LEU', 'ASN', 'ARG']	953.0	4.0	EDO	matching_data/matching_site_to_native_ntf2_no_dump/ij/4ijn/2/all_match_info.json	-1.0	-1.0	0.0	0.0	0.0	103.0	[]
-1.0	-1.0	['GLY', 'ASN', 'ASP', 'PHE', 'ARG', 'ALA', 'GLY', 'VAL', 'ASN', 'VAL']	951.0	23.0	AMP	matching_data/matching_site_to_native_ntf2_no_dump/ij/4ijn/1/all_match_info.json	-1.0	-1.0	0.0	0.0	0.0	103.0	[]
-1.0	-1.0	['VAL', 'ASP', 'THR', 'THR', 'THR', 'LYS']	955.0	5.0	PO4	matching_data/matching_site_to_native_ntf2_no_dump/ua/4uas/0/all_match_info.json	-1.0	-1.0	0.0	0.0	0.0	103.0	[]
1.5555555555555556	21.0	['ARG', 'ARG', 'ASN', 'PHE']	957.0	12.0	MES	matching_data/matching_site_to_native_ntf2_no_dump/ua/4uas/3/all_match_info.json	6.0	48.0	9.0	0.0	1.0	48.0	['3ff2A00.pdb.gz']
-1.0	-1.0	['GLY', 'GLY', 'HIS', 'LYS', 'THR', 'SER']	956.0	1.0	CL	matching_data/matching_site_to_native_ntf2_no_dump/ua/4uas/2/all_match_info.json	-1.0	-1.0	0.0	0.0	0.0	103.0	[]
-1.0	-1.0	['ASP', 'ASP', 'GLU', 'ASP']	954.0	1.0	MG	matching_data/matching_site_to_native_ntf2_no_dump/ua/4uas/1/all_match_info.json	-1.0	-1.0	0.0	0.0	0.0	103.0	[]
-1.0	-1.0	['PRO', 'LYS', 'ARG']	959.0	1.0	CL	matching_data/matching_site_to_native_ntf2_no_dump/ua/5uam/0/all_match_info.json	-1.0	-1.0	0.0	0.0	0.0	103.0	[]
-1.0	-1.0	['THR', 'PHE', 'LYS']	961.0	4.0	EDO	matching_data/matching_site_to_native_ntf2_no_dump/ua/5uam/3/all_match_info.json	-1.0	-1.0	0.0	0.0	0.0	103.0	[]
-1.0	-1.0	['GLU', 'LYS', 'TRP']	960.0	6.0	GOL	matching_data/matching_site_to_native_ntf2_no_dump/ua/5uam/2/all_match_info.json	-1.0	-1.0	0.0	0.0	0.0	103.0	[]
-1.0	-1.0	['HIS', 'HIS', 'TYR', 'ARG', 'HIS', 'TYR']	958.0	5.0	PO4	matching_data/matching_site_to_native_ntf2_no_dump/ua/5uam/1/all_match_info.json	-1.0	-1.0	0.0	0.0	0.0	103.0	[]
-1.0	-1.0	['ASN', 'GLY', 'LYS', 'SER', 'THR', 'ARG', 'LYS']	962.0	5.0	SO4	matching_data/matching_site_to_native_ntf2_no_dump/ua/4uag/0/all_match_info.json	-1.0	-1.0	0.0	0.0	0.0	103.0	[]
2.0	16.0	['HIS', 'ALA', 'HIS']	963.0	5.0	PO4	matching_data/matching_site_to_native_ntf2_no_dump/ua/4uaf/0/all_match_info.json	1.0	1.0	1.0	0.0	1.0	1.0	['1nwwA00.pdb.gz']
-1.0	-1.0	['GLU', 'SER', 'GLU', 'SER', 'ASP', 'GLN', 'ASN', 'ASN', 'TRP', 'GLU', 'TRP', 'LYS', 'TRP']	965.0	34.0	MLR	matching_data/matching_site_to_native_ntf2_no_dump/ua/4ua8/0/all_match_info.json	-1.0	-1.0	0.0	0.0	0.0	103.0	[]
1.0	34.0	['MET', 'ASP', 'GLN']	966.0	7.0	PEG	matching_data/matching_site_to_native_ntf2_no_dump/ua/4ua8/2/all_match_info.json	20.0	20.0	1.0	0.0	1.0	20.0	['1ohpA00.pdb.gz']
-1.0	-1.0	['ALA', 'THR', 'ILE']	964.0	4.0	EDO	matching_data/matching_site_to_native_ntf2_no_dump/ua/4ua8/1/all_match_info.json	-1.0	-1.0	0.0	0.0	0.0	103.0	[]
-1.0	-1.0	['MET', 'THR', 'CYS', 'PHE', 'VAL', 'GLU', 'MET', 'GLU', 'ASP']	968.0	19.0	ADN	matching_data/matching_site_to_native_ntf2_no_dump/ua/3uaw/0/all_match_info.json	-1.0	-1.0	0.0	0.0	0.0	103.0	[]
-1.0	-1.0	['PRO', 'GLY', 'ARG', 'GLY', 'THR']	967.0	5.0	SO4	matching_data/matching_site_to_native_ntf2_no_dump/ua/3uaw/1/all_match_info.json	-1.0	-1.0	0.0	0.0	0.0	103.0	[]
-1.0	-1.0	['GLU', 'VAL', 'ALA', 'ASN', 'LEU', 'ASN', 'ARG', 'VAL']	970.0	21.0	3GG	matching_data/matching_site_to_native_ntf2_no_dump/ua/4uai/0/all_match_info.json	-1.0	-1.0	0.0	0.0	0.0	103.0	[]
2.0	11.0	['ALA', 'ARG', 'ALA']	969.0	5.0	SO4	matching_data/matching_site_to_native_ntf2_no_dump/ua/4uai/1/all_match_info.json	1.0	1.0	1.0	0.0	1.0	1.0	['1nwwA00.pdb.gz']
-1.0	-1.0	['SER', 'SER', 'GLY', 'ALA', 'THR']	971.0	5.0	SO4	matching_data/matching_site_to_native_ntf2_no_dump/ua/5uaw/0/all_match_info.json	-1.0	-1.0	0.0	0.0	0.0	103.0	[]
3.0	24.0	['LYS', 'GLY']	973.0	5.0	PO4	matching_data/matching_site_to_native_ntf2_no_dump/ua/4ua6/0/all_match_info.json	1.0	1.0	1.0	0.0	1.0	1.0	['1nwwA00.pdb.gz']
-1.0	-1.0	['SER', 'SER', 'ASN']	972.0	1.0	K	matching_data/matching_site_to_native_ntf2_no_dump/ua/4ua6/1/all_match_info.json	-1.0	-1.0	0.0	0.0	0.0	103.0	[]
-1.0	-1.0	['ASN', 'THR', 'PRO']	974.0	1.0	CL	matching_data/matching_site_to_native_ntf2_no_dump/ua/5uax/0/all_match_info.json	-1.0	-1.0	0.0	0.0	0.0	103.0	[]
-1.0	-1.0	['ASP', 'ASP', 'TYR', 'CYS', 'LYS', 'CYS', 'ARG']	976.0	12.0	GLA	matching_data/matching_site_to_native_ntf2_no_dump/ua/1uas/0/all_match_info.json	-1.0	-1.0	0.0	0.0	0.0	103.0	[]
-1.0	-1.0	['TYR', 'GLN', 'PRO']	977.0	6.0	GOL	matching_data/matching_site_to_native_ntf2_no_dump/ua/1uas/2/all_match_info.json	-1.0	-1.0	0.0	0.0	0.0	103.0	[]
3.0	-1.0	['THR', 'GLY', 'ARG']	975.0	5.0	SO4	matching_data/matching_site_to_native_ntf2_no_dump/ua/1uas/1/all_match_info.json	1.0	-1.0	1.0	0.0	0.0	103.0	[]
3.0	51.0	['SER', 'GLU', 'LEU']	978.0	4.0	EDO	matching_data/matching_site_to_native_ntf2_no_dump/ua/5uaz/0/all_match_info.json	1.0	1.0	1.0	0.0	1.0	1.0	['1nwwA00.pdb.gz']
-1.0	-1.0	['ILE', 'GLY', 'ALA', 'GLY', 'GLN', 'LEU', 'SER', 'PRO', 'ASN', 'ALA', 'VAL', 'LYS', 'ILE', 'ILE', 'CYS', 'ALA', 'ALA', 'MET', 'THR', 'THR', 'ASN', 'VAL']	980.0	48.0	NDP	matching_data/matching_site_to_native_ntf2_no_dump/ua/5uav/0/all_match_info.json	-1.0	-1.0	0.0	0.0	0.0	103.0	[]
-1.0	-1.0	['ALA', 'THR', 'THR', 'GLY']	979.0	8.0	TFB	matching_data/matching_site_to_native_ntf2_no_dump/ua/5uav/1/all_match_info.json	-1.0	-1.0	0.0	0.0	0.0	103.0	[]
-1.0	-1.0	['PRO', 'ALA', 'SER']	982.0	1.0	CL	matching_data/matching_site_to_native_ntf2_no_dump/ua/4uab/0/all_match_info.json	-1.0	-1.0	0.0	0.0	0.0	103.0	[]
-1.0	-1.0	['TYR', 'TRP', 'ASP', 'TRP', 'GLU', 'TRP']	981.0	4.0	ETA	matching_data/matching_site_to_native_ntf2_no_dump/ua/4uab/1/all_match_info.json	-1.0	-1.0	0.0	0.0	0.0	103.0	[]
-1.0	-1.0	['ASP', 'ASP', 'GLU', 'ASP']	983.0	1.0	MG	matching_data/matching_site_to_native_ntf2_no_dump/ua/4uav/0/all_match_info.json	-1.0	-1.0	0.0	0.0	0.0	103.0	[]
-1.0	-1.0	['GLU', 'ASN', 'THR', 'TYR', 'ALA', 'ILE', 'VAL', 'ILE', 'ILE']	984.0	23.0	AMP	matching_data/matching_site_to_native_ntf2_no_dump/ua/1ua4/0/all_match_info.json	-1.0	-1.0	0.0	0.0	0.0	103.0	[]
-1.0	-1.0	['GLY', 'ASP', 'LEU', 'ASP', 'VAL', 'ALA', 'GLY', 'VAL']	985.0	19.0	ADN	matching_data/matching_site_to_native_ntf2_no_dump/ua/1uay/0/all_match_info.json	-1.0	-1.0	0.0	0.0	0.0	103.0	[]
3.0	20.0	['VAL', 'PHE', 'ASN']	986.0	1.0	CL	matching_data/matching_site_to_native_ntf2_no_dump/ua/4ua3/0/all_match_info.json	4.0	8.0	2.0	0.0	1.0	8.0	['3nv0A00.pdb.gz']
-1.0	-1.0	['LYS', 'GLY', 'GLY', 'THR', 'ARG', 'ALA', 'ARG', 'SER', 'ILE', 'PHE', 'TYR', 'LEU', 'LYS', 'GLY', 'ARG', 'HIS']	987.0	27.0	A3P	matching_data/matching_site_to_native_ntf2_no_dump/ua/3uan/0/all_match_info.json	-1.0	-1.0	0.0	0.0	0.0	103.0	[]
-1.0	-1.0	['GLY', 'GLY', 'GLY', 'THR', 'ALA', 'GLU', 'SER', 'ILE', 'ILE', 'GLY', 'GLU', 'ALA', 'THR', 'VAL', 'THR', 'GLY', 'TRP', 'SER', 'GLY', 'LEU']	989.0	53.0	FAD	matching_data/matching_site_to_native_ntf2_no_dump/ua/5uao/0/all_match_info.json	-1.0	-1.0	0.0	0.0	0.0	103.0	[]
2.0	-1.0	['PRO', 'SER', 'GLY']	988.0	1.0	CL	matching_data/matching_site_to_native_ntf2_no_dump/ua/5uao/1/all_match_info.json	31.0	-1.0	2.0	0.0	0.0	103.0	[]
-1.0	-1.0	['ASP', 'ASP', 'ASP', 'ASP']	990.0	1.0	MG	matching_data/matching_site_to_native_ntf2_no_dump/sl/3slr/0/all_match_info.json	-1.0	-1.0	0.0	0.0	0.0	103.0	[]
3.0	29.0	['ARG', 'GLY']	991.0	5.0	SO4	matching_data/matching_site_to_native_ntf2_no_dump/np/5np5/0/all_match_info.json	1.0	1.0	1.0	0.0	1.0	1.0	['1nwwA00.pdb.gz']
-1.0	-1.0	['ASN', 'ARG', 'PHE', 'LEU', 'TRP']	993.0	1.0	CL	matching_data/matching_site_to_native_ntf2_no_dump/np/3npf/0/all_match_info.json	-1.0	-1.0	0.0	0.0	0.0	103.0	[]
-1.0	-1.0	['SER', 'TYR', 'TRP', 'ASP']	992.0	6.0	GOL	matching_data/matching_site_to_native_ntf2_no_dump/np/3npf/1/all_match_info.json	-1.0	-1.0	0.0	0.0	0.0	103.0	[]
-1.0	-1.0	['ARG', 'LEU', 'LEU', 'ARG', 'LEU', 'ILE', 'THR', 'ILE', 'LEU']	995.0	35.0	LMT	matching_data/matching_site_to_native_ntf2_no_dump/np/2np5/0/all_match_info.json	-1.0	-1.0	0.0	0.0	0.0	103.0	[]
-1.0	-1.0	['GLY', 'SER', 'PRO', 'ALA', 'LEU', 'ALA', 'ALA', 'PRO']	994.0	12.0	NDS	matching_data/matching_site_to_native_ntf2_no_dump/np/2np5/1/all_match_info.json	-1.0	-1.0	0.0	0.0	0.0	103.0	[]
-1.0	-1.0	['PRO', 'GLN', 'PHE', 'VAL', 'ALA', 'LYS', 'HIS', 'ARG', 'GLY', 'HIS', 'THR', 'THR', 'ASP', 'THR', 'VAL']	996.0	28.0	94T	matching_data/matching_site_to_native_ntf2_no_dump/np/5nps/0/all_match_info.json	-1.0	-1.0	0.0	0.0	0.0	103.0	[]
-1.0	-1.0	['SER', 'GLY', 'LEU', 'LYS']	997.0	4.0	ACT	matching_data/matching_site_to_native_ntf2_no_dump/np/4npc/0/all_match_info.json	-1.0	-1.0	0.0	0.0	0.0	103.0	[]
-1.0	-1.0	['LYS', 'TRP', 'ARG']	998.0	5.0	PO4	matching_data/matching_site_to_native_ntf2_no_dump/np/1npi/0/all_match_info.json	-1.0	-1.0	0.0	0.0	0.0	103.0	[]
5.0	282.0	['GLN', 'VAL']	999.0	5.0	SO4	matching_data/matching_site_to_native_ntf2_no_dump/np/1np7/0/all_match_info.json	1.0	1.0	1.0	0.0	1.0	1.0	['1nwwA00.pdb.gz']
-1.0	-1.0	['ARG', 'ALA', 'TYR', 'LYS']	1001.0	5.0	SO4	matching_data/matching_site_to_native_ntf2_no_dump/np/3npd/0/all_match_info.json	-1.0	-1.0	0.0	0.0	0.0	103.0	[]
3.0	60.0	['ARG', 'SER']	1002.0	4.0	EDO	matching_data/matching_site_to_native_ntf2_no_dump/np/3npd/2/all_match_info.json	76.0	76.0	1.0	0.0	1.0	76.0	['2bmoB00.pdb.gz']
-1.0	-1.0	['ARG', 'ILE', 'ARG', 'ASP']	1000.0	14.0	CXS	matching_data/matching_site_to_native_ntf2_no_dump/np/3npd/1/all_match_info.json	-1.0	-1.0	0.0	0.0	0.0	103.0	[]
-1.0	-1.0	['PRO', 'ILE', 'ILE']	1003.0	4.0	ACT	matching_data/matching_site_to_native_ntf2_no_dump/np/4nps/0/all_match_info.json	-1.0	-1.0	0.0	0.0	0.0	103.0	[]
-1.0	-1.0	['ASN', 'GLN', 'ASN', 'SER']	1004.0	1.0	CA	matching_data/matching_site_to_native_ntf2_no_dump/np/1nps/0/all_match_info.json	-1.0	-1.0	0.0	0.0	0.0	103.0	[]
4.0	5255.0	['ASN', 'ASN']	1005.0	6.0	GOL	matching_data/matching_site_to_native_ntf2_no_dump/np/3npk/0/all_match_info.json	1.0	1.0	1.0	0.0	1.0	1.0	['1nwwA00.pdb.gz']
-1.0	-1.0	['TYR', 'GLU', 'TYR', 'PHE', 'TYR', 'ASP', 'HIS', 'SER', 'ASN', 'ASP']	1007.0	31.0	LLL	matching_data/matching_site_to_native_ntf2_no_dump/np/6np3/0/all_match_info.json	-1.0	-1.0	0.0	0.0	0.0	103.0	[]
2.0	35.0	['THR', 'ASP']	1006.0	1.0	MG	matching_data/matching_site_to_native_ntf2_no_dump/np/6np3/1/all_match_info.json	1.0	1.0	1.0	0.0	1.0	1.0	['1nwwA00.pdb.gz']
1.0	25.0	['ILE', 'ARG']	1009.0	4.0	EDO	matching_data/matching_site_to_native_ntf2_no_dump/np/3nps/0/all_match_info.json	11.0	11.0	1.0	0.0	1.0	11.0	['2owpA00.pdb.gz']
1.7142857142857142	6200.0	['TRP', 'GLN']	1008.0	1.0	NA	matching_data/matching_site_to_native_ntf2_no_dump/np/3nps/1/all_match_info.json	2.0	20.0	7.0	0.0	1.0	20.0	['1ohpA00.pdb.gz']
-1.0	-1.0	['LYS', 'ASN', 'ILE', 'GLY', 'SER', 'ASN', 'LEU', 'LEU', 'LYS', 'THR']	1010.0	22.0	KWG	matching_data/matching_site_to_native_ntf2_no_dump/np/6npp/0/all_match_info.json	-1.0	-1.0	0.0	0.0	0.0	103.0	[]
-1.0	-1.0	['SER', 'GLY', 'THR', 'GLY', 'LYS', 'THR']	1011.0	5.0	SO4	matching_data/matching_site_to_native_ntf2_no_dump/np/1np6/0/all_match_info.json	-1.0	-1.0	0.0	0.0	0.0	103.0	[]
2.0	44.0	['ASP', 'GLU']	1012.0	6.0	GOL	matching_data/matching_site_to_native_ntf2_no_dump/np/4npy/0/all_match_info.json	16.0	16.0	1.0	0.0	1.0	16.0	['1jkgB00.pdb.gz']
-1.0	-1.0	['ASN', 'TYR', 'ILE', 'HIS', 'HIS', 'ILE', 'ARG', 'VAL', 'ILE']	1013.0	10.0	AKG	matching_data/matching_site_to_native_ntf2_no_dump/np/4npl/0/all_match_info.json	-1.0	-1.0	0.0	0.0	0.0	103.0	[]
-1.0	-1.0	['GLU', 'ASP', 'ASP']	1016.0	1.0	MN	matching_data/matching_site_to_native_ntf2_no_dump/np/5npk/0/all_match_info.json	-1.0	-1.0	0.0	0.0	0.0	103.0	[]
-1.0	-1.0	['ARG', 'ARG', 'ARG']	1018.0	5.0	SO4	matching_data/matching_site_to_native_ntf2_no_dump/np/5npk/3/all_match_info.json	-1.0	-1.0	0.0	0.0	0.0	103.0	[]
-1.0	-1.0	['GLY', 'ARG', 'TRP']	1017.0	6.0	GOL	matching_data/matching_site_to_native_ntf2_no_dump/np/5npk/2/all_match_info.json	-1.0	-1.0	0.0	0.0	0.0	103.0	[]
-1.0	-1.0	['TYR', 'THR', 'GLN']	1014.0	1.0	NA	matching_data/matching_site_to_native_ntf2_no_dump/np/5npk/4/all_match_info.json	-1.0	-1.0	0.0	0.0	0.0	103.0	[]
-1.0	-1.0	['ARG', 'ILE', 'GLU', 'ALA', 'MET', 'ILE', 'MET', 'ARG', 'PRO']	1015.0	26.0	94H	matching_data/matching_site_to_native_ntf2_no_dump/np/5npk/1/all_match_info.json	-1.0	-1.0	0.0	0.0	0.0	103.0	[]
-1.0	-1.0	['HIS', 'TYR', 'LEU']	1020.0	1.0	MG	matching_data/matching_site_to_native_ntf2_no_dump/np/2npn/0/all_match_info.json	-1.0	-1.0	0.0	0.0	0.0	103.0	[]
1.0	26.0	['ASN', 'ILE']	1021.0	6.0	GOL	matching_data/matching_site_to_native_ntf2_no_dump/np/2npn/2/all_match_info.json	2.0	2.0	1.0	0.0	1.0	2.0	['3e99A00.pdb.gz']
-1.0	-1.0	['TRP', 'GLY', 'ASP', 'LEU', 'TYR', 'ASP', 'THR', 'ALA', 'MET', 'LEU', 'ALA', 'PHE', 'LEU', 'MET', 'ASP', 'THR']	1019.0	27.0	SAM	matching_data/matching_site_to_native_ntf2_no_dump/np/2npn/1/all_match_info.json	-1.0	-1.0	0.0	0.0	0.0	103.0	[]
-1.0	-1.0	['VAL', 'LEU', 'HIS', 'LEU', 'HIS', 'ARG']	1023.0	10.0	AKG	matching_data/matching_site_to_native_ntf2_no_dump/np/6npc/0/all_match_info.json	-1.0	-1.0	0.0	0.0	0.0	103.0	[]
-1.0	-1.0	['ASN', 'TYR', 'ASN', 'ARG']	1024.0	5.0	SO4	matching_data/matching_site_to_native_ntf2_no_dump/np/6npc/2/all_match_info.json	-1.0	-1.0	0.0	0.0	0.0	103.0	[]
-1.0	-1.0	['TYR', 'PHE', 'ASN', 'ALA', 'TYR', 'ASP', 'ASN', 'TYR', 'ASN', 'ARG', 'TYR']	1022.0	10.0	KVV	matching_data/matching_site_to_native_ntf2_no_dump/np/6npc/1/all_match_info.json	-1.0	-1.0	0.0	0.0	0.0	103.0	[]
-1.0	-1.0	['TYR', 'ASP', 'ASP']	1026.0	1.0	FE	matching_data/matching_site_to_native_ntf2_no_dump/np/6npa/0/all_match_info.json	-1.0	-1.0	0.0	0.0	0.0	103.0	[]
-1.0	-1.0	['TYR', 'LEU', 'GLU', 'HIS', 'HIS', 'HIS', 'LYS', 'ALA', 'SER', 'SER', 'GLN', 'ARG']	1027.0	11.0	KVP	matching_data/matching_site_to_native_ntf2_no_dump/np/6npa/2/all_match_info.json	-1.0	-1.0	0.0	0.0	0.0	103.0	[]
2.0	68.0	['ASP', 'ASP']	1025.0	1.0	FE2	matching_data/matching_site_to_native_ntf2_no_dump/np/6npa/1/all_match_info.json	6.0	6.0	1.0	0.0	1.0	6.0	['3cnxA00.pdb.gz']
-1.0	-1.0	['VAL', 'TRP', 'LEU', 'ARG', 'PRO', 'ILE']	1029.0	5.0	PO4	matching_data/matching_site_to_native_ntf2_no_dump/sm/3sm4/0/all_match_info.json	-1.0	-1.0	0.0	0.0	0.0	103.0	[]
-1.0	-1.0	['GLU', 'ASP', 'GLU', 'LEU']	1030.0	1.0	MG	matching_data/matching_site_to_native_ntf2_no_dump/sm/3sm4/2/all_match_info.json	-1.0	-1.0	0.0	0.0	0.0	103.0	[]
4.0	-1.0	['THR', 'ALA', 'SER', 'CYS', 'SER']	1028.0	1.0	CL	matching_data/matching_site_to_native_ntf2_no_dump/sm/3sm4/1/all_match_info.json	57.0	-1.0	1.0	0.0	0.0	103.0	[]
-1.0	-1.0	['GLU', 'VAL', 'GLY']	1032.0	1.0	CA	matching_data/matching_site_to_native_ntf2_no_dump/sm/6sm1/0/all_match_info.json	-1.0	-1.0	0.0	0.0	0.0	103.0	[]
-1.0	-1.0	['SER', 'ALA', 'LEU', 'THR', 'GLY', 'THR', 'ASP']	1033.0	10.0	PGE	matching_data/matching_site_to_native_ntf2_no_dump/sm/6sm1/2/all_match_info.json	-1.0	-1.0	0.0	0.0	0.0	103.0	[]
2.0	12.0	['LEU', 'TYR']	1031.0	7.0	PEG	matching_data/matching_site_to_native_ntf2_no_dump/sm/6sm1/1/all_match_info.json	2.0	2.0	1.0	0.0	1.0	2.0	['3e99A00.pdb.gz']
-1.0	-1.0	['SER', 'GLY', 'SER', 'HIS', 'ALA', 'SER', 'ALA', 'HIS', 'THR', 'HIS', 'LYS', 'ARG', 'TYR', 'GLU', 'GLY']	1035.0	22.0	PLS	matching_data/matching_site_to_native_ntf2_no_dump/sm/6smw/0/all_match_info.json	-1.0	-1.0	0.0	0.0	0.0	103.0	[]
-1.0	-1.0	['TYR', 'GLY', 'GLY', 'SER', 'GLY', 'SER', 'HIS', 'ALA', 'HIS', 'THR']	1037.0	16.0	PLP	matching_data/matching_site_to_native_ntf2_no_dump/sm/6smw/3/all_match_info.json	-1.0	-1.0	0.0	0.0	0.0	103.0	[]
-1.0	-1.0	['PHE', 'PRO', 'LEU', 'THR', 'LYS', 'ILE', 'MET']	1036.0	31.0	LYA	matching_data/matching_site_to_native_ntf2_no_dump/sm/6smw/2/all_match_info.json	-1.0	-1.0	0.0	0.0	0.0	103.0	[]
2.0	12.0	['GLN', 'GLY', 'VAL']	1034.0	4.0	EDO	matching_data/matching_site_to_native_ntf2_no_dump/sm/6smw/1/all_match_info.json	89.0	89.0	1.0	0.0	1.0	89.0	['2chcC00.pdb.gz']
-1.0	-1.0	['HIS', 'GLY', 'TYR', 'PHE', 'ALA', 'TYR', 'SER', 'TYR', 'LEU']	1039.0	14.0	FDR	matching_data/matching_site_to_native_ntf2_no_dump/sm/3smj/0/all_match_info.json	-1.0	-1.0	0.0	0.0	0.0	103.0	[]
3.0	35.0	['HIS', 'THR']	1038.0	6.0	GOL	matching_data/matching_site_to_native_ntf2_no_dump/sm/3smj/1/all_match_info.json	1.0	1.0	1.0	0.0	1.0	1.0	['1nwwA00.pdb.gz']
-1.0	-1.0	['GLY', 'SER', 'GLY', 'VAL', 'SER', 'ARG', 'THR', 'SER', 'ILE', 'TYR', 'LEU', 'ALA', 'VAL', 'ALA', 'ASN', 'PHE', 'TRP']	1041.0	51.0	ACO	matching_data/matching_site_to_native_ntf2_no_dump/sm/3smp/0/all_match_info.json	-1.0	-1.0	0.0	0.0	0.0	103.0	[]
2.25	-1.0	['GLY', 'GLY', 'THR', 'LEU', 'LYS']	1040.0	1.0	CL	matching_data/matching_site_to_native_ntf2_no_dump/sm/3smp/1/all_match_info.json	2.0	-1.0	4.0	0.0	0.0	103.0	[]
-1.0	-1.0	['ASP', 'TYR', 'HIS']	1043.0	6.0	GOL	matching_data/matching_site_to_native_ntf2_no_dump/sm/3smv/0/all_match_info.json	-1.0	-1.0	0.0	0.0	0.0	103.0	[]
-1.0	-1.0	['ILE', 'ASP', 'TYR']	1042.0	5.0	IMD	matching_data/matching_site_to_native_ntf2_no_dump/sm/3smv/1/all_match_info.json	-1.0	-1.0	0.0	0.0	0.0	103.0	[]
2.0	54.0	['GLU', 'HIS']	1045.0	1.0	CD	matching_data/matching_site_to_native_ntf2_no_dump/sm/1sm3/0/all_match_info.json	1.0	1.0	1.0	0.0	1.0	1.0	['1nwwA00.pdb.gz']
3.0	104.0	['ARG', 'HIS']	1044.0	1.0	CL	matching_data/matching_site_to_native_ntf2_no_dump/sm/1sm3/1/all_match_info.json	1.0	1.0	1.0	0.0	1.0	1.0	['1nwwA00.pdb.gz']
-1.0	-1.0	['SER', 'LEU', 'TYR']	1047.0	6.0	GOL	matching_data/matching_site_to_native_ntf2_no_dump/r7/6r79/0/all_match_info.json	-1.0	-1.0	0.0	0.0	0.0	103.0	[]
1.0	57.0	['ASP', 'ASN']	1048.0	1.0	ZN	matching_data/matching_site_to_native_ntf2_no_dump/r7/6r79/2/all_match_info.json	11.0	11.0	1.0	0.0	1.0	11.0	['2owpA00.pdb.gz']
-1.0	-1.0	['VAL', 'PRO', 'GLY']	1046.0	4.0	BME	matching_data/matching_site_to_native_ntf2_no_dump/r7/6r79/1/all_match_info.json	-1.0	-1.0	0.0	0.0	0.0	103.0	[]
-1.0	-1.0	['TRP', 'ASP', 'SER', 'GLN', 'GLY']	1050.0	1.0	CA	matching_data/matching_site_to_native_ntf2_no_dump/r7/6r7w/0/all_match_info.json	-1.0	-1.0	0.0	0.0	0.0	103.0	[]
-1.0	-1.0	['MET', 'TYR', 'ALA', 'HIS', 'HIS', 'HIS', 'LYS', 'ARG']	1051.0	13.0	CIT	matching_data/matching_site_to_native_ntf2_no_dump/r7/6r7w/2/all_match_info.json	-1.0	-1.0	0.0	0.0	0.0	103.0	[]
4.0	5382.0	['THR', 'PHE', 'SER']	1049.0	3.0	EOH	matching_data/matching_site_to_native_ntf2_no_dump/r7/6r7w/1/all_match_info.json	1.0	1.0	1.0	0.0	1.0	1.0	['1nwwA00.pdb.gz']
-1.0	-1.0	['GLN', 'LYS', 'TYR', 'GLU', 'TRP', 'TRP', 'TYR']	1053.0	12.0	MES	matching_data/matching_site_to_native_ntf2_no_dump/r7/4r78/0/all_match_info.json	-1.0	-1.0	0.0	0.0	0.0	103.0	[]
-1.0	-1.0	['ASN', 'ILE', 'GLU', 'TYR', 'ILE', 'THR', 'GLU', 'ASN', 'ILE', 'ILE', 'ASP']	1052.0	23.0	AMP	matching_data/matching_site_to_native_ntf2_no_dump/r7/4r78/1/all_match_info.json	-1.0	-1.0	0.0	0.0	0.0	103.0	[]
-1.0	-1.0	['MET', 'LEU', 'ILE', 'LEU', 'VAL', 'HIS', 'PHE', 'PHE']	1054.0	14.0	NBB	matching_data/matching_site_to_native_ntf2_no_dump/r7/3r72/0/all_match_info.json	-1.0	-1.0	0.0	0.0	0.0	103.0	[]
-1.0	-1.0	['TRP', 'ASP', 'SER', 'GLN', 'GLY']	1056.0	1.0	CA	matching_data/matching_site_to_native_ntf2_no_dump/r7/6r7v/0/all_match_info.json	-1.0	-1.0	0.0	0.0	0.0	103.0	[]
-1.0	-1.0	['PRO', 'ASN']	1055.0	6.0	GOL	matching_data/matching_site_to_native_ntf2_no_dump/r7/6r7v/1/all_match_info.json	-1.0	-1.0	0.0	0.0	0.0	103.0	[]
-1.0	-1.0	['ASN', 'LYS', 'PRO', 'SER']	1057.0	6.0	GOL	matching_data/matching_site_to_native_ntf2_no_dump/r7/4r7a/0/all_match_info.json	-1.0	-1.0	0.0	0.0	0.0	103.0	[]
-1.0	-1.0	['TYR', 'TRP', 'GLY', 'VAL', 'LEU', 'SER']	1058.0	4.0	ACT	matching_data/matching_site_to_native_ntf2_no_dump/r7/2r78/0/all_match_info.json	-1.0	-1.0	0.0	0.0	0.0	103.0	[]
-1.0	-1.0	['SER', 'TYR', 'TYR', 'ASP']	1059.0	6.0	ETX	matching_data/matching_site_to_native_ntf2_no_dump/r7/2r7h/0/all_match_info.json	-1.0	-1.0	0.0	0.0	0.0	103.0	[]
3.0	30.0	['PRO', 'THR', 'ARG']	1060.0	5.0	SO4	matching_data/matching_site_to_native_ntf2_no_dump/r7/4r7q/0/all_match_info.json	1.0	1.0	1.0	0.0	1.0	1.0	['1nwwA00.pdb.gz']
-1.0	-1.0	['CYS', 'THR', 'ASN', 'PHE', 'SER', 'LYS']	1061.0	5.0	SO4	matching_data/matching_site_to_native_ntf2_no_dump/r7/2r7g/0/all_match_info.json	-1.0	-1.0	0.0	0.0	0.0	103.0	[]
-1.0	-1.0	['GLY', 'SER', 'GLY', 'GLY', 'THR', 'TYR', 'SER', 'GLY', 'THR', 'GLY', 'ILE', 'PHE', 'HIS', 'ASP', 'GLU', 'GLN']	1063.0	18.0	S7P	matching_data/matching_site_to_native_ntf2_no_dump/r7/4r75/0/all_match_info.json	-1.0	-1.0	0.0	0.0	0.0	103.0	[]
3.0	53.0	['GLU', 'LYS', 'GLU']	1062.0	6.0	GOL	matching_data/matching_site_to_native_ntf2_no_dump/r7/4r75/1/all_match_info.json	1.0	1.0	1.0	0.0	1.0	1.0	['1nwwA00.pdb.gz']
-1.0	-1.0	['HIS', 'PHE', 'GLN', 'ARG', 'LEU', 'TRP', 'LYS', 'TYR', 'VAL', 'TYR', 'VAL', 'GLY']	1065.0	16.0	QLI	matching_data/matching_site_to_native_ntf2_no_dump/r7/3r77/0/all_match_info.json	-1.0	-1.0	0.0	0.0	0.0	103.0	[]
4.0	17.0	['TYR', 'ALA']	1064.0	1.0	CL	matching_data/matching_site_to_native_ntf2_no_dump/r7/3r77/1/all_match_info.json	1.0	1.0	1.0	0.0	1.0	1.0	['1nwwA00.pdb.gz']
-1.0	-1.0	['ARG', 'HIS', 'ARG', 'GLU', 'LEU', 'HIS', 'GLY']	1066.0	15.0	EPE	matching_data/matching_site_to_native_ntf2_no_dump/r7/3r7a/0/all_match_info.json	-1.0	-1.0	0.0	0.0	0.0	103.0	[]
3.0	13.0	['MET', 'SER', 'GLY', 'ASP']	1067.0	4.0	ACT	matching_data/matching_site_to_native_ntf2_no_dump/r7/3r79/0/all_match_info.json	6.0	17.0	3.0	0.0	1.0	17.0	['2rgqB00.pdb.gz']
-1.0	-1.0	['ILE', 'ASP', 'ASP']	1068.0	1.0	MG	matching_data/matching_site_to_native_ntf2_no_dump/r7/2r7d/0/all_match_info.json	-1.0	-1.0	0.0	0.0	0.0	103.0	[]
1.0	45.0	['THR', 'ASP']	1070.0	1.0	ZN	matching_data/matching_site_to_native_ntf2_no_dump/r7/1r7o/0/all_match_info.json	10.0	10.0	1.0	0.0	1.0	10.0	['3kkgA00.pdb.gz']
-1.0	-1.0	['TYR', 'ALA', 'ASP', 'GLU', 'GLN', 'TYR', 'GLN']	1071.0	12.0	MES	matching_data/matching_site_to_native_ntf2_no_dump/r7/1r7o/2/all_match_info.json	-1.0	-1.0	0.0	0.0	0.0	103.0	[]
2.5	47.0	['PHE', 'TRP', 'ASP']	1069.0	5.0	SO4	matching_data/matching_site_to_native_ntf2_no_dump/r7/1r7o/1/all_match_info.json	1.0	2.0	2.0	0.0	1.0	2.0	['3e99A00.pdb.gz']
2.0	40.0	['LYS', 'HIS', 'ASP']	1072.0	4.0	EDO	matching_data/matching_site_to_native_ntf2_no_dump/zc/4zce/0/all_match_info.json	1.0	3.0	3.0	0.0	1.0	3.0	['3en8A01.pdb.gz']
-1.0	-1.0	['GLY', 'TRP', 'ASP', 'TYR', 'HIS', 'SER', 'ASN', 'GLN', 'TYR', 'SER', 'SER', 'PHE', 'GLN', 'SER', 'PHE', 'ALA', 'ILE', 'LYS', 'SER', 'ASN', 'ASN', 'ARG', 'ASN']	1074.0	48.0	NDP	matching_data/matching_site_to_native_ntf2_no_dump/zc/5zcm/0/all_match_info.json	-1.0	-1.0	0.0	0.0	0.0	103.0	[]
-1.0	-1.0	['TRP', 'TYR', 'TRP', 'HIS', 'PHE', 'ASN', 'TRP']	1073.0	8.0	DTT	matching_data/matching_site_to_native_ntf2_no_dump/zc/5zcm/1/all_match_info.json	-1.0	-1.0	0.0	0.0	0.0	103.0	[]
1.0	25.0	['MET', 'LYS']	1075.0	4.0	ACY	matching_data/matching_site_to_native_ntf2_no_dump/zc/1zck/0/all_match_info.json	95.0	95.0	1.0	0.0	1.0	95.0	['1jkgA00.pdb.gz']
-1.0	-1.0	['HIS', 'SER', 'HIS']	1077.0	1.0	IOD	matching_data/matching_site_to_native_ntf2_no_dump/zc/4zcn/0/all_match_info.json	-1.0	-1.0	0.0	0.0	0.0	103.0	[]
5.0	146.0	['SER', 'ASN']	1076.0	5.0	SO4	matching_data/matching_site_to_native_ntf2_no_dump/zc/4zcn/1/all_match_info.json	1.0	1.0	1.0	0.0	1.0	1.0	['1nwwA00.pdb.gz']
-1.0	-1.0	['ASP', 'ASN', 'ASP', 'ILE', 'ASP', 'ASP']	1078.0	1.0	CA	matching_data/matching_site_to_native_ntf2_no_dump/zc/5zce/0/all_match_info.json	-1.0	-1.0	0.0	0.0	0.0	103.0	[]
-1.0	-1.0	['HIS', 'CYS', 'SER', 'ALA', 'GLY', 'ILE', 'GLY', 'ARG']	1079.0	5.0	PO4	matching_data/matching_site_to_native_ntf2_no_dump/zc/1zc0/0/all_match_info.json	-1.0	-1.0	0.0	0.0	0.0	103.0	[]
-1.0	-1.0	['ARG', 'GLN', 'GLU', 'SER', 'ARG']	1080.0	8.0	MPD	matching_data/matching_site_to_native_ntf2_no_dump/zc/2zcw/0/all_match_info.json	-1.0	-1.0	0.0	0.0	0.0	103.0	[]
-1.0	-1.0	['ILE', 'GLY', 'GLY', 'ILE', 'ALA', 'ASP', 'LYS', 'GLY', 'ARG', 'MET', 'GLY', 'GLN', 'TYR', 'ARG', 'ILE', 'THR', 'PRO', 'GLN', 'HIS', 'TRP', 'ASP', 'GLY', 'ARG', 'VAL', 'ALA']	1082.0	53.0	FAD	matching_data/matching_site_to_native_ntf2_no_dump/zc/4zcd/0/all_match_info.json	-1.0	-1.0	0.0	0.0	0.0	103.0	[]
-1.0	-1.0	['SER', 'SER', 'THR', 'ARG']	1083.0	3.0	FMT	matching_data/matching_site_to_native_ntf2_no_dump/zc/4zcd/2/all_match_info.json	-1.0	-1.0	0.0	0.0	0.0	103.0	[]
-1.0	-1.0	['TYR', 'THR', 'ARG', 'SER', 'ASP', 'ARG', 'THR', 'PHE', 'HIS', 'ALA', 'GLY', 'ARG']	1081.0	44.0	NAD	matching_data/matching_site_to_native_ntf2_no_dump/zc/4zcd/1/all_match_info.json	-1.0	-1.0	0.0	0.0	0.0	103.0	[]
-1.0	-1.0	['HIS', 'ARG', 'SER', 'ARG', 'GLN', 'VAL', 'PRO', 'ILE', 'GLY', 'ALA', 'LYS', 'ARG']	1084.0	31.0	FMN	matching_data/matching_site_to_native_ntf2_no_dump/zc/1zch/0/all_match_info.json	-1.0	-1.0	0.0	0.0	0.0	103.0	[]
2.0	35.0	['ILE', 'LYS']	1086.0	4.0	NO3	matching_data/matching_site_to_native_ntf2_no_dump/zc/5zcy/0/all_match_info.json	1.0	1.0	1.0	0.0	1.0	1.0	['1nwwA00.pdb.gz']
2.0	910.0	['ARG', 'ARG']	1085.0	3.0	NO2	matching_data/matching_site_to_native_ntf2_no_dump/zc/5zcy/1/all_match_info.json	1.0	1.0	1.0	0.0	1.0	1.0	['1nwwA00.pdb.gz']
1.0	32.0	['LYS', 'GLU']	1087.0	13.0	CIT	matching_data/matching_site_to_native_ntf2_no_dump/zc/5zca/0/all_match_info.json	4.0	4.0	1.0	0.0	1.0	4.0	['3k0zA00.pdb.gz']
1.0	55.0	['GLN', 'GLU', 'GLU']	1088.0	6.0	GOL	matching_data/matching_site_to_native_ntf2_no_dump/zc/3zcb/0/all_match_info.json	12.0	12.0	1.0	0.0	1.0	12.0	['3hk4A00.pdb.gz']
1.0	32.0	['THR', 'ASP']	1090.0	1.0	MG	matching_data/matching_site_to_native_ntf2_no_dump/zc/3zcw/0/all_match_info.json	5.0	5.0	1.0	0.0	1.0	5.0	['2qiyA00.pdb.gz']
2.0	-1.0	['GLU', 'TYR', 'PHE', 'TYR']	1091.0	15.0	EPE	matching_data/matching_site_to_native_ntf2_no_dump/zc/3zcw/2/all_match_info.json	42.0	-1.0	1.0	0.0	0.0	103.0	[]
-1.0	-1.0	['TYR', 'SER', 'GLU', 'ASN', 'ASN', 'LEU', 'LEU', 'LEU', 'GLY', 'ARG', 'ILE', 'ILE', 'TYR']	1089.0	33.0	4A2	matching_data/matching_site_to_native_ntf2_no_dump/zc/3zcw/1/all_match_info.json	-1.0	-1.0	0.0	0.0	0.0	103.0	[]
-1.0	-1.0	['VAL', 'GLU', 'ALA', 'ASP', 'VAL']	1093.0	1.0	K	matching_data/matching_site_to_native_ntf2_no_dump/zc/1zcz/0/all_match_info.json	-1.0	-1.0	0.0	0.0	0.0	103.0	[]
-1.0	-1.0	['GLU', 'LEU', 'ALA', 'PHE', 'TRP', 'PHE']	1092.0	13.0	PG4	matching_data/matching_site_to_native_ntf2_no_dump/zc/1zcz/1/all_match_info.json	-1.0	-1.0	0.0	0.0	0.0	103.0	[]
-1.0	-1.0	['ILE', 'VAL', 'ALA', 'LEU', 'PRO', 'TYR', 'MET', 'ASP', 'ARG', 'ASN', 'MET', 'ALA', 'ASP', 'TYR']	1094.0	24.0	5TF	matching_data/matching_site_to_native_ntf2_no_dump/zc/3zcl/0/all_match_info.json	-1.0	-1.0	0.0	0.0	0.0	103.0	[]
-1.0	-1.0	['GLU', 'PRO', 'ASP', 'PRO']	1095.0	5.0	IMD	matching_data/matching_site_to_native_ntf2_no_dump/qk/4qkr/0/all_match_info.json	-1.0	-1.0	0.0	0.0	0.0	103.0	[]
-1.0	-1.0	['SER', 'GLN', 'ASP', 'GLU']	1096.0	1.0	MG	matching_data/matching_site_to_native_ntf2_no_dump/qk/3qkt/0/all_match_info.json	-1.0	-1.0	0.0	0.0	0.0	103.0	[]
3.0	25.0	['ASN', 'TRP']	1098.0	4.0	EDO	matching_data/matching_site_to_native_ntf2_no_dump/qk/3qk8/0/all_match_info.json	1.0	1.0	1.0	0.0	1.0	1.0	['1nwwA00.pdb.gz']
-1.0	-1.0	['GLY', 'GLY', 'GLY', 'ALA']	1097.0	1.0	CL	matching_data/matching_site_to_native_ntf2_no_dump/qk/3qk8/1/all_match_info.json	-1.0	-1.0	0.0	0.0	0.0	103.0	[]
-1.0	-1.0	['LYS', 'SER', 'PRO']	1099.0	1.0	BR	matching_data/matching_site_to_native_ntf2_no_dump/qk/4qko/0/all_match_info.json	-1.0	-1.0	0.0	0.0	0.0	103.0	[]
-1.0	-1.0	['ILE', 'HIS', 'TYR', 'HIS', 'ARG', 'ILE', 'ARG']	1101.0	10.0	AKG	matching_data/matching_site_to_native_ntf2_no_dump/qk/4qkd/0/all_match_info.json	-1.0	-1.0	0.0	0.0	0.0	103.0	[]
2.0	199.0	['GLU', 'GLU']	1100.0	1.0	MN	matching_data/matching_site_to_native_ntf2_no_dump/qk/4qkd/1/all_match_info.json	16.0	16.0	1.0	0.0	1.0	16.0	['1jkgB00.pdb.gz']
1.0	38.0	['ASP', 'ASP']	1102.0	1.0	MG	matching_data/matching_site_to_native_ntf2_no_dump/qk/6qkb/0/all_match_info.json	2.0	2.0	1.0	0.0	1.0	2.0	['3e99A00.pdb.gz']
2.0	43.0	['HIS', 'ARG']	1103.0	5.0	SO4	matching_data/matching_site_to_native_ntf2_no_dump/qk/1qkr/0/all_match_info.json	1.0	1.0	1.0	0.0	1.0	1.0	['1nwwA00.pdb.gz']
-1.0	-1.0	['GLU', 'VAL', 'LYS', 'VAL', 'GLN', 'ASP']	1104.0	4.0	EDO	matching_data/matching_site_to_native_ntf2_no_dump/qk/2qkp/0/all_match_info.json	-1.0	-1.0	0.0	0.0	0.0	103.0	[]
-1.0	-1.0	['VAL', 'VAL', 'VAL']	1106.0	8.0	TRS	matching_data/matching_site_to_native_ntf2_no_dump/qk/4qks/0/all_match_info.json	-1.0	-1.0	0.0	0.0	0.0	103.0	[]
-1.0	-1.0	['GLN', 'THR', 'ARG']	1105.0	5.0	SO4	matching_data/matching_site_to_native_ntf2_no_dump/qk/4qks/1/all_match_info.json	-1.0	-1.0	0.0	0.0	0.0	103.0	[]
-1.0	-1.0	['ASN', 'TYR', 'HIS', 'GLU', 'ARG', 'HIS', 'PRO', 'GLU', 'TYR']	1108.0	13.0	GCO	matching_data/matching_site_to_native_ntf2_no_dump/qk/3qke/0/all_match_info.json	-1.0	-1.0	0.0	0.0	0.0	103.0	[]
-1.0	-1.0	['ASP', 'GLU', 'ASP', 'GLU']	1107.0	1.0	MG	matching_data/matching_site_to_native_ntf2_no_dump/qk/3qke/1/all_match_info.json	-1.0	-1.0	0.0	0.0	0.0	103.0	[]
-1.0	-1.0	['LEU', 'LYS', 'GLY', 'THR', 'PHE', 'GLY', 'LYS', 'ALA', 'LEU', 'GLU', 'MET', 'GLU', 'TYR', 'ALA', 'GLU', 'GLU', 'ASN', 'MET', 'THR', 'ASP']	1109.0	39.0	SMR	matching_data/matching_site_to_native_ntf2_no_dump/qk/3qkl/0/all_match_info.json	-1.0	-1.0	0.0	0.0	0.0	103.0	[]
-1.0	-1.0	['GLU', 'ASP', 'ILE', 'ALA', 'THR', 'GLY', 'PHE', 'THR', 'TRP', 'ILE', 'TYR', 'ASP']	1111.0	24.0	XMP	matching_data/matching_site_to_native_ntf2_no_dump/qk/1qk5/0/all_match_info.json	-1.0	-1.0	0.0	0.0	0.0	103.0	[]
-1.0	-1.0	['LEU', 'GLU', 'ASP']	1112.0	1.0	MG	matching_data/matching_site_to_native_ntf2_no_dump/qk/1qk5/2/all_match_info.json	-1.0	-1.0	0.0	0.0	0.0	103.0	[]
-1.0	-1.0	['LYS', 'GLY', 'ARG', 'LYS', 'ARG']	1110.0	9.0	POP	matching_data/matching_site_to_native_ntf2_no_dump/qk/1qk5/1/all_match_info.json	-1.0	-1.0	0.0	0.0	0.0	103.0	[]
-1.0	-1.0	['GLY', 'PRO', 'SER', 'HIS', 'LYS']	1113.0	5.0	SO4	matching_data/matching_site_to_native_ntf2_no_dump/qk/4qkg/0/all_match_info.json	-1.0	-1.0	0.0	0.0	0.0	103.0	[]
-1.0	-1.0	['ASP', 'ASN', 'ARG', 'CYS', 'CYS', 'HIS', 'GLY', 'LYS', 'LEU', 'LEU', 'TYR', 'PHE', 'ILE', 'SER', 'PRO', 'MET', 'LEU']	1115.0	43.0	HEC	matching_data/matching_site_to_native_ntf2_no_dump/qk/1qks/0/all_match_info.json	-1.0	-1.0	0.0	0.0	0.0	103.0	[]
-1.0	-1.0	['GLN', 'MET', 'ARG']	1117.0	5.0	SO4	matching_data/matching_site_to_native_ntf2_no_dump/qk/1qks/3/all_match_info.json	-1.0	-1.0	0.0	0.0	0.0	103.0	[]
-1.0	-1.0	['ASN', 'GLU', 'ARG', 'PRO', 'ALA']	1116.0	6.0	GOL	matching_data/matching_site_to_native_ntf2_no_dump/qk/1qks/2/all_match_info.json	-1.0	-1.0	0.0	0.0	0.0	103.0	[]
-1.0	-1.0	['GLU', 'PRO', 'SER', 'MET', 'TRP', 'ARG', 'HIS', 'ILE', 'ARG', 'ARG', 'ARG', 'SER', 'TYR', 'ALA', 'ALA', 'HIS', 'ARG', 'GLN', 'TRP', 'PHE']	1114.0	49.0	DHE	matching_data/matching_site_to_native_ntf2_no_dump/qk/1qks/1/all_match_info.json	-1.0	-1.0	0.0	0.0	0.0	103.0	[]
-1.0	-1.0	['ALA', 'ASP', 'GLY', 'GLY', 'GLY', 'ASP']	1119.0	1.0	CA	matching_data/matching_site_to_native_ntf2_no_dump/qk/4qkz/0/all_match_info.json	-1.0	-1.0	0.0	0.0	0.0	103.0	[]
-1.0	-1.0	['ALA', 'ASP', 'ASN', 'PHE', 'SER', 'ASN', 'TYR']	1120.0	12.0	MES	matching_data/matching_site_to_native_ntf2_no_dump/qk/4qkz/2/all_match_info.json	-1.0	-1.0	0.0	0.0	0.0	103.0	[]
-1.0	-1.0	['ILE', 'LEU', 'ALA', 'HIS', 'VAL', 'HIS', 'GLU', 'HIS', 'LEU', 'TYR', 'PRO', 'ASN', 'TYR']	1118.0	25.0	QZK	matching_data/matching_site_to_native_ntf2_no_dump/qk/4qkz/1/all_match_info.json	-1.0	-1.0	0.0	0.0	0.0	103.0	[]
2.0	62.0	['ARG', 'TRP']	1121.0	4.0	EDO	matching_data/matching_site_to_native_ntf2_no_dump/qk/3qk3/0/all_match_info.json	65.0	65.0	1.0	0.0	1.0	65.0	['2gbwB00.pdb.gz']
-1.0	-1.0	['GLN', 'GLN', 'GLN']	1122.0	1.0	CL	matching_data/matching_site_to_native_ntf2_no_dump/qk/4qkw/0/all_match_info.json	-1.0	-1.0	0.0	0.0	0.0	103.0	[]
4.0	21.0	['ARG', 'TYR']	1123.0	5.0	SO4	matching_data/matching_site_to_native_ntf2_no_dump/qk/6qkd/0/all_match_info.json	1.0	1.0	1.0	0.0	1.0	1.0	['1nwwA00.pdb.gz']
-1.0	-1.0	['ALA', 'GLU', 'GLU', 'GLU']	1125.0	1.0	MG	matching_data/matching_site_to_native_ntf2_no_dump/qk/5qk0/0/all_match_info.json	-1.0	-1.0	0.0	0.0	0.0	103.0	[]
-1.0	-1.0	['TRP', 'ARG', 'LEU', 'GLU', 'GLY']	1126.0	14.0	K31	matching_data/matching_site_to_native_ntf2_no_dump/qk/5qk0/2/all_match_info.json	-1.0	-1.0	0.0	0.0	0.0	103.0	[]
-1.0	-1.0	['ARG', 'MET', 'ILE']	1124.0	4.0	EDO	matching_data/matching_site_to_native_ntf2_no_dump/qk/5qk0/1/all_match_info.json	-1.0	-1.0	0.0	0.0	0.0	103.0	[]
-1.0	-1.0	['ALA', 'PRO', 'ARG']	1128.0	1.0	CL	matching_data/matching_site_to_native_ntf2_no_dump/qk/2qkf/0/all_match_info.json	-1.0	-1.0	0.0	0.0	0.0	103.0	[]
-1.0	-1.0	['ARG', 'ILE', 'GLN', 'ILE', 'LEU', 'LEU', 'ARG']	1129.0	6.0	GOL	matching_data/matching_site_to_native_ntf2_no_dump/qk/2qkf/2/all_match_info.json	-1.0	-1.0	0.0	0.0	0.0	103.0	[]
-1.0	-1.0	['ALA', 'CYS', 'ASN']	1127.0	1.0	NA	matching_data/matching_site_to_native_ntf2_no_dump/qk/2qkf/1/all_match_info.json	-1.0	-1.0	0.0	0.0	0.0	103.0	[]
2.0	24.0	['GLU', 'ASP']	1131.0	1.0	MG	matching_data/matching_site_to_native_ntf2_no_dump/uo/4uop/0/all_match_info.json	1.0	1.0	1.0	0.0	1.0	1.0	['1nwwA00.pdb.gz']
-1.0	-1.0	['MET', 'ASN', 'PRO', 'GLU', 'ILE', 'LYS', 'ASN', 'LEU']	1132.0	16.0	1PE	matching_data/matching_site_to_native_ntf2_no_dump/uo/4uop/2/all_match_info.json	-1.0	-1.0	0.0	0.0	0.0	103.0	[]
3.0	-1.0	['PRO', 'SER', 'THR']	1130.0	1.0	CL	matching_data/matching_site_to_native_ntf2_no_dump/uo/4uop/1/all_match_info.json	16.0	-1.0	1.0	0.0	0.0	103.0	[]
-1.0	-1.0	['ILE', 'GLY', 'GLY', 'VAL', 'THR', 'GLU', 'ALA', 'GLY', 'THR', 'TRP', 'TRP', 'ASN', 'LEU', 'ASP', 'THR', 'TYR', 'ARG', 'VAL', 'ALA', 'THR', 'GLY', 'PRO', 'LEU', 'ARG', 'PHE', 'ASN', 'VAL']	1133.0	53.0	FAD	matching_data/matching_site_to_native_ntf2_no_dump/uo/3uox/0/all_match_info.json	-1.0	-1.0	0.0	0.0	0.0	103.0	[]
1.0	54.0	['GLU', 'GLU']	1134.0	1.0	MG	matching_data/matching_site_to_native_ntf2_no_dump/uo/3uoa/0/all_match_info.json	15.0	15.0	1.0	0.0	1.0	15.0	['5aigA00.pdb.gz']
-1.0	-1.0	['PHE', 'ARG', 'SER', 'GLN', 'ASP']	1136.0	1.0	NA	matching_data/matching_site_to_native_ntf2_no_dump/uo/5uof/0/all_match_info.json	-1.0	-1.0	0.0	0.0	0.0	103.0	[]
-1.0	-1.0	['LEU', 'MET', 'GLN']	1135.0	4.0	EDO	matching_data/matching_site_to_native_ntf2_no_dump/uo/5uof/1/all_match_info.json	-1.0	-1.0	0.0	0.0	0.0	103.0	[]
-1.0	-1.0	['THR', 'GLU', 'ARG']	1138.0	5.0	SO4	matching_data/matching_site_to_native_ntf2_no_dump/hx/3hxa/0/all_match_info.json	-1.0	-1.0	0.0	0.0	0.0	103.0	[]
-1.0	-1.0	['LYS', 'PHE', 'GLU', 'VAL']	1137.0	6.0	GOL	matching_data/matching_site_to_native_ntf2_no_dump/hx/3hxa/1/all_match_info.json	-1.0	-1.0	0.0	0.0	0.0	103.0	[]
-1.0	-1.0	['LEU', 'ALA', 'GLY', 'VAL', 'SER', 'ARG']	1139.0	5.0	PO4	matching_data/matching_site_to_native_ntf2_no_dump/hx/2hxp/0/all_match_info.json	-1.0	-1.0	0.0	0.0	0.0	103.0	[]
6.0	94.0	['GLU', 'ASP']	1141.0	1.0	MG	matching_data/matching_site_to_native_ntf2_no_dump/hx/4hxf/0/all_match_info.json	1.0	1.0	1.0	0.0	1.0	1.0	['1nwwA00.pdb.gz']
2.0	64.0	['LYS', 'GLU']	1142.0	1.0	CL	matching_data/matching_site_to_native_ntf2_no_dump/hx/4hxf/2/all_match_info.json	4.0	4.0	1.0	0.0	1.0	4.0	['3k0zA00.pdb.gz']
-1.0	-1.0	['TYR', 'LEU', 'LEU', 'GLU']	1140.0	8.0	HEZ	matching_data/matching_site_to_native_ntf2_no_dump/hx/4hxf/1/all_match_info.json	-1.0	-1.0	0.0	0.0	0.0	103.0	[]
-1.0	-1.0	['PRO', 'GLY', 'GLY', 'PRO', 'THR', 'SER', 'PRO', 'ASN', 'GLY', 'SER']	1143.0	13.0	FLC	matching_data/matching_site_to_native_ntf2_no_dump/hx/2hxw/0/all_match_info.json	-1.0	-1.0	0.0	0.0	0.0	103.0	[]
2.0	108.0	['GLU', 'HIS']	1145.0	1.0	FE	matching_data/matching_site_to_native_ntf2_no_dump/hx/1hxp/0/all_match_info.json	14.0	14.0	1.0	0.0	1.0	14.0	['3d9rB00.pdb.gz']
-1.0	-1.0	['ARG', 'VAL', 'PHE', 'ASN', 'ASP', 'PHE', 'VAL']	1144.0	21.0	U5P	matching_data/matching_site_to_native_ntf2_no_dump/hx/1hxp/1/all_match_info.json	-1.0	-1.0	0.0	0.0	0.0	103.0	[]
5.0	18.0	['PRO', 'VAL']	1146.0	4.0	EDO	matching_data/matching_site_to_native_ntf2_no_dump/hx/5hx9/0/all_match_info.json	1.0	1.0	1.0	0.0	1.0	1.0	['1nwwA00.pdb.gz']
3.0	108.0	['GLU', 'ASN']	1147.0	1.0	CO	matching_data/matching_site_to_native_ntf2_no_dump/hx/6hx2/0/all_match_info.json	25.0	25.0	1.0	0.0	1.0	25.0	['1q40D00.pdb.gz']
-1.0	-1.0	['GLU', 'LEU', 'GLU', 'LEU', 'ASN', 'PHE']	1148.0	6.0	ETX	matching_data/matching_site_to_native_ntf2_no_dump/hx/2hx5/0/all_match_info.json	-1.0	-1.0	0.0	0.0	0.0	103.0	[]
-1.0	-1.0	['ALA', 'ASP', 'PRO', 'ILE', 'PRO', 'GLY', 'TYR', 'GLY', 'HIS', 'ARG', 'LYS', 'LYS', 'LYS', 'LEU']	1150.0	48.0	COA	matching_data/matching_site_to_native_ntf2_no_dump/hx/6hxp/0/all_match_info.json	-1.0	-1.0	0.0	0.0	0.0	103.0	[]
1.0	65.0	['GLN', 'THR']	1149.0	5.0	SO4	matching_data/matching_site_to_native_ntf2_no_dump/hx/6hxp/1/all_match_info.json	11.0	11.0	1.0	0.0	1.0	11.0	['2owpA00.pdb.gz']
-1.0	-1.0	['ARG', 'PRO', 'GLN', 'LEU']	1152.0	1.0	CL	matching_data/matching_site_to_native_ntf2_no_dump/hx/2hxv/0/all_match_info.json	-1.0	-1.0	0.0	0.0	0.0	103.0	[]
2.5555555555555554	-1.0	['ARG', 'GLY', 'GLY']	1153.0	6.0	GOL	matching_data/matching_site_to_native_ntf2_no_dump/hx/2hxv/2/all_match_info.json	18.0	-1.0	9.0	0.0	0.0	103.0	[]
-1.0	-1.0	['TYR', 'ALA', 'ILE', 'ALA', 'GLY', 'SER', 'GLY', 'ALA', 'GLY', 'THR', 'ASP', 'LEU', 'ASP', 'ARG', 'CYS', 'GLU', 'GLY', 'GLY', 'SER', 'VAL', 'PHE', 'GLU', 'LEU']	1151.0	48.0	NDP	matching_data/matching_site_to_native_ntf2_no_dump/hx/2hxv/1/all_match_info.json	-1.0	-1.0	0.0	0.0	0.0	103.0	[]
-1.0	-1.0	['ILE', 'MET', 'ASP', 'PHE', 'SER', 'GLU', 'ASN', 'ARG', 'SER', 'ARG']	1155.0	14.0	DST	matching_data/matching_site_to_native_ntf2_no_dump/hx/5hxq/0/all_match_info.json	-1.0	-1.0	0.0	0.0	0.0	103.0	[]
5.0	30.0	['MET', 'GLN']	1154.0	18.0	O4B	matching_data/matching_site_to_native_ntf2_no_dump/hx/5hxq/1/all_match_info.json	1.0	1.0	1.0	0.0	1.0	1.0	['1nwwA00.pdb.gz']
-1.0	-1.0	['ASP', 'ARG', 'ALA', 'LYS', 'LEU', 'ILE', 'MET', 'GLY', 'ILE', 'GLY', 'HIS', 'ARG', 'LYS', 'ASN', 'LEU', 'ASN', 'ASP']	1157.0	48.0	COA	matching_data/matching_site_to_native_ntf2_no_dump/hx/6hxm/0/all_match_info.json	-1.0	-1.0	0.0	0.0	0.0	103.0	[]
-1.0	-1.0	['VAL', 'PHE', 'GLY', 'HIS', 'ARG', 'VAL', 'PHE', 'ARG']	1156.0	13.0	FLC	matching_data/matching_site_to_native_ntf2_no_dump/hx/6hxm/1/all_match_info.json	-1.0	-1.0	0.0	0.0	0.0	103.0	[]
-1.0	-1.0	['ASP', 'GLU', 'GLU']	1158.0	1.0	MN	matching_data/matching_site_to_native_ntf2_no_dump/hx/4hx4/0/all_match_info.json	-1.0	-1.0	0.0	0.0	0.0	103.0	[]
-1.0	-1.0	['ASP', 'ASP', 'ASN', 'TYR', 'GLU', 'GLU']	1160.0	1.0	CA	matching_data/matching_site_to_native_ntf2_no_dump/hx/3hx4/0/all_match_info.json	-1.0	-1.0	0.0	0.0	0.0	103.0	[]
-1.0	-1.0	['ARG', 'MET', 'LYS', 'ASP']	1161.0	5.0	SO4	matching_data/matching_site_to_native_ntf2_no_dump/hx/3hx4/2/all_match_info.json	-1.0	-1.0	0.0	0.0	0.0	103.0	[]
-1.0	-1.0	['LEU', 'GLY', 'GLU', 'VAL', 'ALA', 'LYS', 'GLU', 'VAL', 'TYR', 'GLU', 'LEU', 'ILE', 'ASP']	1159.0	31.0	ANP	matching_data/matching_site_to_native_ntf2_no_dump/hx/3hx4/1/all_match_info.json	-1.0	-1.0	0.0	0.0	0.0	103.0	[]
1.0	41.0	['THR', 'ASP']	1162.0	1.0	MG	matching_data/matching_site_to_native_ntf2_no_dump/hx/2hxs/0/all_match_info.json	2.0	2.0	1.0	0.0	1.0	2.0	['3e99A00.pdb.gz']
4.0	4224.0	['ASN', 'PHE', 'LEU', 'GLU', 'TYR', 'LEU', 'ASP']	1163.0	5.0	IMD	matching_data/matching_site_to_native_ntf2_no_dump/hx/3hx8/0/all_match_info.json	59.0	59.0	1.0	0.0	1.0	59.0	['3hx8A00.pdb.gz']
-1.0	-1.0	['ASP', 'GLU', 'GLU', 'GLU']	1165.0	1.0	MG	matching_data/matching_site_to_native_ntf2_no_dump/hx/2hxt/0/all_match_info.json	-1.0	-1.0	0.0	0.0	0.0	103.0	[]
-1.0	-1.0	['GLY', 'TYR', 'TRP', 'LYS', 'LYS', 'HIS']	1164.0	10.0	EHM	matching_data/matching_site_to_native_ntf2_no_dump/hx/2hxt/1/all_match_info.json	-1.0	-1.0	0.0	0.0	0.0	103.0	[]
-1.0	-1.0	['ASP', 'ILE', 'TYR', 'TYR', 'SER', 'CYS']	1166.0	10.0	PGE	matching_data/matching_site_to_native_ntf2_no_dump/hx/6hxa/0/all_match_info.json	-1.0	-1.0	0.0	0.0	0.0	103.0	[]
-1.0	-1.0	['THR', 'VAL', 'THR', 'ASP', 'THR']	1167.0	1.0	MG	matching_data/matching_site_to_native_ntf2_no_dump/hx/6hxu/0/all_match_info.json	-1.0	-1.0	0.0	0.0	0.0	103.0	[]
-1.0	-1.0	['VAL', 'SER', 'PHE', 'SER', 'PHE', 'VAL', 'LEU', 'CYS']	1169.0	5.0	PO4	matching_data/matching_site_to_native_ntf2_no_dump/hx/1hxn/0/all_match_info.json	-1.0	-1.0	0.0	0.0	0.0	103.0	[]
-1.0	-1.0	['ALA', 'MET', 'ALA', 'ALA', 'ALA', 'ALA', 'GLY', 'ALA']	1170.0	1.0	CL	matching_data/matching_site_to_native_ntf2_no_dump/hx/1hxn/2/all_match_info.json	-1.0	-1.0	0.0	0.0	0.0	103.0	[]
-1.0	-1.0	['MET', 'ALA', 'ALA', 'ALA']	1168.0	1.0	NA	matching_data/matching_site_to_native_ntf2_no_dump/hx/1hxn/1/all_match_info.json	-1.0	-1.0	0.0	0.0	0.0	103.0	[]
-1.0	-1.0	['PHE', 'PHE', 'TYR', 'PHE', 'LEU', 'MET', 'VAL', 'ILE', 'PHE', 'TYR', 'VAL', 'LEU', 'VAL']	1171.0	21.0	RET	matching_data/matching_site_to_native_ntf2_no_dump/hx/3hx3/0/all_match_info.json	-1.0	-1.0	0.0	0.0	0.0	103.0	[]
1.3333333333333333	29.0	['ALA', 'GLU', 'ASP']	1172.0	1.0	MG	matching_data/matching_site_to_native_ntf2_no_dump/hx/1hxi/0/all_match_info.json	12.0	39.0	3.0	0.0	1.0	39.0	['3ebtA00.pdb.gz']
-1.0	-1.0	['ARG', 'MET', 'ALA', 'VAL', 'MET']	1174.0	5.0	SO4	matching_data/matching_site_to_native_ntf2_no_dump/hx/4hx6/0/all_match_info.json	-1.0	-1.0	0.0	0.0	0.0	103.0	[]
-1.0	-1.0	['MET', 'ALA', 'VAL', 'MET']	1173.0	4.0	ACT	matching_data/matching_site_to_native_ntf2_no_dump/hx/4hx6/1/all_match_info.json	-1.0	-1.0	0.0	0.0	0.0	103.0	[]
1.8	-1.0	['ILE', 'PHE', 'VAL']	1176.0	1.0	CL	matching_data/matching_site_to_native_ntf2_no_dump/hx/3hx9/0/all_match_info.json	15.0	-1.0	5.0	0.0	0.0	103.0	[]
-1.0	-1.0	['ASN', 'ARG', 'PHE', 'VAL', 'PHE', 'VAL', 'THR', 'TRP', 'VAL', 'ALA', 'GLY', 'ALA', 'LEU']	1175.0	43.0	HEM	matching_data/matching_site_to_native_ntf2_no_dump/hx/3hx9/1/all_match_info.json	-1.0	-1.0	0.0	0.0	0.0	103.0	[]
-1.0	-1.0	['PHE', 'PHE', 'TYR', 'ASN']	1178.0	13.0	PG4	matching_data/matching_site_to_native_ntf2_no_dump/hx/5hx0/0/all_match_info.json	-1.0	-1.0	0.0	0.0	0.0	103.0	[]
1.0	35.0	['ARG', 'PHE']	1180.0	6.0	GOL	matching_data/matching_site_to_native_ntf2_no_dump/hx/5hx0/3/all_match_info.json	10.0	10.0	1.0	0.0	1.0	10.0	['3kkgA00.pdb.gz']
3.0	12.0	['GLY', 'THR', 'ASN']	1179.0	10.0	PGE	matching_data/matching_site_to_native_ntf2_no_dump/hx/5hx0/2/all_match_info.json	1.0	1.0	1.0	0.0	1.0	1.0	['1nwwA00.pdb.gz']
-1.0	-1.0	['HIS', 'GLN', 'TYR']	1177.0	4.0	ACT	matching_data/matching_site_to_native_ntf2_no_dump/hx/5hx0/1/all_match_info.json	-1.0	-1.0	0.0	0.0	0.0	103.0	[]
-1.0	-1.0	['ARG', 'ASN', 'ARG']	1182.0	1.0	CL	matching_data/matching_site_to_native_ntf2_no_dump/hx/1hx0/0/all_match_info.json	-1.0	-1.0	0.0	0.0	0.0	103.0	[]
-1.0	-1.0	['ARG', 'ILE', 'ARG']	1183.0	4.0	EDO	matching_data/matching_site_to_native_ntf2_no_dump/hx/1hx0/2/all_match_info.json	-1.0	-1.0	0.0	0.0	0.0	103.0	[]
-1.0	-1.0	['ASN', 'VAL', 'ARG', 'CYS', 'ASP', 'HIS']	1181.0	1.0	CA	matching_data/matching_site_to_native_ntf2_no_dump/hx/1hx0/1/all_match_info.json	-1.0	-1.0	0.0	0.0	0.0	103.0	[]
-1.0	-1.0	['GLY', 'GLY', 'GLY', 'LEU', 'SER', 'ARG', 'GLN', 'ASP', 'VAL', 'ALA', 'ALA', 'GLY', 'VAL', 'ALA', 'LYS', 'PHE', 'SER', 'SER', 'TYR', 'TRP', 'GLY', 'PRO', 'TRP', 'MET']	1185.0	48.0	NDP	matching_data/matching_site_to_native_ntf2_no_dump/hx/4hxy/0/all_match_info.json	-1.0	-1.0	0.0	0.0	0.0	103.0	[]
-1.0	-1.0	['TYR', 'MET', 'ASP']	1184.0	9.0	ACA	matching_data/matching_site_to_native_ntf2_no_dump/hx/4hxy/1/all_match_info.json	-1.0	-1.0	0.0	0.0	0.0	103.0	[]
-1.0	-1.0	['VAL', 'PHE', 'GLY', 'HIS', 'ARG', 'VAL', 'PHE', 'ARG', 'ARG']	1187.0	13.0	FLC	matching_data/matching_site_to_native_ntf2_no_dump/hx/6hxo/0/all_match_info.json	-1.0	-1.0	0.0	0.0	0.0	103.0	[]
3.2222222222222223	41.0	['THR', 'ARG', 'GLU']	1186.0	12.0	MES	matching_data/matching_site_to_native_ntf2_no_dump/hx/6hxo/1/all_match_info.json	1.0	9.0	9.0	0.0	1.0	9.0	['3gzrB00.pdb.gz']
3.0	28.0	['PHE', 'ASP', 'ASN']	1189.0	1.0	CL	matching_data/matching_site_to_native_ntf2_no_dump/hx/1hx6/0/all_match_info.json	4.0	4.0	1.0	0.0	1.0	4.0	['3k0zA00.pdb.gz']
-1.0	-1.0	['GLN', 'ARG', 'HIS', 'GLU', 'GLU', 'TYR']	1190.0	8.0	MPD	matching_data/matching_site_to_native_ntf2_no_dump/hx/1hx6/2/all_match_info.json	-1.0	-1.0	0.0	0.0	0.0	103.0	[]
-1.0	-1.0	['ASP', 'ASN', 'ASP', 'ASP']	1188.0	1.0	NA	matching_data/matching_site_to_native_ntf2_no_dump/hx/1hx6/1/all_match_info.json	-1.0	-1.0	0.0	0.0	0.0	103.0	[]
-1.0	-1.0	['ASN', 'LYS', 'LYS', 'GLN', 'PHE', 'LEU', 'GLU', 'ASP', 'TYR', 'VAL']	1192.0	20.0	UMP	matching_data/matching_site_to_native_ntf2_no_dump/hx/5hx1/0/all_match_info.json	-1.0	-1.0	0.0	0.0	0.0	103.0	[]
-1.0	-1.0	['GLU', 'GLU', 'GLU', 'ASP']	1191.0	1.0	MG	matching_data/matching_site_to_native_ntf2_no_dump/hx/5hx1/1/all_match_info.json	-1.0	-1.0	0.0	0.0	0.0	103.0	[]
-1.0	-1.0	['ASN', 'ILE', 'ASN', 'ILE']	1194.0	1.0	CL	matching_data/matching_site_to_native_ntf2_no_dump/uu/3uuw/0/all_match_info.json	-1.0	-1.0	0.0	0.0	0.0	103.0	[]
-1.0	-1.0	['ILE', 'ASP', 'ASN', 'ARG', 'PHE']	1196.0	10.0	PGE	matching_data/matching_site_to_native_ntf2_no_dump/uu/3uuw/3/all_match_info.json	-1.0	-1.0	0.0	0.0	0.0	103.0	[]
-1.0	-1.0	['HIS', 'SER', 'SER', 'ASN', 'GLU']	1195.0	7.0	PEG	matching_data/matching_site_to_native_ntf2_no_dump/uu/3uuw/2/all_match_info.json	-1.0	-1.0	0.0	0.0	0.0	103.0	[]
-1.0	-1.0	['PHE', 'LYS', 'TRP']	1193.0	6.0	GOL	matching_data/matching_site_to_native_ntf2_no_dump/uu/3uuw/1/all_match_info.json	-1.0	-1.0	0.0	0.0	0.0	103.0	[]
-1.0	-1.0	['GLY', 'GLU', 'GLY', 'TYR', 'ALA', 'ARG']	1198.0	1.0	CL	matching_data/matching_site_to_native_ntf2_no_dump/uu/3uue/0/all_match_info.json	-1.0	-1.0	0.0	0.0	0.0	103.0	[]
2.25	-1.0	['TRP', 'TYR', 'LYS', 'TYR']	1197.0	6.0	GOL	matching_data/matching_site_to_native_ntf2_no_dump/uu/3uue/1/all_match_info.json	4.0	-1.0	16.0	0.0	0.0	103.0	[]
-1.0	-1.0	['THR', 'ASN', 'LYS', 'ILE', 'GLN', 'LYS', 'ILE', 'GLU', 'SER']	1200.0	20.0	GSH	matching_data/matching_site_to_native_ntf2_no_dump/uu/5uuo/0/all_match_info.json	-1.0	-1.0	0.0	0.0	0.0	103.0	[]
4.0	652.0	['SER', 'SER']	1199.0	4.0	EDO	matching_data/matching_site_to_native_ntf2_no_dump/uu/5uuo/1/all_match_info.json	1.0	1.0	1.0	0.0	1.0	1.0	['1nwwA00.pdb.gz']
-1.0	-1.0	['TYR', 'TYR', 'TYR']	1202.0	6.0	GOL	matching_data/matching_site_to_native_ntf2_no_dump/uu/1uu3/0/all_match_info.json	-1.0	-1.0	0.0	0.0	0.0	103.0	[]
-1.0	-1.0	['LEU', 'GLY', 'GLU', 'VAL', 'ALA', 'GLU', 'VAL', 'LEU', 'SER', 'TYR', 'ALA', 'GLU', 'GLU', 'ASN', 'LEU', 'THR', 'ASP']	1203.0	35.0	LY4	matching_data/matching_site_to_native_ntf2_no_dump/uu/1uu3/2/all_match_info.json	-1.0	-1.0	0.0	0.0	0.0	103.0	[]
-1.0	-1.0	['LYS', 'ARG', 'PHE', 'GLN']	1201.0	5.0	SO4	matching_data/matching_site_to_native_ntf2_no_dump/uu/1uu3/1/all_match_info.json	-1.0	-1.0	0.0	0.0	0.0	103.0	[]
-1.0	-1.0	['LEU', 'THR', 'ASP', 'THR', 'ASN', 'GLY', 'PRO', 'PRO']	1205.0	23.0	AMP	matching_data/matching_site_to_native_ntf2_no_dump/uu/4uuw/0/all_match_info.json	-1.0	-1.0	0.0	0.0	0.0	103.0	[]
-1.0	-1.0	['TYR', 'LYS', 'LEU']	1207.0	6.0	GOL	matching_data/matching_site_to_native_ntf2_no_dump/uu/4uuw/3/all_match_info.json	-1.0	-1.0	0.0	0.0	0.0	103.0	[]
-1.0	-1.0	['PRO', 'GLY', 'ALA', 'SER', 'TYR', 'ARG']	1206.0	5.0	SO4	matching_data/matching_site_to_native_ntf2_no_dump/uu/4uuw/2/all_match_info.json	-1.0	-1.0	0.0	0.0	0.0	103.0	[]
-1.0	-1.0	['VAL', 'GLU', 'ASP', 'ASP']	1204.0	1.0	MG	matching_data/matching_site_to_native_ntf2_no_dump/uu/4uuw/1/all_match_info.json	-1.0	-1.0	0.0	0.0	0.0	103.0	[]
-1.0	-1.0	['TRP', 'PRO', 'MET', 'GLY', 'GLY', 'GLY', 'SER', 'ASN', 'ILE', 'ALA', 'ILE', 'PRO', 'ASP', 'SER', 'SER', 'THR', 'GLY', 'TRP', 'ALA', 'THR', 'SER', 'SER', 'HIS', 'GLU', 'GLY', 'ILE', 'ILE']	1209.0	53.0	FAD	matching_data/matching_site_to_native_ntf2_no_dump/uu/2uuu/0/all_match_info.json	-1.0	-1.0	0.0	0.0	0.0	103.0	[]
-1.0	-1.0	['ILE', 'LEU', 'LEU', 'LEU', 'PRO', 'ILE', 'LEU', 'VAL', 'VAL', 'TRP']	1208.0	17.0	PL3	matching_data/matching_site_to_native_ntf2_no_dump/uu/2uuu/1/all_match_info.json	-1.0	-1.0	0.0	0.0	0.0	103.0	[]
-1.0	-1.0	['ARG', 'TRP', 'ASP', 'ARG', 'ASP', 'ASN', 'PHE', 'TRP', 'TYR', 'GLN', 'LYS']	1210.0	13.0	BDP	matching_data/matching_site_to_native_ntf2_no_dump/uu/3uug/0/all_match_info.json	-1.0	-1.0	0.0	0.0	0.0	103.0	[]
-1.0	-1.0	['MET', 'VAL', 'ARG', 'MET', 'GLY', 'GLY', 'THR', 'VAL', 'PRO', 'VAL', 'LEU', 'ARG', 'TYR', 'THR', 'PHE', 'SER', 'HIS', 'GLY', 'ALA']	1212.0	43.0	HEM	matching_data/matching_site_to_native_ntf2_no_dump/uu/2uuq/0/all_match_info.json	-1.0	-1.0	0.0	0.0	0.0	103.0	[]
2.0	-1.0	['LEU', 'ALA', 'TYR']	1211.0	4.0	IPA	matching_data/matching_site_to_native_ntf2_no_dump/uu/2uuq/1/all_match_info.json	4.0	-1.0	1.0	0.0	0.0	103.0	[]
-1.0	-1.0	['THR', 'GLY', 'GLY', 'GLN', 'ILE', 'LEU', 'GLU', 'ILE', 'VAL', 'GLY', 'SER', 'PHE', 'PRO', 'ILE', 'VAL', 'GLY', 'ASN', 'MET', 'LEU', 'HIS', 'SER']	1214.0	44.0	NAI	matching_data/matching_site_to_native_ntf2_no_dump/uu/4uup/0/all_match_info.json	-1.0	-1.0	0.0	0.0	0.0	103.0	[]
-1.0	-1.0	['ARG', 'ARG', 'ASN', 'ARG', 'HIS', 'GLY']	1213.0	5.0	PO4	matching_data/matching_site_to_native_ntf2_no_dump/uu/4uup/1/all_match_info.json	-1.0	-1.0	0.0	0.0	0.0	103.0	[]
7.0	43.0	['HIS', 'PHE']	1216.0	6.0	GOL	matching_data/matching_site_to_native_ntf2_no_dump/uu/1uuq/0/all_match_info.json	1.0	1.0	1.0	0.0	1.0	1.0	['1nwwA00.pdb.gz']
3.0	10.0	['GLY', 'GLY']	1215.0	5.0	SO4	matching_data/matching_site_to_native_ntf2_no_dump/uu/1uuq/1/all_match_info.json	1.0	2.0	2.0	0.0	1.0	2.0	['3e99A00.pdb.gz']
-1.0	-1.0	['PRO', 'MET', 'GLY', 'GLY', 'GLY', 'SER', 'ASN', 'ILE', 'ALA', 'ILE', 'PRO', 'ASP', 'SER', 'SER', 'THR', 'GLY', 'TRP', 'ALA', 'THR', 'SER', 'SER', 'HIS', 'GLU', 'GLY', 'ILE', 'ILE']	1218.0	53.0	FAD	matching_data/matching_site_to_native_ntf2_no_dump/uu/2uuv/0/all_match_info.json	-1.0	-1.0	0.0	0.0	0.0	103.0	[]
-1.0	-1.0	['LEU', 'LEU', 'LEU', 'PRO', 'ILE', 'ARG', 'LEU', 'VAL', 'ASP', 'VAL', 'TRP']	1217.0	17.0	PL3	matching_data/matching_site_to_native_ntf2_no_dump/uu/2uuv/1/all_match_info.json	-1.0	-1.0	0.0	0.0	0.0	103.0	[]
-1.0	-1.0	['ASN', 'ASP', 'ASP', 'ASP']	1220.0	1.0	MG	matching_data/matching_site_to_native_ntf2_no_dump/sf/3sf0/0/all_match_info.json	-1.0	-1.0	0.0	0.0	0.0	103.0	[]
-1.0	-1.0	['ASN', 'ASP', 'PHE', 'TRP', 'THR', 'ASN', 'LYS', 'TYR']	1219.0	23.0	AMP	matching_data/matching_site_to_native_ntf2_no_dump/sf/3sf0/1/all_match_info.json	-1.0	-1.0	0.0	0.0	0.0	103.0	[]
-1.0	-1.0	['HIS', 'SER', 'ASP']	1222.0	1.0	ZN	matching_data/matching_site_to_native_ntf2_no_dump/sf/3sfw/0/all_match_info.json	-1.0	-1.0	0.0	0.0	0.0	103.0	[]
2.0	17.0	['GLY', 'TYR']	1221.0	4.0	ACT	matching_data/matching_site_to_native_ntf2_no_dump/sf/3sfw/1/all_match_info.json	1.0	1.0	1.0	0.0	1.0	1.0	['1nwwA00.pdb.gz']
2.0	15.0	['ASP', 'ALA']	1223.0	5.0	PO4	matching_data/matching_site_to_native_ntf2_no_dump/sf/1sfs/0/all_match_info.json	1.0	1.0	1.0	0.0	1.0	1.0	['1nwwA00.pdb.gz']
-1.0	-1.0	['GLY', 'VAL', 'GLY', 'LYS', 'ASN', 'CYS', 'TYR', 'THR', 'GLU', 'TYR', 'ASN', 'LYS', 'ASP', 'LEU', 'SER', 'ALA', 'LYS', 'TYR']	1224.0	28.0	GDP	matching_data/matching_site_to_native_ntf2_no_dump/sf/3sfv/0/all_match_info.json	-1.0	-1.0	0.0	0.0	0.0	103.0	[]
-1.0	-1.0	['PHE', 'LEU', 'THR', 'GLY', 'SER', 'TRP', 'ILE', 'THR', 'THR', 'SER', 'THR', 'TYR', 'THR', 'GLU', 'MET', 'PHE']	1226.0	53.0	FDA	matching_data/matching_site_to_native_ntf2_no_dump/sf/3sf6/0/all_match_info.json	-1.0	-1.0	0.0	0.0	0.0	103.0	[]
3.0	35.0	['GLY', 'SER']	1228.0	1.0	CL	matching_data/matching_site_to_native_ntf2_no_dump/sf/3sf6/3/all_match_info.json	1.0	1.0	1.0	0.0	1.0	1.0	['1nwwA00.pdb.gz']
-1.0	-1.0	['GLY', 'ILE', 'SER', 'LEU']	1227.0	5.0	SO4	matching_data/matching_site_to_native_ntf2_no_dump/sf/3sf6/2/all_match_info.json	-1.0	-1.0	0.0	0.0	0.0	103.0	[]
5.0	13.0	['GLY', 'LEU']	1225.0	4.0	EDO	matching_data/matching_site_to_native_ntf2_no_dump/sf/3sf6/1/all_match_info.json	1.0	1.0	1.0	0.0	1.0	1.0	['1nwwA00.pdb.gz']
2.0	566.0	['LYS', 'PRO', 'SER']	1230.0	1.0	CL	matching_data/matching_site_to_native_ntf2_no_dump/sf/1sfx/0/all_match_info.json	1.0	1.0	1.0	0.0	1.0	1.0	['1nwwA00.pdb.gz']
2.0	19.0	['LYS', 'LYS']	1229.0	4.0	EDO	matching_data/matching_site_to_native_ntf2_no_dump/sf/1sfx/1/all_match_info.json	1.0	4.0	3.0	0.0	1.0	4.0	['3k0zA00.pdb.gz']
-1.0	-1.0	['LYS', 'ASN', 'LYS']	1232.0	5.0	SO4	matching_data/matching_site_to_native_ntf2_no_dump/sf/1sff/0/all_match_info.json	-1.0	-1.0	0.0	0.0	0.0	103.0	[]
-1.0	-1.0	['THR', 'GLY', 'SER', 'TYR', 'HIS', 'ARG', 'GLU', 'GLU', 'VAL', 'GLN', 'LYS', 'GLY', 'THR']	1233.0	21.0	IK2	matching_data/matching_site_to_native_ntf2_no_dump/sf/1sff/2/all_match_info.json	-1.0	-1.0	0.0	0.0	0.0	103.0	[]
-1.0	-1.0	['GLN', 'LYS', 'ASP']	1231.0	4.0	EDO	matching_data/matching_site_to_native_ntf2_no_dump/sf/1sff/1/all_match_info.json	-1.0	-1.0	0.0	0.0	0.0	103.0	[]
-1.0	-1.0	['PHE', 'ASN', 'LYS', 'LEU', 'ASP', 'TYR', 'ARG', 'ASP']	1235.0	30.0	L9K	matching_data/matching_site_to_native_ntf2_no_dump/sf/6sfb/0/all_match_info.json	-1.0	-1.0	0.0	0.0	0.0	103.0	[]
1.0	31.0	['GLN', 'TRP']	1234.0	6.0	GOL	matching_data/matching_site_to_native_ntf2_no_dump/sf/6sfb/1/all_match_info.json	1.0	1.0	1.0	0.0	1.0	1.0	['1nwwA00.pdb.gz']
1.0	-1.0	['SER', 'TYR']	1237.0	1.0	NA	matching_data/matching_site_to_native_ntf2_no_dump/m0/4m0w/0/all_match_info.json	54.0	-1.0	2.0	0.0	0.0	103.0	[]
-1.0	-1.0	['GLN', 'THR', 'LEU']	1238.0	6.0	GOL	matching_data/matching_site_to_native_ntf2_no_dump/m0/4m0w/2/all_match_info.json	-1.0	-1.0	0.0	0.0	0.0	103.0	[]
-1.0	-1.0	['LYS', 'TRP', 'HIS', 'ASP', 'GLY', 'ALA', 'HIS']	1236.0	13.0	NHE	matching_data/matching_site_to_native_ntf2_no_dump/m0/4m0w/1/all_match_info.json	-1.0	-1.0	0.0	0.0	0.0	103.0	[]
-1.0	-1.0	['ASP', 'LYS', 'ASP', 'ASN', 'ASP']	1239.0	1.0	CA	matching_data/matching_site_to_native_ntf2_no_dump/m0/4m02/0/all_match_info.json	-1.0	-1.0	0.0	0.0	0.0	103.0	[]
4.0	2891.0	['ARG', 'GLU', 'GLN', 'GLY']	1241.0	5.0	SO4	matching_data/matching_site_to_native_ntf2_no_dump/m0/5m0w/0/all_match_info.json	8.0	8.0	1.0	0.0	1.0	8.0	['3nv0A00.pdb.gz']
4.0	11.0	['ASP', 'ALA']	1243.0	7.0	PEG	matching_data/matching_site_to_native_ntf2_no_dump/m0/5m0w/3/all_match_info.json	1.0	1.0	1.0	0.0	1.0	1.0	['1nwwA00.pdb.gz']
2.0	11.0	['GLU', 'PHE']	1242.0	4.0	EDO	matching_data/matching_site_to_native_ntf2_no_dump/m0/5m0w/2/all_match_info.json	1.0	1.0	1.0	0.0	1.0	1.0	['1nwwA00.pdb.gz']
-1.0	-1.0	['PRO', 'TYR', 'GLN']	1240.0	6.0	GOL	matching_data/matching_site_to_native_ntf2_no_dump/m0/5m0w/1/all_match_info.json	-1.0	-1.0	0.0	0.0	0.0	103.0	[]
-1.0	-1.0	['ASN', 'ALA', 'GLY', 'LYS', 'SER', 'THR', 'ASN', 'LYS', 'ASP', 'SER', 'ALA', 'ALA']	1244.0	28.0	GDP	matching_data/matching_site_to_native_ntf2_no_dump/m0/5m04/0/all_match_info.json	-1.0	-1.0	0.0	0.0	0.0	103.0	[]
-1.0	-1.0	['ASP', 'GLU', 'TRP']	1247.0	1.0	MG	matching_data/matching_site_to_native_ntf2_no_dump/m0/3m07/0/all_match_info.json	-1.0	-1.0	0.0	0.0	0.0	103.0	[]
-1.0	-1.0	['PHE', 'THR', 'ALA', 'ARG', 'ILE']	1249.0	13.0	PG4	matching_data/matching_site_to_native_ntf2_no_dump/m0/3m07/3/all_match_info.json	-1.0	-1.0	0.0	0.0	0.0	103.0	[]
1.0	29.0	['HIS', 'HIS']	1248.0	14.0	BTB	matching_data/matching_site_to_native_ntf2_no_dump/m0/3m07/2/all_match_info.json	45.0	45.0	1.0	0.0	1.0	45.0	['4mjdA00.pdb.gz']
1.0	10.0	['TYR', 'ALA']	1245.0	10.0	PGE	matching_data/matching_site_to_native_ntf2_no_dump/m0/3m07/4/all_match_info.json	12.0	23.0	2.0	0.0	1.0	23.0	['3h3hB00.pdb.gz']
2.0	616.0	['ARG', 'LEU', 'ILE']	1246.0	1.0	CL	matching_data/matching_site_to_native_ntf2_no_dump/m0/3m07/1/all_match_info.json	1.0	1.0	1.0	0.0	1.0	1.0	['1nwwA00.pdb.gz']
-1.0	-1.0	['LYS', 'ARG', 'VAL']	1251.0	5.0	SO4	matching_data/matching_site_to_native_ntf2_no_dump/m0/1m0u/0/all_match_info.json	-1.0	-1.0	0.0	0.0	0.0	103.0	[]
-1.0	-1.0	['TYR', 'LEU', 'TRP', 'GLN', 'MET', 'GLN', 'SER', 'ASP']	1250.0	20.0	GSH	matching_data/matching_site_to_native_ntf2_no_dump/m0/1m0u/1/all_match_info.json	-1.0	-1.0	0.0	0.0	0.0	103.0	[]
-1.0	-1.0	['ASP', 'ASN', 'ASP', 'ALA', 'ASP']	1254.0	1.0	CA	matching_data/matching_site_to_native_ntf2_no_dump/m0/5m0y/0/all_match_info.json	-1.0	-1.0	0.0	0.0	0.0	103.0	[]
-1.0	-1.0	['ILE', 'THR', 'PRO', 'GLU', 'GLY', 'ILE', 'LYS']	1255.0	19.0	P6G	matching_data/matching_site_to_native_ntf2_no_dump/m0/5m0y/5/all_match_info.json	-1.0	-1.0	0.0	0.0	0.0	103.0	[]
-1.0	-1.0	['LEU', 'ILE', 'GLN', 'PRO', 'ASP']	1257.0	10.0	PGE	matching_data/matching_site_to_native_ntf2_no_dump/m0/5m0y/3/all_match_info.json	-1.0	-1.0	0.0	0.0	0.0	103.0	[]
4.0	22.0	['ASP', 'TYR', 'PRO']	1256.0	6.0	GOL	matching_data/matching_site_to_native_ntf2_no_dump/m0/5m0y/2/all_match_info.json	16.0	16.0	1.0	0.0	1.0	16.0	['1jkgB00.pdb.gz']
2.0	4316.0	['GLU', 'GLU', 'SER']	1252.0	4.0	EDO	matching_data/matching_site_to_native_ntf2_no_dump/m0/5m0y/4/all_match_info.json	2.0	2.0	1.0	0.0	1.0	2.0	['3e99A00.pdb.gz']
-1.0	-1.0	['ARG', 'LYS', 'LYS']	1253.0	5.0	SO4	matching_data/matching_site_to_native_ntf2_no_dump/m0/5m0y/1/all_match_info.json	-1.0	-1.0	0.0	0.0	0.0	103.0	[]
-1.0	-1.0	['GLY', 'GLY', 'TYR', 'SER']	1259.0	5.0	SO4	matching_data/matching_site_to_native_ntf2_no_dump/m0/3m0z/0/all_match_info.json	-1.0	-1.0	0.0	0.0	0.0	103.0	[]
2.0	23.0	['ASP', 'ASN']	1260.0	8.0	TRS	matching_data/matching_site_to_native_ntf2_no_dump/m0/3m0z/2/all_match_info.json	60.0	60.0	1.0	0.0	1.0	60.0	['4r9kA00.pdb.gz']
8.0	75.0	['ASN', 'GLU']	1258.0	6.0	GOL	matching_data/matching_site_to_native_ntf2_no_dump/m0/3m0z/1/all_match_info.json	1.0	1.0	1.0	0.0	1.0	1.0	['1nwwA00.pdb.gz']
3.0	79.0	['ASP', 'GLU', 'GLU']	1262.0	1.0	MG	matching_data/matching_site_to_native_ntf2_no_dump/m0/1m0w/0/all_match_info.json	41.0	41.0	1.0	0.0	1.0	41.0	['3cu3A00.pdb.gz']
-1.0	-1.0	['ASN', 'VAL', 'SER', 'VAL', 'SER', 'GLU', 'ASN', 'GLN', 'TYR']	1263.0	16.0	3GC	matching_data/matching_site_to_native_ntf2_no_dump/m0/1m0w/2/all_match_info.json	-1.0	-1.0	0.0	0.0	0.0	103.0	[]
2.5	31.0	['GLY', 'ASN']	1261.0	5.0	SO4	matching_data/matching_site_to_native_ntf2_no_dump/m0/1m0w/1/all_match_info.json	1.0	8.0	6.0	0.0	1.0	8.0	['3nv0A00.pdb.gz']
-1.0	-1.0	['GLY', 'THR', 'ALA', 'ASP', 'LYS', 'GLY', 'GLY', 'GLY']	1264.0	13.0	CIT	matching_data/matching_site_to_native_ntf2_no_dump/m0/1m0s/0/all_match_info.json	-1.0	-1.0	0.0	0.0	0.0	103.0	[]
-1.0	-1.0	['TRP', 'LYS', 'LYS']	1265.0	5.0	SO4	matching_data/matching_site_to_native_ntf2_no_dump/m0/3m0r/0/all_match_info.json	-1.0	-1.0	0.0	0.0	0.0	103.0	[]
-1.0	-1.0	['TYR', 'VAL', 'PHE', 'LYS', 'ALA', 'PRO', 'ASP', 'SER', 'TYR', 'LYS', 'ARG', 'GLN']	1266.0	20.0	GSH	matching_data/matching_site_to_native_ntf2_no_dump/m0/3m0f/0/all_match_info.json	-1.0	-1.0	0.0	0.0	0.0	103.0	[]
-1.0	-1.0	['GLU', 'ASP', 'HIS', 'ASP']	1268.0	1.0	MN	matching_data/matching_site_to_native_ntf2_no_dump/m0/3m0m/0/all_match_info.json	-1.0	-1.0	0.0	0.0	0.0	103.0	[]
-1.0	-1.0	['PHE', 'TRP', 'HIS', 'TRP', 'GLU', 'LYS', 'PHE']	1267.0	12.0	AOS	matching_data/matching_site_to_native_ntf2_no_dump/m0/3m0m/1/all_match_info.json	-1.0	-1.0	0.0	0.0	0.0	103.0	[]
-1.0	-1.0	['ASP', 'GLU', 'THR', 'GLU']	1270.0	1.0	MN	matching_data/matching_site_to_native_ntf2_no_dump/m0/1m0d/0/all_match_info.json	-1.0	-1.0	0.0	0.0	0.0	103.0	[]
4.0	340.0	['LYS', 'GLY']	1269.0	5.0	SO4	matching_data/matching_site_to_native_ntf2_no_dump/m0/1m0d/1/all_match_info.json	1.0	1.0	1.0	0.0	1.0	1.0	['1nwwA00.pdb.gz']
-1.0	-1.0	['GLY', 'GLU', 'GLU']	1272.0	1.0	MG	matching_data/matching_site_to_native_ntf2_no_dump/m0/4m0n/0/all_match_info.json	-1.0	-1.0	0.0	0.0	0.0	103.0	[]
4.0	26.0	['ILE', 'ASN', 'GLU', 'LEU']	1271.0	4.0	EDO	matching_data/matching_site_to_native_ntf2_no_dump/m0/4m0n/1/all_match_info.json	1.0	1.0	1.0	0.0	1.0	1.0	['1nwwA00.pdb.gz']
-1.0	-1.0	['PHE', 'THR', 'ILE', 'VAL', 'MET', 'SER', 'PHE']	1273.0	6.0	GOL	matching_data/matching_site_to_native_ntf2_no_dump/m0/5m02/0/all_match_info.json	-1.0	-1.0	0.0	0.0	0.0	103.0	[]
-1.0	-1.0	['ARG', 'ILE', 'HIS', 'HIS', 'LYS', 'PHE', 'ASN', 'THR', 'LEU', 'ILE', 'PHE', 'PHE', 'LEU', 'GLN', 'GLY', 'HIS', 'ARG', 'ALA', 'GLY', 'ILE', 'THR']	1275.0	43.0	HEM	matching_data/matching_site_to_native_ntf2_no_dump/m0/5m0n/0/all_match_info.json	-1.0	-1.0	0.0	0.0	0.0	103.0	[]
5.0	37.0	['ARG', 'PRO']	1276.0	3.0	FMT	matching_data/matching_site_to_native_ntf2_no_dump/m0/5m0n/2/all_match_info.json	1.0	1.0	1.0	0.0	1.0	1.0	['1nwwA00.pdb.gz']
6.0	138.0	['ARG', 'THR']	1274.0	5.0	SO4	matching_data/matching_site_to_native_ntf2_no_dump/m0/5m0n/1/all_match_info.json	1.0	1.0	1.0	0.0	1.0	1.0	['1nwwA00.pdb.gz']
-1.0	-1.0	['ASP', 'ASP', 'ASP']	1278.0	1.0	MN	matching_data/matching_site_to_native_ntf2_no_dump/m0/3m0j/0/all_match_info.json	-1.0	-1.0	0.0	0.0	0.0	103.0	[]
2.0	84.0	['GLU', 'ASN']	1277.0	1.0	CA	matching_data/matching_site_to_native_ntf2_no_dump/m0/3m0j/1/all_match_info.json	1.0	1.0	1.0	0.0	1.0	1.0	['1nwwA00.pdb.gz']
-1.0	-1.0	['GLN', 'PHE', 'LYS', 'ASP', 'VAL', 'ILE', 'ALA', 'THR', 'GLY', 'THR', 'LEU']	1280.0	23.0	AMP	matching_data/matching_site_to_native_ntf2_no_dump/m0/4m0k/0/all_match_info.json	-1.0	-1.0	0.0	0.0	0.0	103.0	[]
2.0	8868.0	['HIS', 'HIS', 'ASP']	1279.0	1.0	CA	matching_data/matching_site_to_native_ntf2_no_dump/m0/4m0k/1/all_match_info.json	1.0	6.0	3.0	0.0	1.0	6.0	['3cnxA00.pdb.gz']
-1.0	-1.0	['ALA', 'ARG', 'ILE', 'TYR', 'ARG', 'SER']	1281.0	3.0	SCN	matching_data/matching_site_to_native_ntf2_no_dump/kg/1kgs/0/all_match_info.json	-1.0	-1.0	0.0	0.0	0.0	103.0	[]
-1.0	-1.0	['HIS', 'ILE', 'GLY', 'THR', 'TYR', 'PRO', 'ALA', 'ASN', 'ARG', 'VAL', 'GLY', 'ASN', 'ASN', 'TYR', 'PRO', 'PHE', 'ASP', 'ILE', 'LYS', 'ASP', 'ALA', 'ASN', 'SER', 'ASN', 'LEU']	1284.0	53.0	FAD	matching_data/matching_site_to_native_ntf2_no_dump/kg/4kgd/0/all_match_info.json	-1.0	-1.0	0.0	0.0	0.0	103.0	[]
2.0	19.0	['MET', 'GLN']	1286.0	1.0	K	matching_data/matching_site_to_native_ntf2_no_dump/kg/4kgd/3/all_match_info.json	2.0	2.0	1.0	0.0	1.0	2.0	['3e99A00.pdb.gz']
-1.0	-1.0	['TRP', 'LYS', 'TYR', 'TYR']	1285.0	6.0	GOL	matching_data/matching_site_to_native_ntf2_no_dump/kg/4kgd/2/all_match_info.json	-1.0	-1.0	0.0	0.0	0.0	103.0	[]
-1.0	-1.0	['ASP', 'ALA', 'THR', 'MET', 'GLY', 'GLY', 'GLY', 'MET', 'ASN', 'TYR', 'GLY', 'PHE', 'ILE']	1282.0	26.0	TDP	matching_data/matching_site_to_native_ntf2_no_dump/kg/4kgd/4/all_match_info.json	-1.0	-1.0	0.0	0.0	0.0	103.0	[]
-1.0	-1.0	['ASP', 'PHE', 'ASN', 'GLN']	1283.0	1.0	MG	matching_data/matching_site_to_native_ntf2_no_dump/kg/4kgd/1/all_match_info.json	-1.0	-1.0	0.0	0.0	0.0	103.0	[]
-1.0	-1.0	['ILE', 'SER', 'MET', 'ALA', 'MET', 'TRP', 'MET', 'GLY', 'LYS', 'ARG', 'MET', 'LEU', 'THR', 'HIS', 'SER', 'GLY', 'GLY', 'ALA', 'ASN', 'VAL', 'GLN', 'ARG']	1288.0	48.0	NDP	matching_data/matching_site_to_native_ntf2_no_dump/kg/3kgy/0/all_match_info.json	-1.0	-1.0	0.0	0.0	0.0	103.0	[]
5.0	85.0	['LYS', 'ARG']	1289.0	1.0	CL	matching_data/matching_site_to_native_ntf2_no_dump/kg/3kgy/2/all_match_info.json	1.0	1.0	1.0	0.0	1.0	1.0	['1nwwA00.pdb.gz']
-1.0	-1.0	['ASN', 'GLN', 'GLN', 'ASN', 'ASN']	1287.0	4.0	EDO	matching_data/matching_site_to_native_ntf2_no_dump/kg/3kgy/1/all_match_info.json	-1.0	-1.0	0.0	0.0	0.0	103.0	[]
4.0	24.0	['PRO', 'LEU']	1291.0	5.0	SO4	matching_data/matching_site_to_native_ntf2_no_dump/kg/1kg2/0/all_match_info.json	1.0	1.0	1.0	0.0	1.0	1.0	['1nwwA00.pdb.gz']
1.0	16.0	['ARG', 'ASP', 'ASN']	1292.0	6.0	GOL	matching_data/matching_site_to_native_ntf2_no_dump/kg/1kg2/2/all_match_info.json	38.0	38.0	1.0	0.0	1.0	38.0	['2k54A00.pdb.gz']
-1.0	-1.0	['ARG', 'CYS', 'CYS', 'PRO', 'CYS', 'GLN']	1290.0	8.0	SF4	matching_data/matching_site_to_native_ntf2_no_dump/kg/1kg2/1/all_match_info.json	-1.0	-1.0	0.0	0.0	0.0	103.0	[]
-1.0	-1.0	['ARG', 'GLU', 'GLU', 'GLU']	1293.0	1.0	MG	matching_data/matching_site_to_native_ntf2_no_dump/kg/4kg3/0/all_match_info.json	-1.0	-1.0	0.0	0.0	0.0	103.0	[]
3.0	32.0	['PHE', 'ASN', 'ASN']	1295.0	4.0	EDO	matching_data/matching_site_to_native_ntf2_no_dump/kg/3kg0/0/all_match_info.json	1.0	1.0	1.0	0.0	1.0	1.0	['1nwwA00.pdb.gz']
8.0	2543.0	['ARG', 'HIS']	1294.0	1.0	CL	matching_data/matching_site_to_native_ntf2_no_dump/kg/3kg0/1/all_match_info.json	1.0	1.0	1.0	0.0	1.0	1.0	['1nwwA00.pdb.gz']
-1.0	-1.0	['LEU', 'LYS', 'GLN', 'VAL', 'GLU', 'GLY', 'HIS', 'ASN', 'THR', 'GLU', 'TYR']	1296.0	20.0	GSH	matching_data/matching_site_to_native_ntf2_no_dump/kg/4kgi/0/all_match_info.json	-1.0	-1.0	0.0	0.0	0.0	103.0	[]
3.0	28.0	['GLU', 'TYR']	1297.0	3.0	FMT	matching_data/matching_site_to_native_ntf2_no_dump/kg/1kgd/0/all_match_info.json	1.0	1.0	1.0	0.0	1.0	1.0	['1nwwA00.pdb.gz']
-1.0	-1.0	['GLN', 'LEU', 'ASN', 'LEU', 'SER']	1298.0	1.0	CL	matching_data/matching_site_to_native_ntf2_no_dump/kg/4kg7/0/all_match_info.json	-1.0	-1.0	0.0	0.0	0.0	103.0	[]
-1.0	-1.0	['ASN', 'LEU', 'ARG', 'MET']	1300.0	1.0	CL	matching_data/matching_site_to_native_ntf2_no_dump/kg/3kgw/0/all_match_info.json	-1.0	-1.0	0.0	0.0	0.0	103.0	[]
1.0	31.0	['GLU', 'THR']	1299.0	4.0	EDO	matching_data/matching_site_to_native_ntf2_no_dump/kg/3kgw/1/all_match_info.json	47.0	47.0	1.0	0.0	1.0	47.0	['1of5B00.pdb.gz']
-1.0	-1.0	['LYS', 'ALA', 'LEU', 'THR', 'LYS', 'LEU', 'GLU', 'ALA', 'LEU']	1301.0	22.0	T4A	matching_data/matching_site_to_native_ntf2_no_dump/kg/1kgi/0/all_match_info.json	-1.0	-1.0	0.0	0.0	0.0	103.0	[]
-1.0	-1.0	['ARG', 'ALA', 'SER', 'ASN']	1304.0	1.0	CL	matching_data/matching_site_to_native_ntf2_no_dump/kg/5kgn/0/all_match_info.json	-1.0	-1.0	0.0	0.0	0.0	103.0	[]
1.0	28.0	['ASP', 'ASP']	1306.0	1.0	MN	matching_data/matching_site_to_native_ntf2_no_dump/kg/5kgn/3/all_match_info.json	28.0	28.0	1.0	0.0	1.0	28.0	['3g0kA00.pdb.gz']
-1.0	-1.0	['ILE', 'LEU', 'ALA', 'THR', 'ASP']	1305.0	1.0	MG	matching_data/matching_site_to_native_ntf2_no_dump/kg/5kgn/2/all_match_info.json	-1.0	-1.0	0.0	0.0	0.0	103.0	[]
-1.0	-1.0	['ASP', 'ASP', 'ASP']	1302.0	1.0	ZN	matching_data/matching_site_to_native_ntf2_no_dump/kg/5kgn/4/all_match_info.json	-1.0	-1.0	0.0	0.0	0.0	103.0	[]
-1.0	-1.0	['HIS', 'ASP', 'ARG', 'ARG', 'ARG', 'ARG']	1303.0	6.0	GOL	matching_data/matching_site_to_native_ntf2_no_dump/kg/5kgn/1/all_match_info.json	-1.0	-1.0	0.0	0.0	0.0	103.0	[]
-1.0	-1.0	['ASP', 'GLY', 'ALA', 'ASP', 'ASP', 'ILE', 'GLY', 'VAL', 'ASP', 'GLY', 'ALA', 'ASP', 'ASP', 'ILE', 'GLY', 'GLY', 'VAL', 'ALA', 'ILE']	1307.0	48.0	385	matching_data/matching_site_to_native_ntf2_no_dump/fd/2fdd/0/all_match_info.json	-1.0	-1.0	0.0	0.0	0.0	103.0	[]
-1.0	-1.0	['ARG', 'PRO']	1308.0	4.0	ACY	matching_data/matching_site_to_native_ntf2_no_dump/fd/4fdb/0/all_match_info.json	-1.0	-1.0	0.0	0.0	0.0	103.0	[]
1.7272727272727273	-1.0	['ILE', 'ARG', 'THR']	1310.0	1.0	CL	matching_data/matching_site_to_native_ntf2_no_dump/fd/6fdk/0/all_match_info.json	1.0	-1.0	11.0	0.0	0.0	103.0	[]
-1.0	-1.0	['HIS', 'SER', 'GLY']	1309.0	4.0	AYE	matching_data/matching_site_to_native_ntf2_no_dump/fd/6fdk/1/all_match_info.json	-1.0	-1.0	0.0	0.0	0.0	103.0	[]
-1.0	-1.0	['GLN', 'PRO', 'GLU', 'CYS']	1311.0	6.0	GOL	matching_data/matching_site_to_native_ntf2_no_dump/fd/4fd4/0/all_match_info.json	-1.0	-1.0	0.0	0.0	0.0	103.0	[]
-1.0	-1.0	['ASN', 'ARG', 'ASP']	1312.0	4.0	EDO	matching_data/matching_site_to_native_ntf2_no_dump/fd/3fde/0/all_match_info.json	-1.0	-1.0	0.0	0.0	0.0	103.0	[]
-1.0	-1.0	['THR', 'ILE', 'MET', 'SER', 'CYS', 'LEU', 'ARG', 'ALA', 'LEU', 'LEU', 'CYS', 'TYR', 'ALA', 'ILE']	1314.0	19.0	P6G	matching_data/matching_site_to_native_ntf2_no_dump/fd/3fdj/0/all_match_info.json	-1.0	-1.0	0.0	0.0	0.0	103.0	[]
-1.0	-1.0	['LYS', 'ALA', 'VAL', 'ILE']	1313.0	1.0	NA	matching_data/matching_site_to_native_ntf2_no_dump/fd/3fdj/1/all_match_info.json	-1.0	-1.0	0.0	0.0	0.0	103.0	[]
-1.0	-1.0	['LYS', 'THR', 'THR', 'PRO']	1315.0	1.0	IOD	matching_data/matching_site_to_native_ntf2_no_dump/fd/2fds/0/all_match_info.json	-1.0	-1.0	0.0	0.0	0.0	103.0	[]
-1.0	-1.0	['CYS', 'ILE', 'SER', 'GLY', 'ALA', 'TYR', 'CYS', 'PRO']	1316.0	8.0	SF4	matching_data/matching_site_to_native_ntf2_no_dump/fd/2fdn/0/all_match_info.json	-1.0	-1.0	0.0	0.0	0.0	103.0	[]
4.0	52.0	['HIS', 'SER', 'ARG']	1317.0	1.0	IOD	matching_data/matching_site_to_native_ntf2_no_dump/fd/4fd5/0/all_match_info.json	8.0	8.0	1.0	0.0	1.0	8.0	['3nv0A00.pdb.gz']
3.0	94.0	['HIS', 'HIS']	1319.0	5.0	SO4	matching_data/matching_site_to_native_ntf2_no_dump/fd/2fd6/0/all_match_info.json	8.0	8.0	1.0	0.0	1.0	8.0	['3nv0A00.pdb.gz']
-1.0	-1.0	['PHE', 'TYR', 'PRO']	1320.0	10.0	PGE	matching_data/matching_site_to_native_ntf2_no_dump/fd/2fd6/2/all_match_info.json	-1.0	-1.0	0.0	0.0	0.0	103.0	[]
7.0	11.0	['PRO', 'TRP']	1318.0	4.0	EDO	matching_data/matching_site_to_native_ntf2_no_dump/fd/2fd6/1/all_match_info.json	1.0	1.0	1.0	0.0	1.0	1.0	['1nwwA00.pdb.gz']
2.5	-1.0	['ARG', 'GLU', 'ILE']	1322.0	1.0	IOD	matching_data/matching_site_to_native_ntf2_no_dump/fd/4fd7/0/all_match_info.json	57.0	-1.0	4.0	0.0	0.0	103.0	[]
3.0	25.0	['GLY', 'PRO', 'ASN', 'SER']	1323.0	5.0	SO4	matching_data/matching_site_to_native_ntf2_no_dump/fd/4fd7/2/all_match_info.json	1.0	1.0	1.0	0.0	1.0	1.0	['1nwwA00.pdb.gz']
-1.0	-1.0	['PHE', 'GLU', 'LYS', 'LEU']	1321.0	4.0	EDO	matching_data/matching_site_to_native_ntf2_no_dump/fd/4fd7/1/all_match_info.json	-1.0	-1.0	0.0	0.0	0.0	103.0	[]
1.0	38.0	['SER', 'ARG']	1324.0	5.0	SO4	matching_data/matching_site_to_native_ntf2_no_dump/fd/6fdd/0/all_match_info.json	1.0	1.0	1.0	0.0	1.0	1.0	['1nwwA00.pdb.gz']
-1.0	-1.0	['ASP', 'ASP', 'GLN', 'PHE', 'LEU']	1326.0	1.0	CA	matching_data/matching_site_to_native_ntf2_no_dump/fd/3fd3/0/all_match_info.json	-1.0	-1.0	0.0	0.0	0.0	103.0	[]
-1.0	-1.0	['PHE', 'ASP', 'LEU']	1328.0	4.0	EDO	matching_data/matching_site_to_native_ntf2_no_dump/fd/3fd3/3/all_match_info.json	-1.0	-1.0	0.0	0.0	0.0	103.0	[]
1.0	25.0	['ASN', 'ARG']	1327.0	13.0	PG4	matching_data/matching_site_to_native_ntf2_no_dump/fd/3fd3/2/all_match_info.json	75.0	75.0	1.0	0.0	1.0	75.0	['5ig0A00.pdb.gz']
-1.0	-1.0	['VAL', 'THR', 'LEU', 'ASN', 'LEU', 'ALA', 'ARG']	1325.0	22.0	P33	matching_data/matching_site_to_native_ntf2_no_dump/fd/3fd3/1/all_match_info.json	-1.0	-1.0	0.0	0.0	0.0	103.0	[]
1.5	29.0	['CYS', 'GLU', 'HIS']	1329.0	6.0	GOL	matching_data/matching_site_to_native_ntf2_no_dump/fd/5fds/0/all_match_info.json	6.0	33.0	2.0	0.0	1.0	33.0	['3gwrB00.pdb.gz']
2.0	47.0	['ARG', 'GLY']	1331.0	5.0	SO4	matching_data/matching_site_to_native_ntf2_no_dump/fd/2fdv/0/all_match_info.json	16.0	16.0	1.0	0.0	1.0	16.0	['1jkgB00.pdb.gz']
3.0	17.0	['THR', 'LEU']	1333.0	4.0	EDO	matching_data/matching_site_to_native_ntf2_no_dump/fd/2fdv/3/all_match_info.json	1.0	1.0	1.0	0.0	1.0	1.0	['1nwwA00.pdb.gz']
-1.0	-1.0	['PHE', 'VAL', 'PHE', 'PHE', 'ASN', 'ILE', 'GLY', 'LEU']	1332.0	14.0	D2G	matching_data/matching_site_to_native_ntf2_no_dump/fd/2fdv/2/all_match_info.json	-1.0	-1.0	0.0	0.0	0.0	103.0	[]
-1.0	-1.0	['ARG', 'ARG', 'LEU', 'GLY', 'THR', 'VAL', 'ILE', 'LEU', 'ARG', 'PRO', 'PHE', 'ARG', 'ASN', 'PHE', 'GLY', 'LEU', 'ALA']	1330.0	43.0	HEM	matching_data/matching_site_to_native_ntf2_no_dump/fd/2fdv/1/all_match_info.json	-1.0	-1.0	0.0	0.0	0.0	103.0	[]
-1.0	-1.0	['PHE', 'ASP', 'GLN', 'GLY']	1334.0	6.0	GOL	matching_data/matching_site_to_native_ntf2_no_dump/fd/6fdf/0/all_match_info.json	-1.0	-1.0	0.0	0.0	0.0	103.0	[]
-1.0	-1.0	['ASP', 'ASN', 'ASP']	1336.0	1.0	MG	matching_data/matching_site_to_native_ntf2_no_dump/fd/6fd3/0/all_match_info.json	-1.0	-1.0	0.0	0.0	0.0	103.0	[]
1.0	11.0	['GLY', 'ASN']	1335.0	4.0	EDO	matching_data/matching_site_to_native_ntf2_no_dump/fd/6fd3/1/all_match_info.json	1.0	7.0	2.0	0.0	1.0	7.0	['1of5A00.pdb.gz']
-1.0	-1.0	['PHE', 'ARG', 'ALA', 'TYR', 'SER', 'TYR', 'LEU', 'VAL', 'VAL', 'GLY', 'LYS', 'LEU', 'SER', 'THR', 'GLU', 'HIS', 'TYR']	1337.0	53.0	FAD	matching_data/matching_site_to_native_ntf2_no_dump/fd/1fdr/0/all_match_info.json	-1.0	-1.0	0.0	0.0	0.0	103.0	[]
-1.0	-1.0	['LYS', 'THR', 'GLY', 'HIS', 'GLN']	1339.0	5.0	PO4	matching_data/matching_site_to_native_ntf2_no_dump/fd/3fd5/0/all_match_info.json	-1.0	-1.0	0.0	0.0	0.0	103.0	[]
-1.0	-1.0	['ASP', 'ASP', 'ASP']	1340.0	1.0	K	matching_data/matching_site_to_native_ntf2_no_dump/fd/3fd5/2/all_match_info.json	-1.0	-1.0	0.0	0.0	0.0	103.0	[]
-1.0	-1.0	['ASP', 'ASP', 'ASP']	1338.0	1.0	MG	matching_data/matching_site_to_native_ntf2_no_dump/fd/3fd5/1/all_match_info.json	-1.0	-1.0	0.0	0.0	0.0	103.0	[]
6.0	84.0	['ASN', 'LYS']	1341.0	1.0	CL	matching_data/matching_site_to_native_ntf2_no_dump/fd/5fda/0/all_match_info.json	1.0	1.0	1.0	0.0	1.0	1.0	['1nwwA00.pdb.gz']
-1.0	-1.0	['PHE', 'CYS', 'PRO', 'ILE', 'CYS', 'ILE', 'ASP', 'ALA', 'LEU']	1343.0	8.0	SF4	matching_data/matching_site_to_native_ntf2_no_dump/fd/7fd1/0/all_match_info.json	-1.0	-1.0	0.0	0.0	0.0	103.0	[]
-1.0	-1.0	['CYS', 'CYS', 'LYS', 'TYR', 'THR', 'ASP', 'CYS', 'PRO']	1342.0	7.0	F3S	matching_data/matching_site_to_native_ntf2_no_dump/fd/7fd1/1/all_match_info.json	-1.0	-1.0	0.0	0.0	0.0	103.0	[]
-1.0	-1.0	['LEU', 'VAL', 'ALA', 'LYS', 'MET', 'GLU', 'PHE', 'CYS', 'ALA', 'LEU', 'ALA', 'ASP']	1344.0	36.0	DB8	matching_data/matching_site_to_native_ntf2_no_dump/fd/6fdy/0/all_match_info.json	-1.0	-1.0	0.0	0.0	0.0	103.0	[]
4.0	46.0	['GLU', 'ARG']	1346.0	5.0	SO4	matching_data/matching_site_to_native_ntf2_no_dump/fd/5fd5/0/all_match_info.json	1.0	1.0	1.0	0.0	1.0	1.0	['1nwwA00.pdb.gz']
-1.0	-1.0	['ILE', 'LEU', 'SER']	1345.0	4.0	EDO	matching_data/matching_site_to_native_ntf2_no_dump/fd/5fd5/1/all_match_info.json	-1.0	-1.0	0.0	0.0	0.0	103.0	[]
3.0	50.0	['PHE', 'PRO', 'HIS']	1348.0	1.0	CL	matching_data/matching_site_to_native_ntf2_no_dump/fd/5fdf/0/all_match_info.json	1.0	1.0	1.0	0.0	1.0	1.0	['1nwwA00.pdb.gz']
-1.0	-1.0	['GLN', 'PRO', 'ARG', 'GLN', 'PRO', 'GLY', 'ARG']	1347.0	4.0	ACT	matching_data/matching_site_to_native_ntf2_no_dump/fd/5fdf/1/all_match_info.json	-1.0	-1.0	0.0	0.0	0.0	103.0	[]
-1.0	-1.0	['PRO', 'ILE', 'ASP', 'THR', 'VAL', 'PRO', 'ILE', 'ILE', 'ALA', 'HIS', 'ARG', 'GLY', 'SER', 'ASN', 'ALA', 'LYS']	1350.0	31.0	ATP	matching_data/matching_site_to_native_ntf2_no_dump/fd/3fdx/0/all_match_info.json	-1.0	-1.0	0.0	0.0	0.0	103.0	[]
1.0	45.0	['ASP', 'ASN']	1351.0	1.0	MG	matching_data/matching_site_to_native_ntf2_no_dump/fd/3fdx/2/all_match_info.json	6.0	6.0	1.0	0.0	1.0	6.0	['3cnxA00.pdb.gz']
2.0	22.0	['LYS', 'MET']	1349.0	3.0	FMT	matching_data/matching_site_to_native_ntf2_no_dump/fd/3fdx/1/all_match_info.json	1.0	1.0	1.0	0.0	1.0	1.0	['1nwwA00.pdb.gz']
-1.0	-1.0	['GLU', 'ASP']	1352.0	1.0	MG	matching_data/matching_site_to_native_ntf2_no_dump/fd/3fdg/0/all_match_info.json	-1.0	-1.0	0.0	0.0	0.0	103.0	[]
1.0	-1.0	['VAL', 'ALA', 'ARG']	1354.0	1.0	CL	matching_data/matching_site_to_native_ntf2_no_dump/fd/3fdb/0/all_match_info.json	44.0	-1.0	1.0	0.0	0.0	103.0	[]
1.0	18.0	['ILE', 'SER']	1353.0	4.0	EDO	matching_data/matching_site_to_native_ntf2_no_dump/fd/3fdb/1/all_match_info.json	7.0	26.0	2.0	0.0	1.0	26.0	['3k7cA00.pdb.gz']
-1.0	-1.0	['HIS', 'GLY', 'PHE', 'ASN', 'ARG', 'ARG']	1355.0	5.0	PO4	matching_data/matching_site_to_native_ntf2_no_dump/lc/1lc5/0/all_match_info.json	-1.0	-1.0	0.0	0.0	0.0	103.0	[]
1.0	42.0	['GLY', 'LYS']	1356.0	5.0	PO4	matching_data/matching_site_to_native_ntf2_no_dump/lc/6lcq/0/all_match_info.json	1.0	10.0	2.0	0.0	1.0	10.0	['3kkgA00.pdb.gz']
-1.0	-1.0	['GLY', 'VAL', 'SER', 'ARG', 'ARG']	1357.0	5.0	PO4	matching_data/matching_site_to_native_ntf2_no_dump/lc/1lc0/0/all_match_info.json	-1.0	-1.0	0.0	0.0	0.0	103.0	[]
3.0	276.0	['VAL', 'SER']	1358.0	1.0	CL	matching_data/matching_site_to_native_ntf2_no_dump/lc/3lcc/0/all_match_info.json	1.0	1.0	1.0	0.0	1.0	1.0	['1nwwA00.pdb.gz']
-1.0	-1.0	['ARG', 'PHE', 'ASP']	1360.0	6.0	GOL	matching_data/matching_site_to_native_ntf2_no_dump/lc/4lci/0/all_match_info.json	-1.0	-1.0	0.0	0.0	0.0	103.0	[]
2.0	67.0	['SER', 'ARG', 'ARG']	1359.0	3.0	FMT	matching_data/matching_site_to_native_ntf2_no_dump/lc/4lci/1/all_match_info.json	1.0	1.0	1.0	0.0	1.0	1.0	['1nwwA00.pdb.gz']
-1.0	-1.0	['SER', 'TYR', 'PHE', 'TRP']	1361.0	4.0	IPA	matching_data/matching_site_to_native_ntf2_no_dump/lc/4lcl/0/all_match_info.json	-1.0	-1.0	0.0	0.0	0.0	103.0	[]
-1.0	-1.0	['ALA', 'GLY', 'GLY', 'LYS', 'ASP', 'ARG', 'LYS']	1362.0	5.0	PO4	matching_data/matching_site_to_native_ntf2_no_dump/lc/5lc9/0/all_match_info.json	-1.0	-1.0	0.0	0.0	0.0	103.0	[]
-1.0	-1.0	['HIS', 'PHE', 'TYR', 'MET', 'GLY', 'ASP', 'CYS', 'ASN']	1363.0	10.0	URQ	matching_data/matching_site_to_native_ntf2_no_dump/lc/4lcq/0/all_match_info.json	-1.0	-1.0	0.0	0.0	0.0	103.0	[]
-1.0	-1.0	['PRO', 'GLY', 'VAL', 'GLY', 'LYS', 'SER', 'THR', 'ASN', 'LYS', 'ASP', 'SER', 'GLY', 'LEU']	1364.0	28.0	GDP	matching_data/matching_site_to_native_ntf2_no_dump/lc/4lc1/0/all_match_info.json	-1.0	-1.0	0.0	0.0	0.0	103.0	[]
-1.0	-1.0	['HIS', 'SER', 'PHE', 'ASN', 'GLU', 'PRO', 'ILE', 'TRP', 'THR', 'HIS', 'ASN', 'THR', 'ILE', 'ARG', 'ARG', 'ASP']	1365.0	53.0	FAD	matching_data/matching_site_to_native_ntf2_no_dump/lc/3lcm/0/all_match_info.json	-1.0	-1.0	0.0	0.0	0.0	103.0	[]
-1.0	-1.0	['PHE', 'TYR', 'TRP', 'HIS', 'ASP', 'HIS', 'ASN', 'HIS']	1367.0	19.0	6TJ	matching_data/matching_site_to_native_ntf2_no_dump/lc/5lcf/0/all_match_info.json	-1.0	-1.0	0.0	0.0	0.0	103.0	[]
1.0	37.0	['TRP', 'GLN']	1366.0	6.0	GOL	matching_data/matching_site_to_native_ntf2_no_dump/lc/5lcf/1/all_match_info.json	1.0	1.0	1.0	0.0	1.0	1.0	['1nwwA00.pdb.gz']
-1.0	-1.0	['GLY', 'THR', 'TRP', 'SER', 'HIS', 'LYS', 'LYS']	1369.0	13.0	CIT	matching_data/matching_site_to_native_ntf2_no_dump/lc/4lc3/0/all_match_info.json	-1.0	-1.0	0.0	0.0	0.0	103.0	[]
-1.0	-1.0	['TRP', 'TYR', 'ARG']	1370.0	6.0	GOL	matching_data/matching_site_to_native_ntf2_no_dump/lc/4lc3/2/all_match_info.json	-1.0	-1.0	0.0	0.0	0.0	103.0	[]
-1.0	-1.0	['LYS', 'TYR', 'THR', 'GLU']	1368.0	4.0	EDO	matching_data/matching_site_to_native_ntf2_no_dump/lc/4lc3/1/all_match_info.json	-1.0	-1.0	0.0	0.0	0.0	103.0	[]
-1.0	-1.0	['GLU', 'HIS', 'GLU']	1372.0	1.0	CD	matching_data/matching_site_to_native_ntf2_no_dump/bx/5bxa/0/all_match_info.json	-1.0	-1.0	0.0	0.0	0.0	103.0	[]
5.0	97.0	['LEU', 'GLN']	1373.0	4.0	EDO	matching_data/matching_site_to_native_ntf2_no_dump/bx/5bxa/2/all_match_info.json	1.0	1.0	1.0	0.0	1.0	1.0	['1nwwA00.pdb.gz']
-1.0	-1.0	['LEU', 'TRP', 'ARG', 'ARG']	1371.0	12.0	MAN	matching_data/matching_site_to_native_ntf2_no_dump/bx/5bxa/1/all_match_info.json	-1.0	-1.0	0.0	0.0	0.0	103.0	[]
3.0	513.0	['ARG', 'LEU']	1375.0	1.0	CL	matching_data/matching_site_to_native_ntf2_no_dump/bx/6bxg/0/all_match_info.json	1.0	1.0	1.0	0.0	1.0	1.0	['1nwwA00.pdb.gz']
-1.0	-1.0	['SER', 'LEU', 'GLY', 'GLU']	1374.0	1.0	IOD	matching_data/matching_site_to_native_ntf2_no_dump/bx/6bxg/1/all_match_info.json	-1.0	-1.0	0.0	0.0	0.0	103.0	[]
-1.0	-1.0	['PHE', 'LEU', 'GLY', 'GLN', 'PRO']	1376.0	8.0	SF4	matching_data/matching_site_to_native_ntf2_no_dump/bx/6bxo/0/all_match_info.json	-1.0	-1.0	0.0	0.0	0.0	103.0	[]
2.0	33.0	['SER', 'HIS', 'HIS']	1378.0	1.0	BR	matching_data/matching_site_to_native_ntf2_no_dump/bx/6bxr/0/all_match_info.json	1.0	2.0	2.0	0.0	1.0	2.0	['3e99A00.pdb.gz']
-1.0	-1.0	['PHE', 'TYR', 'TYR', 'ASP', 'ASN', 'LEU']	1377.0	6.0	GOL	matching_data/matching_site_to_native_ntf2_no_dump/bx/6bxr/1/all_match_info.json	-1.0	-1.0	0.0	0.0	0.0	103.0	[]
1.0	324.0	['GLN', 'GLN']	1379.0	5.0	SO4	matching_data/matching_site_to_native_ntf2_no_dump/bx/6bxd/0/all_match_info.json	9.0	9.0	1.0	0.0	1.0	9.0	['3gzrB00.pdb.gz']
-1.0	-1.0	['LYS', 'ARG', 'ASN', 'HIS']	1381.0	4.0	BCT	matching_data/matching_site_to_native_ntf2_no_dump/bx/5bxi/0/all_match_info.json	-1.0	-1.0	0.0	0.0	0.0	103.0	[]
1.3333333333333333	-1.0	['TYR', 'LEU', 'LEU']	1380.0	7.0	PEG	matching_data/matching_site_to_native_ntf2_no_dump/bx/5bxi/1/all_match_info.json	22.0	-1.0	3.0	0.0	0.0	103.0	[]
2.0	14.0	['GLY', 'LYS']	1382.0	5.0	SO4	matching_data/matching_site_to_native_ntf2_no_dump/bx/3bxu/0/all_match_info.json	1.0	2.0	2.0	0.0	1.0	2.0	['3e99A00.pdb.gz']
-1.0	-1.0	['GLY', 'GLY', 'PHE', 'ILE', 'ASP', 'LYS', 'THR', 'ALA', 'ASP', 'ILE', 'LEU', 'ALA', 'ALA', 'THR', 'ILE', 'SER', 'THR', 'TYR', 'CYS', 'SER', 'ASN', 'ASN']	1383.0	44.0	NAD	matching_data/matching_site_to_native_ntf2_no_dump/bx/1bxk/0/all_match_info.json	-1.0	-1.0	0.0	0.0	0.0	103.0	[]
2.0	-1.0	['TYR', 'SER', 'LEU']	1385.0	5.0	SO4	matching_data/matching_site_to_native_ntf2_no_dump/bx/1bxo/0/all_match_info.json	80.0	-1.0	2.0	0.0	0.0	103.0	[]
-1.0	-1.0	['GLU', 'GLU', 'ASP', 'GLY', 'TYR', 'GLY', 'ASP', 'GLN', 'LEU', 'PHE', 'ASP', 'GLY', 'THR', 'THR', 'LEU', 'TYR', 'ILE']	1384.0	44.0	PP7	matching_data/matching_site_to_native_ntf2_no_dump/bx/1bxo/1/all_match_info.json	-1.0	-1.0	0.0	0.0	0.0	103.0	[]
-1.0	-1.0	['LYS', 'ALA', 'LYS']	1386.0	5.0	SO4	matching_data/matching_site_to_native_ntf2_no_dump/bx/1bx7/0/all_match_info.json	-1.0	-1.0	0.0	0.0	0.0	103.0	[]
3.0	31.0	['THR', 'TRP']	1388.0	4.0	EDO	matching_data/matching_site_to_native_ntf2_no_dump/bx/4bx5/0/all_match_info.json	1.0	1.0	1.0	0.0	1.0	1.0	['1nwwA00.pdb.gz']
-1.0	-1.0	['VAL', 'GLY', 'ASN', 'ALA', 'TRP', 'TRP', 'LEU', 'ASP', 'TRP']	1387.0	13.0	PG4	matching_data/matching_site_to_native_ntf2_no_dump/bx/4bx5/1/all_match_info.json	-1.0	-1.0	0.0	0.0	0.0	103.0	[]
-1.0	-1.0	['ASP', 'GLN', 'SER', 'TRP', 'GLN']	1391.0	15.0	EPE	matching_data/matching_site_to_native_ntf2_no_dump/bx/3bxp/0/all_match_info.json	-1.0	-1.0	0.0	0.0	0.0	103.0	[]
2.0	41.0	['TYR', 'SER', 'GLY']	1393.0	1.0	CL	matching_data/matching_site_to_native_ntf2_no_dump/bx/3bxp/3/all_match_info.json	4.0	4.0	1.0	0.0	1.0	4.0	['3k0zA00.pdb.gz']
-1.0	-1.0	['ARG', 'TYR', 'GLN']	1392.0	5.0	PGO	matching_data/matching_site_to_native_ntf2_no_dump/bx/3bxp/2/all_match_info.json	-1.0	-1.0	0.0	0.0	0.0	103.0	[]
-1.0	-1.0	['HIS', 'LEU', 'TRP', 'GLU', 'PHE', 'GLY', 'SER', 'HIS']	1390.0	5.0	PGR	matching_data/matching_site_to_native_ntf2_no_dump/bx/3bxp/1/all_match_info.json	-1.0	-1.0	0.0	0.0	0.0	103.0	[]
2.0	55.0	['ARG', 'ARG']	1394.0	5.0	SO4	matching_data/matching_site_to_native_ntf2_no_dump/bx/6bx8/0/all_match_info.json	1.0	1.0	1.0	0.0	1.0	1.0	['1nwwA00.pdb.gz']
4.0	2493.0	['THR', 'ASP']	1395.0	5.0	SO4	matching_data/matching_site_to_native_ntf2_no_dump/bx/5bxr/0/all_match_info.json	1.0	1.0	1.0	0.0	1.0	1.0	['1nwwA00.pdb.gz']
3.0	171.0	['LYS', 'LYS']	1396.0	5.0	SO4	matching_data/matching_site_to_native_ntf2_no_dump/bx/5bxo/0/all_match_info.json	25.0	25.0	1.0	0.0	1.0	25.0	['1q40D00.pdb.gz']
-1.0	-1.0	['ASP', 'ASP', 'ASP', 'ASP']	1398.0	1.0	MG	matching_data/matching_site_to_native_ntf2_no_dump/bx/4bx0/0/all_match_info.json	-1.0	-1.0	0.0	0.0	0.0	103.0	[]
2.0	13.0	['GLY', 'ARG']	1397.0	6.0	GOL	matching_data/matching_site_to_native_ntf2_no_dump/bx/4bx0/1/all_match_info.json	1.0	1.0	1.0	0.0	1.0	1.0	['1nwwA00.pdb.gz']
2.0	-1.0	['ARG', 'GLU', 'PHE']	1400.0	1.0	CL	matching_data/matching_site_to_native_ntf2_no_dump/bx/5bxy/0/all_match_info.json	55.0	-1.0	1.0	0.0	0.0	103.0	[]
-1.0	-1.0	['ALA', 'ASP', 'ASP']	1399.0	1.0	MG	matching_data/matching_site_to_native_ntf2_no_dump/bx/5bxy/1/all_match_info.json	-1.0	-1.0	0.0	0.0	0.0	103.0	[]
-1.0	-1.0	['GLN', 'ASP', 'LEU', 'ILE', 'VAL']	1402.0	1.0	CA	matching_data/matching_site_to_native_ntf2_no_dump/bx/3bx1/0/all_match_info.json	-1.0	-1.0	0.0	0.0	0.0	103.0	[]
2.0	9.0	['ALA', 'LEU']	1403.0	1.0	NA	matching_data/matching_site_to_native_ntf2_no_dump/bx/3bx1/2/all_match_info.json	1.0	1.0	1.0	0.0	1.0	1.0	['1nwwA00.pdb.gz']
2.0	-1.0	['GLY', 'GLY', 'TRP']	1401.0	1.0	CL	matching_data/matching_site_to_native_ntf2_no_dump/bx/3bx1/1/all_match_info.json	19.0	-1.0	1.0	0.0	0.0	103.0	[]
-1.0	-1.0	['HIS', 'GLY', 'CYS', 'ASN', 'TRP']	1405.0	5.0	SO4	matching_data/matching_site_to_native_ntf2_no_dump/bx/3bx4/0/all_match_info.json	-1.0	-1.0	0.0	0.0	0.0	103.0	[]
-1.0	-1.0	['TRP', 'HIS', 'TRP', 'TRP']	1404.0	6.0	GOL	matching_data/matching_site_to_native_ntf2_no_dump/bx/3bx4/1/all_match_info.json	-1.0	-1.0	0.0	0.0	0.0	103.0	[]
-1.0	-1.0	['GLY', 'ASN', 'SER', 'THR', 'PHE']	1407.0	1.0	CL	matching_data/matching_site_to_native_ntf2_no_dump/bx/1bx4/0/all_match_info.json	-1.0	-1.0	0.0	0.0	0.0	103.0	[]
-1.0	-1.0	['ASN', 'LEU', 'ASP', 'GLY', 'SER', 'CYS', 'LEU', 'ALA', 'PHE', 'ASP']	1408.0	19.0	ADN	matching_data/matching_site_to_native_ntf2_no_dump/bx/1bx4/2/all_match_info.json	-1.0	-1.0	0.0	0.0	0.0	103.0	[]
-1.0	-1.0	['SER', 'GLU', 'ASN', 'ASP']	1406.0	1.0	MG	matching_data/matching_site_to_native_ntf2_no_dump/bx/1bx4/1/all_match_info.json	-1.0	-1.0	0.0	0.0	0.0	103.0	[]
-1.0	-1.0	['HIS', 'PHE', 'ARG', 'ARG']	1410.0	13.0	PG4	matching_data/matching_site_to_native_ntf2_no_dump/nm/4nmc/0/all_match_info.json	-1.0	-1.0	0.0	0.0	0.0	103.0	[]
2.0	-1.0	['LYS', 'TYR', 'ARG', 'ARG']	1412.0	6.0	2OP	matching_data/matching_site_to_native_ntf2_no_dump/nm/4nmc/3/all_match_info.json	85.0	-1.0	2.0	0.0	0.0	103.0	[]
-1.0	-1.0	['MET', 'VAL', 'GLN', 'TYR', 'ARG', 'VAL', 'LYS', 'GLY', 'ALA', 'TYR', 'TRP', 'THR', 'ILE', 'LYS', 'ALA', 'SER', 'HIS', 'ASN', 'GLN', 'VAL', 'LEU', 'TYR', 'GLU', 'GLU', 'SER', 'PHE']	1411.0	53.0	FAD	matching_data/matching_site_to_native_ntf2_no_dump/nm/4nmc/2/all_match_info.json	-1.0	-1.0	0.0	0.0	0.0	103.0	[]
-1.0	-1.0	['VAL', 'GLU', 'ILE']	1409.0	1.0	K	matching_data/matching_site_to_native_ntf2_no_dump/nm/4nmc/1/all_match_info.json	-1.0	-1.0	0.0	0.0	0.0	103.0	[]
-1.0	-1.0	['GLY', 'GLY', 'PRO', 'SER', 'GLU', 'ARG', 'GLY', 'THR', 'TRP', 'TYR', 'SER', 'MET', 'LEU', 'VAL', 'ASN', 'MET', 'HIS', 'VAL', 'THR', 'GLY', 'THR', 'TYR', 'PHE']	1414.0	53.0	FAD	matching_data/matching_site_to_native_ntf2_no_dump/nm/5nmx/0/all_match_info.json	-1.0	-1.0	0.0	0.0	0.0	103.0	[]
2.0	99.0	['GLU', 'GLU']	1415.0	1.0	MG	matching_data/matching_site_to_native_ntf2_no_dump/nm/5nmx/2/all_match_info.json	22.0	22.0	1.0	0.0	1.0	22.0	['4x2oA00.pdb.gz']
-1.0	-1.0	['LEU', 'PHE', 'ASN', 'VAL', 'GLY', 'GLY', 'PRO', 'SER', 'ASP', 'ARG', 'LYS', 'THR', 'GLY']	1413.0	48.0	NAP	matching_data/matching_site_to_native_ntf2_no_dump/nm/5nmx/1/all_match_info.json	-1.0	-1.0	0.0	0.0	0.0	103.0	[]
3.0	994.0	['MET', 'LYS', 'GLY']	1416.0	5.0	SO4	matching_data/matching_site_to_native_ntf2_no_dump/nm/3nmw/0/all_match_info.json	1.0	1.0	1.0	0.0	1.0	1.0	['1nwwA00.pdb.gz']
-1.0	-1.0	['GLY', 'TRP', 'LEU']	1417.0	1.0	CL	matching_data/matching_site_to_native_ntf2_no_dump/nm/4nmw/0/all_match_info.json	-1.0	-1.0	0.0	0.0	0.0	103.0	[]
-1.0	-1.0	['TYR', 'PHE', 'VAL', 'ASP', 'LYS']	1418.0	10.0	PGE	matching_data/matching_site_to_native_ntf2_no_dump/nm/5nm7/0/all_match_info.json	-1.0	-1.0	0.0	0.0	0.0	103.0	[]
-1.0	-1.0	['ARG', 'ARG', 'ARG', 'ALA']	1419.0	6.0	GOL	matching_data/matching_site_to_native_ntf2_no_dump/nm/5nmz/0/all_match_info.json	-1.0	-1.0	0.0	0.0	0.0	103.0	[]
-1.0	-1.0	['GLU', 'ASP', 'GLU']	1420.0	1.0	MG	matching_data/matching_site_to_native_ntf2_no_dump/nm/6nmn/0/all_match_info.json	-1.0	-1.0	0.0	0.0	0.0	103.0	[]
1.0	-1.0	['THR', 'LYS']	1422.0	4.0	EDO	matching_data/matching_site_to_native_ntf2_no_dump/nm/4nmu/0/all_match_info.json	26.0	-1.0	1.0	0.0	0.0	103.0	[]
2.0	451.0	['ILE', 'GLU', 'GLN']	1423.0	4.0	ACY	matching_data/matching_site_to_native_ntf2_no_dump/nm/4nmu/2/all_match_info.json	51.0	51.0	1.0	0.0	1.0	51.0	['3fljA00.pdb.gz']
-1.0	-1.0	['THR', 'GLU', 'PHE', 'GLN']	1421.0	6.0	GOL	matching_data/matching_site_to_native_ntf2_no_dump/nm/4nmu/1/all_match_info.json	-1.0	-1.0	0.0	0.0	0.0	103.0	[]
-1.0	-1.0	['SER', 'SER', 'THR', 'PHE', 'PRO', 'VAL', 'LEU', 'SER']	1424.0	6.0	GOL	matching_data/matching_site_to_native_ntf2_no_dump/nm/5nmv/0/all_match_info.json	-1.0	-1.0	0.0	0.0	0.0	103.0	[]
-1.0	-1.0	['ASP', 'MET', 'TYR', 'TYR', 'HIS', 'ILE', 'LEU', 'HIS', 'VAL', 'ARG']	1425.0	18.0	KU1	matching_data/matching_site_to_native_ntf2_no_dump/nm/6nmq/0/all_match_info.json	-1.0	-1.0	0.0	0.0	0.0	103.0	[]
2.0	41.0	['ASP', 'SER']	1427.0	1.0	NA	matching_data/matching_site_to_native_ntf2_no_dump/nm/5nm4/0/all_match_info.json	2.0	2.0	1.0	0.0	1.0	2.0	['3e99A00.pdb.gz']
-1.0	-1.0	['PHE', 'GLU', 'MET', 'LEU', 'HIS', 'ASN', 'MET', 'ILE']	1426.0	25.0	ZMA	matching_data/matching_site_to_native_ntf2_no_dump/nm/5nm4/1/all_match_info.json	-1.0	-1.0	0.0	0.0	0.0	103.0	[]
3.7777777777777777	-1.0	['PRO', 'GLY', 'ILE', 'ALA', 'ASP']	1429.0	5.0	SO4	matching_data/matching_site_to_native_ntf2_no_dump/nm/1nmd/0/all_match_info.json	21.0	-1.0	9.0	0.0	0.0	103.0	[]
-1.0	-1.0	['GLY', 'ASP', 'GLU', 'VAL']	1430.0	1.0	CA	matching_data/matching_site_to_native_ntf2_no_dump/nm/1nmd/2/all_match_info.json	-1.0	-1.0	0.0	0.0	0.0	103.0	[]
-1.0	-1.0	['ARG', 'THR', 'ALA']	1428.0	3.0	SO2	matching_data/matching_site_to_native_ntf2_no_dump/nm/1nmd/1/all_match_info.json	-1.0	-1.0	0.0	0.0	0.0	103.0	[]
-1.0	-1.0	['TRP', 'ASN', 'TYR', 'GLU', 'SER', 'TRP', 'TRP', 'ILE', 'PHE', 'TRP', 'TYR', 'THR']	1431.0	18.0	VIB	matching_data/matching_site_to_native_ntf2_no_dump/nm/4nmy/0/all_match_info.json	-1.0	-1.0	0.0	0.0	0.0	103.0	[]
-1.0	-1.0	['MET', 'VAL', 'GLN', 'TYR', 'ARG', 'VAL', 'LYS', 'GLY', 'ALA', 'TYR', 'TRP', 'THR', 'ILE', 'LYS', 'ALA', 'SER', 'HIS', 'ASN', 'GLN', 'VAL', 'LEU', 'TYR', 'GLU', 'SER', 'PHE']	1433.0	53.0	FAD	matching_data/matching_site_to_native_ntf2_no_dump/nm/4nm9/0/all_match_info.json	-1.0	-1.0	0.0	0.0	0.0	103.0	[]
-1.0	-1.0	['TYR', 'TRP', 'ASP']	1432.0	4.0	EDO	matching_data/matching_site_to_native_ntf2_no_dump/nm/4nm9/1/all_match_info.json	-1.0	-1.0	0.0	0.0	0.0	103.0	[]
-1.0	-1.0	['LEU', 'SER', 'ASP', 'LYS', 'ASN', 'ILE', 'ILE']	1435.0	6.0	GOL	matching_data/matching_site_to_native_ntf2_no_dump/tu/5tuk/0/all_match_info.json	-1.0	-1.0	0.0	0.0	0.0	103.0	[]
-1.0	-1.0	['ILE', 'GLY', 'GLY', 'ILE', 'ALA', 'GLU', 'ARG', 'ARG', 'GLY', 'GLY', 'HIS', 'ARG', 'ASP', 'GLY', 'THR', 'PHE', 'TYR', 'ASP', 'PRO', 'GLY']	1434.0	53.0	FAD	matching_data/matching_site_to_native_ntf2_no_dump/tu/5tuk/1/all_match_info.json	-1.0	-1.0	0.0	0.0	0.0	103.0	[]
-1.0	-1.0	['ARG', 'GLN', 'ASN']	1436.0	1.0	BR	matching_data/matching_site_to_native_ntf2_no_dump/tu/3tu8/0/all_match_info.json	-1.0	-1.0	0.0	0.0	0.0	103.0	[]
5.0	448.0	['MET', 'GLN']	1438.0	4.0	EDO	matching_data/matching_site_to_native_ntf2_no_dump/tu/1tu1/0/all_match_info.json	1.0	1.0	1.0	0.0	1.0	1.0	['1nwwA00.pdb.gz']
-1.0	-1.0	['TRP', 'LEU', 'TRP']	1439.0	7.0	PEG	matching_data/matching_site_to_native_ntf2_no_dump/tu/1tu1/2/all_match_info.json	-1.0	-1.0	0.0	0.0	0.0	103.0	[]
1.0	36.0	['PRO', 'HIS']	1437.0	5.0	SO4	matching_data/matching_site_to_native_ntf2_no_dump/tu/1tu1/1/all_match_info.json	10.0	10.0	1.0	0.0	1.0	10.0	['3kkgA00.pdb.gz']
-1.0	-1.0	['ILE', 'ALA', 'GLU', 'LEU', 'MET', 'VAL', 'PHE', 'GLU', 'TYR', 'ILE', 'LEU', 'HIS', 'LYS', 'LEU', 'SER', 'ASP']	1440.0	39.0	0LI	matching_data/matching_site_to_native_ntf2_no_dump/tu/6tu9/0/all_match_info.json	-1.0	-1.0	0.0	0.0	0.0	103.0	[]
3.0	10516.0	['ARG', 'VAL', 'GLY', 'TYR', 'ASP']	1441.0	4.0	ACT	matching_data/matching_site_to_native_ntf2_no_dump/tu/1tuh/0/all_match_info.json	53.0	53.0	1.0	0.0	1.0	53.0	['1tuhA00.pdb.gz']
-1.0	-1.0	['PHE', 'LEU', 'PHE', 'LYS', 'GLN', 'LEU', 'SER', 'ARG', 'ASP']	1443.0	20.0	GSH	matching_data/matching_site_to_native_ntf2_no_dump/tu/1tu7/0/all_match_info.json	-1.0	-1.0	0.0	0.0	0.0	103.0	[]
-1.0	-1.0	['ARG', 'ASP', 'LYS']	1442.0	6.0	GOL	matching_data/matching_site_to_native_ntf2_no_dump/tu/1tu7/1/all_match_info.json	-1.0	-1.0	0.0	0.0	0.0	103.0	[]
-1.0	-1.0	['ALA', 'GLU', 'PHE', 'TYR', 'ARG', 'PHE', 'SER', 'ASP', 'LEU', 'GLU', 'LEU', 'ASN', 'GLY', 'ARG', 'ALA', 'SER', 'PHE', 'TYR']	1445.0	49.0	38H	matching_data/matching_site_to_native_ntf2_no_dump/tu/4tuh/0/all_match_info.json	-1.0	-1.0	0.0	0.0	0.0	103.0	[]
-1.0	-1.0	['ALA', 'ALA', 'ARG', 'ARG']	1446.0	4.0	ACT	matching_data/matching_site_to_native_ntf2_no_dump/tu/4tuh/2/all_match_info.json	-1.0	-1.0	0.0	0.0	0.0	103.0	[]
-1.0	-1.0	['GLU', 'ASN', 'TYR']	1444.0	4.0	EDO	matching_data/matching_site_to_native_ntf2_no_dump/tu/4tuh/1/all_match_info.json	-1.0	-1.0	0.0	0.0	0.0	103.0	[]
2.0	-1.0	['LYS', 'LEU', 'ARG']	1448.0	5.0	SO4	matching_data/matching_site_to_native_ntf2_no_dump/tu/3tut/0/all_match_info.json	54.0	-1.0	1.0	0.0	0.0	103.0	[]
3.0	12.0	['ARG', 'ALA']	1447.0	4.0	EDO	matching_data/matching_site_to_native_ntf2_no_dump/tu/3tut/1/all_match_info.json	1.0	1.0	1.0	0.0	1.0	1.0	['1nwwA00.pdb.gz']
-1.0	-1.0	['LEU', 'ILE', 'TRP', 'TYR', 'ILE', 'LEU', 'TYR', 'MET', 'ILE', 'THR', 'LEU', 'ARG', 'VAL', 'LEU', 'LEU', 'PHE', 'CYS', 'LEU', 'LEU', 'VAL', 'THR', 'TRP', 'PHE', 'MET', 'TRP', 'ILE']	1450.0	41.0	ECH	matching_data/matching_site_to_native_ntf2_no_dump/tu/5tux/0/all_match_info.json	-1.0	-1.0	0.0	0.0	0.0	103.0	[]
-1.0	-1.0	['PRO', 'GLY', 'GLU', 'PRO', 'TRP']	1449.0	6.0	GOL	matching_data/matching_site_to_native_ntf2_no_dump/tu/5tux/1/all_match_info.json	-1.0	-1.0	0.0	0.0	0.0	103.0	[]
-1.0	-1.0	['TYR', 'GLU', 'LEU', 'ILE']	1451.0	13.0	VK3	matching_data/matching_site_to_native_ntf2_no_dump/tu/1tuv/0/all_match_info.json	-1.0	-1.0	0.0	0.0	0.0	103.0	[]
3.1538461538461537	37.0	['SER', 'ASN', 'HIS', 'LYS']	1453.0	5.0	SO4	matching_data/matching_site_to_native_ntf2_no_dump/tu/5tui/0/all_match_info.json	8.0	33.0	13.0	0.0	1.0	33.0	['3gwrB00.pdb.gz']
-1.0	-1.0	['ASP', 'ARG', 'GLY', 'PHE', 'VAL', 'THR', 'PHE', 'MET', 'PRO', 'LEU', 'SER']	1454.0	33.0	CTC	matching_data/matching_site_to_native_ntf2_no_dump/tu/5tui/2/all_match_info.json	-1.0	-1.0	0.0	0.0	0.0	103.0	[]
-1.0	-1.0	['ILE', 'GLY', 'VAL', 'GLY', 'VAL', 'ALA', 'GLU', 'LYS', 'GLN', 'LEU', 'ASP', 'ARG', 'SER', 'ASP', 'GLY', 'TYR', 'ASP', 'PRO', 'GLY', 'GLY', 'ASN']	1452.0	53.0	FAD	matching_data/matching_site_to_native_ntf2_no_dump/tu/5tui/1/all_match_info.json	-1.0	-1.0	0.0	0.0	0.0	103.0	[]
-1.0	-1.0	['CYS', 'SER', 'ALA', 'PRO', 'SER']	1456.0	1.0	IOD	matching_data/matching_site_to_native_ntf2_no_dump/tu/1tuk/0/all_match_info.json	-1.0	-1.0	0.0	0.0	0.0	103.0	[]
-1.0	-1.0	['PHE', 'ALA', 'ILE', 'ARG', 'ALA', 'LEU', 'PRO', 'CYS']	1455.0	32.0	PGM	matching_data/matching_site_to_native_ntf2_no_dump/tu/1tuk/1/all_match_info.json	-1.0	-1.0	0.0	0.0	0.0	103.0	[]
2.0	-1.0	['LYS', 'ASN', 'LYS', 'ASP']	1458.0	8.0	TTN	matching_data/matching_site_to_native_ntf2_no_dump/tu/5tu0/0/all_match_info.json	35.0	-1.0	6.0	0.0	0.0	103.0	[]
-1.0	-1.0	['GLU', 'LYS', 'TYR', 'LYS', 'TRP', 'VAL']	1457.0	10.0	PGE	matching_data/matching_site_to_native_ntf2_no_dump/tu/5tu0/1/all_match_info.json	-1.0	-1.0	0.0	0.0	0.0	103.0	[]
-1.0	-1.0	['PHE', 'ILE', 'LYS', 'PHE', 'THR', 'GLN', 'LEU', 'LEU', 'SER', 'HIS', 'LEU', 'ILE', 'LEU', 'TYR', 'TRP']	1460.0	43.0	HEM	matching_data/matching_site_to_native_ntf2_no_dump/tu/1tu9/0/all_match_info.json	-1.0	-1.0	0.0	0.0	0.0	103.0	[]
-1.0	-1.0	['ASP', 'TYR', 'MET', 'LYS']	1461.0	4.0	EDO	matching_data/matching_site_to_native_ntf2_no_dump/tu/1tu9/2/all_match_info.json	-1.0	-1.0	0.0	0.0	0.0	103.0	[]
-1.0	-1.0	['TYR', 'PHE', 'LEU', 'TRP']	1459.0	5.0	PPI	matching_data/matching_site_to_native_ntf2_no_dump/tu/1tu9/1/all_match_info.json	-1.0	-1.0	0.0	0.0	0.0	103.0	[]
-1.0	-1.0	['ASP', 'GLU', 'CYS', 'ASP']	1463.0	1.0	MG	matching_data/matching_site_to_native_ntf2_no_dump/lt/5ltn/0/all_match_info.json	-1.0	-1.0	0.0	0.0	0.0	103.0	[]
3.0	55.0	['LYS', 'GLU']	1462.0	6.0	GOL	matching_data/matching_site_to_native_ntf2_no_dump/lt/5ltn/1/all_match_info.json	1.0	1.0	1.0	0.0	1.0	1.0	['1nwwA00.pdb.gz']
-1.0	-1.0	['GLU', 'ASP', 'ASP', 'ILE']	1465.0	1.0	MN	matching_data/matching_site_to_native_ntf2_no_dump/lt/2ltn/0/all_match_info.json	-1.0	-1.0	0.0	0.0	0.0	103.0	[]
-1.0	-1.0	['ASP', 'ASP', 'PHE', 'ASN', 'ASP']	1464.0	1.0	CA	matching_data/matching_site_to_native_ntf2_no_dump/lt/2ltn/1/all_match_info.json	-1.0	-1.0	0.0	0.0	0.0	103.0	[]
-1.0	-1.0	['TYR', 'VAL', 'TRP', 'VAL', 'SER', 'ALA']	1467.0	6.0	GOL	matching_data/matching_site_to_native_ntf2_no_dump/lt/5lt5/0/all_match_info.json	-1.0	-1.0	0.0	0.0	0.0	103.0	[]
5.0	408.0	['GLU', 'ARG']	1466.0	1.0	CL	matching_data/matching_site_to_native_ntf2_no_dump/lt/5lt5/1/all_match_info.json	1.0	1.0	1.0	0.0	1.0	1.0	['1nwwA00.pdb.gz']
-1.0	-1.0	['LYS', 'TRP', 'HIS', 'TYR', 'TYR', 'ARG', 'PHE', 'MET', 'ASN', 'HIS', 'TYR', 'GLN', 'CYS', 'PHE', 'LEU']	1468.0	27.0	SFG	matching_data/matching_site_to_native_ntf2_no_dump/lt/5lt8/0/all_match_info.json	-1.0	-1.0	0.0	0.0	0.0	103.0	[]
-1.0	-1.0	['THR', 'LYS', 'SER', 'ARG', 'ARG']	1471.0	4.0	BEF	matching_data/matching_site_to_native_ntf2_no_dump/lt/5ltj/0/all_match_info.json	-1.0	-1.0	0.0	0.0	0.0	103.0	[]
-1.0	-1.0	['GLN', 'LYS', 'ARG']	1473.0	5.0	SO4	matching_data/matching_site_to_native_ntf2_no_dump/lt/5ltj/3/all_match_info.json	-1.0	-1.0	0.0	0.0	0.0	103.0	[]
-1.0	-1.0	['PHE', 'PRO', 'TYR', 'GLU', 'LEU']	1472.0	8.0	MPD	matching_data/matching_site_to_native_ntf2_no_dump/lt/5ltj/2/all_match_info.json	-1.0	-1.0	0.0	0.0	0.0	103.0	[]
-1.0	-1.0	['ARG', 'ILE', 'ARG', 'ARG']	1469.0	1.0	CL	matching_data/matching_site_to_native_ntf2_no_dump/lt/5ltj/4/all_match_info.json	-1.0	-1.0	0.0	0.0	0.0	103.0	[]
1.0	-1.0	['THR', 'ASP', 'GLU']	1470.0	1.0	MG	matching_data/matching_site_to_native_ntf2_no_dump/lt/5ltj/1/all_match_info.json	53.0	-1.0	1.0	0.0	0.0	103.0	[]
2.0	11.0	['ILE', 'ASP', 'LEU']	1474.0	1.0	NA	matching_data/matching_site_to_native_ntf2_no_dump/lt/5ltl/0/all_match_info.json	17.0	32.0	2.0	0.0	1.0	32.0	['1idpA00.pdb.gz']
-1.0	-1.0	['THR', 'SER', 'SER', 'GLY', 'LYS', 'VAL']	1476.0	5.0	SO4	matching_data/matching_site_to_native_ntf2_no_dump/lt/5lt1/0/all_match_info.json	-1.0	-1.0	0.0	0.0	0.0	103.0	[]
2.0	49.0	['LYS', 'HIS']	1475.0	4.0	ACT	matching_data/matching_site_to_native_ntf2_no_dump/lt/5lt1/1/all_match_info.json	1.0	1.0	1.0	0.0	1.0	1.0	['1nwwA00.pdb.gz']
-1.0	-1.0	['TYR', 'LEU', 'TRP', 'PHE', 'TRP', 'HIS', 'PRO', 'VAL', 'PHE', 'LEU', 'ARG', 'ASN', 'MET', 'PHE', 'TYR', 'LYS']	1478.0	43.0	HEM	matching_data/matching_site_to_native_ntf2_no_dump/lt/5lte/0/all_match_info.json	-1.0	-1.0	0.0	0.0	0.0	103.0	[]
1.0	13.0	['MET', 'SER']	1477.0	6.0	ETX	matching_data/matching_site_to_native_ntf2_no_dump/lt/5lte/1/all_match_info.json	1.0	1.0	1.0	0.0	1.0	1.0	['1nwwA00.pdb.gz']
-1.0	-1.0	['LYS', 'HIS', 'LEU', 'GLU']	1480.0	3.0	SCN	matching_data/matching_site_to_native_ntf2_no_dump/lt/5lt7/0/all_match_info.json	-1.0	-1.0	0.0	0.0	0.0	103.0	[]
-1.0	-1.0	['LYS', 'TRP', 'TYR', 'HIS', 'TYR', 'TYR', 'SER', 'ARG', 'PHE', 'MET', 'ASN', 'HIS', 'TYR', 'GLN', 'CYS', 'PHE', 'LEU']	1479.0	31.0	76L	matching_data/matching_site_to_native_ntf2_no_dump/lt/5lt7/1/all_match_info.json	-1.0	-1.0	0.0	0.0	0.0	103.0	[]
-1.0	-1.0	['ARG', 'TYR', 'THR', 'SER']	1481.0	6.0	GOL	matching_data/matching_site_to_native_ntf2_no_dump/lt/4lty/0/all_match_info.json	-1.0	-1.0	0.0	0.0	0.0	103.0	[]
-1.0	-1.0	['GLY', 'GLY', 'TYR', 'TRP', 'ASP', 'ALA', 'SER', 'LEU', 'ALA', 'ASN', 'LEU', 'THR', 'TYR', 'LYS', 'ALA', 'GLY', 'PRO', 'LEU', 'SER', 'ARG', 'ALA']	1483.0	44.0	NAD	matching_data/matching_site_to_native_ntf2_no_dump/lt/3lt0/0/all_match_info.json	-1.0	-1.0	0.0	0.0	0.0	103.0	[]
-1.0	-1.0	['ALA', 'ASN', 'ALA', 'VAL', 'TYR', 'TYR', 'MET', 'ALA', 'ALA', 'ILE']	1482.0	18.0	FT1	matching_data/matching_site_to_native_ntf2_no_dump/lt/3lt0/1/all_match_info.json	-1.0	-1.0	0.0	0.0	0.0	103.0	[]
-1.0	-1.0	['GLU', 'ASP', 'ASP']	1485.0	1.0	MG	matching_data/matching_site_to_native_ntf2_no_dump/cf/3cfx/0/all_match_info.json	-1.0	-1.0	0.0	0.0	0.0	103.0	[]
0.0	17.0	['ASN', 'LEU']	1486.0	6.0	GOL	matching_data/matching_site_to_native_ntf2_no_dump/cf/3cfx/2/all_match_info.json	26.0	26.0	1.0	0.0	1.0	26.0	['3k7cA00.pdb.gz']
-1.0	-1.0	['ALA', 'GLY', 'SER', 'GLY', 'SER', 'ALA', 'ASP', 'PRO', 'ALA', 'ARG', 'MET', 'GLU']	1484.0	5.0	WO4	matching_data/matching_site_to_native_ntf2_no_dump/cf/3cfx/1/all_match_info.json	-1.0	-1.0	0.0	0.0	0.0	103.0	[]
-1.0	-1.0	['ASP', 'GLY', 'GLU', 'GLU']	1488.0	1.0	MG	matching_data/matching_site_to_native_ntf2_no_dump/cf/2cfm/0/all_match_info.json	-1.0	-1.0	0.0	0.0	0.0	103.0	[]
-1.0	-1.0	['LEU', 'ALA', 'GLU', 'ILE', 'LYS', 'TYR', 'ARG', 'GLU', 'PHE', 'MET', 'LYS', 'TRP']	1487.0	23.0	AMP	matching_data/matching_site_to_native_ntf2_no_dump/cf/2cfm/1/all_match_info.json	-1.0	-1.0	0.0	0.0	0.0	103.0	[]
-1.0	-1.0	['ARG', 'GLY', 'ARG', 'GLY', 'GLY']	1490.0	15.0	EPE	matching_data/matching_site_to_native_ntf2_no_dump/cf/2cf7/0/all_match_info.json	-1.0	-1.0	0.0	0.0	0.0	103.0	[]
1.0	-1.0	['GLY', 'THR', 'ILE']	1491.0	1.0	CL	matching_data/matching_site_to_native_ntf2_no_dump/cf/2cf7/2/all_match_info.json	38.0	-1.0	2.0	0.0	0.0	103.0	[]
-1.0	-1.0	['ASP', 'ASP', 'ASP']	1489.0	1.0	CA	matching_data/matching_site_to_native_ntf2_no_dump/cf/2cf7/1/all_match_info.json	-1.0	-1.0	0.0	0.0	0.0	103.0	[]
-1.0	-1.0	['THR', 'THR', 'PHE']	1493.0	7.0	PEG	matching_data/matching_site_to_native_ntf2_no_dump/cf/2cfu/0/all_match_info.json	-1.0	-1.0	0.0	0.0	0.0	103.0	[]
-1.0	-1.0	['ASP', 'GLU', 'GLU']	1494.0	1.0	ZN	matching_data/matching_site_to_native_ntf2_no_dump/cf/2cfu/2/all_match_info.json	-1.0	-1.0	0.0	0.0	0.0	103.0	[]
1.0	29.0	['TYR', 'ARG']	1492.0	4.0	IPA	matching_data/matching_site_to_native_ntf2_no_dump/cf/2cfu/1/all_match_info.json	36.0	36.0	1.0	0.0	1.0	36.0	['3b8lA01.pdb.gz']
-1.0	-1.0	['ASN', 'GLU', 'ASP']	1496.0	1.0	CA	matching_data/matching_site_to_native_ntf2_no_dump/cf/5cfe/0/all_match_info.json	-1.0	-1.0	0.0	0.0	0.0	103.0	[]
-1.0	-1.0	['ALA', 'TRP', 'TRP']	1495.0	7.0	PEG	matching_data/matching_site_to_native_ntf2_no_dump/cf/5cfe/1/all_match_info.json	-1.0	-1.0	0.0	0.0	0.0	103.0	[]
-1.0	-1.0	['GLU', 'LYS', 'ASP', 'VAL', 'GLU']	1497.0	1.0	MG	matching_data/matching_site_to_native_ntf2_no_dump/cf/5cfa/0/all_match_info.json	-1.0	-1.0	0.0	0.0	0.0	103.0	[]
-1.0	-1.0	['LEU', 'LYS', 'ASN', 'LYS', 'LEU', 'GLU']	1498.0	6.0	GOL	matching_data/matching_site_to_native_ntf2_no_dump/cf/2cfe/0/all_match_info.json	-1.0	-1.0	0.0	0.0	0.0	103.0	[]
-1.0	-1.0	['PHE', 'ILE', 'GLN', 'GLN', 'ALA', 'ALA', 'TYR']	1500.0	8.0	MPD	matching_data/matching_site_to_native_ntf2_no_dump/cf/5cfv/0/all_match_info.json	-1.0	-1.0	0.0	0.0	0.0	103.0	[]
2.0	101.0	['ILE', 'PRO', 'ASN']	1499.0	6.0	GOL	matching_data/matching_site_to_native_ntf2_no_dump/cf/5cfv/1/all_match_info.json	1.0	4.0	3.0	0.0	1.0	4.0	['3k0zA00.pdb.gz']
1.0	-1.0	['ALA', 'HIS', 'PHE']	1502.0	1.0	K	matching_data/matching_site_to_native_ntf2_no_dump/cf/4cfs/0/all_match_info.json	44.0	-1.0	1.0	0.0	0.0	103.0	[]
-1.0	-1.0	['LYS', 'ARG', 'HIS', 'ARG', 'VAL']	1503.0	10.0	TAR	matching_data/matching_site_to_native_ntf2_no_dump/cf/4cfs/2/all_match_info.json	-1.0	-1.0	0.0	0.0	0.0	103.0	[]
-1.0	-1.0	['TRP', 'HIS', 'HIS', 'HIS', 'TRP', 'TRP', 'SER', 'ILE']	1501.0	13.0	HQD	matching_data/matching_site_to_native_ntf2_no_dump/cf/4cfs/1/all_match_info.json	-1.0	-1.0	0.0	0.0	0.0	103.0	[]
-1.0	-1.0	['HIS', 'LYS', 'TYR', 'LYS']	1504.0	5.0	SO4	matching_data/matching_site_to_native_ntf2_no_dump/cf/5cfj/0/all_match_info.json	-1.0	-1.0	0.0	0.0	0.0	103.0	[]
-1.0	-1.0	['SER', 'TYR', 'GLY', 'TYR', 'ARG', 'PHE', 'ARG', 'TYR', 'GLU', 'THR', 'PRO', 'SER', 'TYR', 'GLY', 'TYR', 'ARG', 'PHE', 'ARG', 'TYR', 'GLU', 'THR', 'PRO']	1506.0	46.0	C2E	matching_data/matching_site_to_native_ntf2_no_dump/cf/5cfl/0/all_match_info.json	-1.0	-1.0	0.0	0.0	0.0	103.0	[]
-1.0	-1.0	['LEU', 'ARG', 'GLN', 'VAL', 'THR', 'LYS']	1505.0	13.0	FLC	matching_data/matching_site_to_native_ntf2_no_dump/cf/5cfl/1/all_match_info.json	-1.0	-1.0	0.0	0.0	0.0	103.0	[]
-1.0	-1.0	['TYR', 'TYR', 'ASN', 'GLU', 'LEU', 'PRO', 'PHE', 'ILE', 'VAL', 'LEU', 'TYR', 'ALA', 'GLY', 'GLN', 'TRP']	1508.0	23.0	SPB	matching_data/matching_site_to_native_ntf2_no_dump/cf/3cfb/0/all_match_info.json	-1.0	-1.0	0.0	0.0	0.0	103.0	[]
-1.0	-1.0	['HIS', 'TYR', 'LEU']	1507.0	6.0	GOL	matching_data/matching_site_to_native_ntf2_no_dump/cf/3cfb/1/all_match_info.json	-1.0	-1.0	0.0	0.0	0.0	103.0	[]
-1.0	-1.0	['SER', 'GLU', 'ASP', 'LYS', 'GLU']	1509.0	1.0	CA	matching_data/matching_site_to_native_ntf2_no_dump/cf/4cfr/0/all_match_info.json	-1.0	-1.0	0.0	0.0	0.0	103.0	[]
-1.0	-1.0	['GLN', 'MET', 'THR', 'SER', 'CYS', 'LYS', 'TRP', 'ARG', 'GLU', 'SER', 'MET', 'HIS', 'ILE', 'GLU']	1510.0	24.0	NRQ	matching_data/matching_site_to_native_ntf2_no_dump/cf/3cfh/0/all_match_info.json	-1.0	-1.0	0.0	0.0	0.0	103.0	[]
2.0	42.0	['ASP', 'ASP']	1512.0	1.0	MN	matching_data/matching_site_to_native_ntf2_no_dump/cf/5cfu/0/all_match_info.json	1.0	1.0	1.0	0.0	1.0	1.0	['1nwwA00.pdb.gz']
2.0	177.0	['LYS', 'LEU']	1513.0	6.0	BU1	matching_data/matching_site_to_native_ntf2_no_dump/cf/5cfu/2/all_match_info.json	1.0	1.0	1.0	0.0	1.0	1.0	['1nwwA00.pdb.gz']
-1.0	-1.0	['GLY', 'ARG', 'HIS', 'ASP', 'LYS', 'HIS']	1511.0	9.0	POP	matching_data/matching_site_to_native_ntf2_no_dump/cf/5cfu/1/all_match_info.json	-1.0	-1.0	0.0	0.0	0.0	103.0	[]
-1.0	-1.0	['ALA', 'GLY', 'SER', 'GLY', 'SER', 'ALA', 'ASP', 'PRO', 'CYS', 'LYS', 'GLU']	1514.0	5.0	WO4	matching_data/matching_site_to_native_ntf2_no_dump/cf/3cfz/0/all_match_info.json	-1.0	-1.0	0.0	0.0	0.0	103.0	[]
-1.0	-1.0	['ARG', 'ARG', 'LYS']	1515.0	5.0	SO4	matching_data/matching_site_to_native_ntf2_no_dump/cf/6cf8/0/all_match_info.json	-1.0	-1.0	0.0	0.0	0.0	103.0	[]
-1.0	-1.0	['SER', 'GLU', 'ASP', 'LYS', 'GLU', 'GLU']	1516.0	1.0	CA	matching_data/matching_site_to_native_ntf2_no_dump/cf/4cfq/0/all_match_info.json	-1.0	-1.0	0.0	0.0	0.0	103.0	[]
-1.0	-1.0	['LYS', 'LYS', 'LEU', 'TRP', 'VAL', 'LYS', 'CYS', 'ALA', 'CYS', 'TYR']	1518.0	8.0	SF4	matching_data/matching_site_to_native_ntf2_no_dump/zb/4zbx/0/all_match_info.json	-1.0	-1.0	0.0	0.0	0.0	103.0	[]
-1.0	-1.0	['GLY', 'ARG', 'ILE', 'TYR', 'HIS']	1517.0	12.0	MES	matching_data/matching_site_to_native_ntf2_no_dump/zb/4zbx/1/all_match_info.json	-1.0	-1.0	0.0	0.0	0.0	103.0	[]
-1.0	-1.0	['ASP', 'ARG', 'GLU', 'PRO', 'ARG', 'PHE', 'ARG', 'ARG', 'SER', 'SER', 'TYR', 'GLN', 'LEU']	1520.0	25.0	TYD	matching_data/matching_site_to_native_ntf2_no_dump/zb/5zb0/0/all_match_info.json	-1.0	-1.0	0.0	0.0	0.0	103.0	[]
-1.0	-1.0	['ASP', 'GLY', 'SER', 'GLY', 'LYS', 'THR', 'THR', 'LEU', 'LEU', 'GLU']	1522.0	27.0	ADP	matching_data/matching_site_to_native_ntf2_no_dump/zb/5zb0/3/all_match_info.json	-1.0	-1.0	0.0	0.0	0.0	103.0	[]
2.0	30847.0	['GLU', 'PRO', 'GLY', 'ARG']	1521.0	1.0	CL	matching_data/matching_site_to_native_ntf2_no_dump/zb/5zb0/2/all_match_info.json	1.0	2.0	2.0	0.0	1.0	2.0	['3e99A00.pdb.gz']
-1.0	-1.0	['THR', 'GLU', 'ASP', 'THR']	1519.0	1.0	MG	matching_data/matching_site_to_native_ntf2_no_dump/zb/5zb0/1/all_match_info.json	-1.0	-1.0	0.0	0.0	0.0	103.0	[]
-1.0	-1.0	['PHE', 'ILE', 'HIS', 'ARG', 'LEU', 'LEU', 'ALA', 'THR', 'THR', 'ILE', 'ALA', 'ALA', 'ARG', 'ALA', 'PHE', 'GLY', 'HIS', 'LEU', 'GLY', 'ALA']	1524.0	43.0	HEM	matching_data/matching_site_to_native_ntf2_no_dump/zb/2zbx/0/all_match_info.json	-1.0	-1.0	0.0	0.0	0.0	103.0	[]
1.0	11.0	['ALA', 'THR']	1523.0	5.0	IMD	matching_data/matching_site_to_native_ntf2_no_dump/zb/2zbx/1/all_match_info.json	2.0	4.0	2.0	0.0	1.0	4.0	['3k0zA00.pdb.gz']
-1.0	-1.0	['ALA', 'PHE', 'LEU', 'GLY', 'PRO', 'VAL', 'SER', 'VAL', 'GLN', 'GLY', 'GLU', 'GLY', 'ILE', 'GLY', 'GLY', 'LEU', 'TYR', 'TYR', 'ARG']	1526.0	51.0	ACO	matching_data/matching_site_to_native_ntf2_no_dump/zb/4zbg/0/all_match_info.json	-1.0	-1.0	0.0	0.0	0.0	103.0	[]
2.0	48.0	['MET', 'GLN']	1525.0	6.0	GOL	matching_data/matching_site_to_native_ntf2_no_dump/zb/4zbg/1/all_match_info.json	1.0	1.0	1.0	0.0	1.0	1.0	['1nwwA00.pdb.gz']
-1.0	-1.0	['ASP', 'MET', 'LYS', 'PHE', 'VAL']	1527.0	8.0	MPD	matching_data/matching_site_to_native_ntf2_no_dump/zb/2zbt/0/all_match_info.json	-1.0	-1.0	0.0	0.0	0.0	103.0	[]
2.0	84.0	['ARG', 'LYS']	1529.0	5.0	SO4	matching_data/matching_site_to_native_ntf2_no_dump/zb/2zb4/0/all_match_info.json	1.0	1.0	1.0	0.0	1.0	1.0	['1nwwA00.pdb.gz']
-1.0	-1.0	['PRO', 'MET', 'THR', 'GLY', 'ALA', 'CYS', 'CYS', 'GLY', 'LYS', 'TYR', 'ASN', 'VAL', 'GLY', 'ILE', 'SER', 'PHE', 'LEU', 'VAL', 'MET', 'GLY', 'ASN']	1528.0	48.0	NAP	matching_data/matching_site_to_native_ntf2_no_dump/zb/2zb4/1/all_match_info.json	-1.0	-1.0	0.0	0.0	0.0	103.0	[]
-1.0	-1.0	['GLN', 'HIS', 'LYS', 'HIS', 'PHE']	1531.0	5.0	SO4	matching_data/matching_site_to_native_ntf2_no_dump/zb/3zbw/0/all_match_info.json	-1.0	-1.0	0.0	0.0	0.0	103.0	[]
1.0	155.0	['GLU', 'HIS']	1530.0	1.0	ZN	matching_data/matching_site_to_native_ntf2_no_dump/zb/3zbw/1/all_match_info.json	1.0	1.0	1.0	0.0	1.0	1.0	['1nwwA00.pdb.gz']
-1.0	-1.0	['HIS', 'SER', 'HIS', 'VAL', 'ALA', 'GLN', 'ARG', 'THR', 'PRO', 'GLU', 'SER', 'GLN', 'TRP', 'TYR', 'THR', 'TYR', 'ARG']	1533.0	40.0	GDS	matching_data/matching_site_to_native_ntf2_no_dump/zb/4zba/0/all_match_info.json	-1.0	-1.0	0.0	0.0	0.0	103.0	[]
-1.0	-1.0	['VAL', 'TYR', 'TRP']	1534.0	4.0	ACT	matching_data/matching_site_to_native_ntf2_no_dump/zb/4zba/2/all_match_info.json	-1.0	-1.0	0.0	0.0	0.0	103.0	[]
3.0	-1.0	['LEU', 'HIS', 'HIS', 'GLY']	1532.0	1.0	CL	matching_data/matching_site_to_native_ntf2_no_dump/zb/4zba/1/all_match_info.json	65.0	-1.0	1.0	0.0	0.0	103.0	[]
1.0	47.0	['CYS', 'ASP']	1536.0	1.0	ZN	matching_data/matching_site_to_native_ntf2_no_dump/zb/3zbv/0/all_match_info.json	1.0	1.0	1.0	0.0	1.0	1.0	['1nwwA00.pdb.gz']
-1.0	-1.0	['PHE', 'LYS', 'ASP', 'VAL']	1535.0	5.0	SO4	matching_data/matching_site_to_native_ntf2_no_dump/zb/3zbv/1/all_match_info.json	-1.0	-1.0	0.0	0.0	0.0	103.0	[]
-1.0	-1.0	['LYS', 'VAL', 'GLU']	1537.0	1.0	CL	matching_data/matching_site_to_native_ntf2_no_dump/zb/3zbo/0/all_match_info.json	-1.0	-1.0	0.0	0.0	0.0	103.0	[]
-1.0	-1.0	['GLN', 'LEU', 'HIS', 'HIS', 'GLN', 'HIS', 'PHE', 'LYS']	1538.0	13.0	ENO	matching_data/matching_site_to_native_ntf2_no_dump/zb/5zbf/0/all_match_info.json	-1.0	-1.0	0.0	0.0	0.0	103.0	[]
-1.0	-1.0	['TYR', 'ALA', 'ARG', 'GLN']	1540.0	3.0	FMT	matching_data/matching_site_to_native_ntf2_no_dump/zb/4zbo/0/all_match_info.json	-1.0	-1.0	0.0	0.0	0.0	103.0	[]
-1.0	-1.0	['HIS', 'GLU', 'ALA', 'ASP', 'LEU', 'ASP']	1542.0	14.0	ETE	matching_data/matching_site_to_native_ntf2_no_dump/zb/4zbo/3/all_match_info.json	-1.0	-1.0	0.0	0.0	0.0	103.0	[]
-1.0	-1.0	['GLY', 'LEU', 'LEU', 'HIS', 'GLU', 'ALA', 'LYS']	1541.0	24.0	PE4	matching_data/matching_site_to_native_ntf2_no_dump/zb/4zbo/2/all_match_info.json	-1.0	-1.0	0.0	0.0	0.0	103.0	[]
-1.0	-1.0	['PRO', 'HIS', 'LEU']	1539.0	7.0	PEG	matching_data/matching_site_to_native_ntf2_no_dump/zb/4zbo/1/all_match_info.json	-1.0	-1.0	0.0	0.0	0.0	103.0	[]
-1.0	-1.0	['LEU', 'ASN', 'PHE', 'LEU', 'ARG', 'LEU', 'SER', 'GLU', 'LEU', 'ARG']	1543.0	19.0	DIF	matching_data/matching_site_to_native_ntf2_no_dump/zb/4zbq/0/all_match_info.json	-1.0	-1.0	0.0	0.0	0.0	103.0	[]
-1.0	-1.0	['VAL', 'GLY', 'GLY', 'ILE', 'SER', 'ASP', 'MET', 'GLY', 'ARG', 'LEU', 'GLY', 'GLY', 'ARG', 'ARG', 'LEU', 'ILE', 'PRO', 'ALA', 'TYR', 'TRP', 'GLY', 'ASP', 'TRP', 'MET', 'TRP']	1544.0	53.0	FAD	matching_data/matching_site_to_native_ntf2_no_dump/zb/5zbd/0/all_match_info.json	-1.0	-1.0	0.0	0.0	0.0	103.0	[]
-1.0	-1.0	['SER', 'LEU', 'PHE', 'ILE', 'TYR']	1546.0	4.0	ACT	matching_data/matching_site_to_native_ntf2_no_dump/zb/3zbh/0/all_match_info.json	-1.0	-1.0	0.0	0.0	0.0	103.0	[]
1.0	31.0	['GLN', 'MET', 'GLN']	1545.0	5.0	PO4	matching_data/matching_site_to_native_ntf2_no_dump/zb/3zbh/1/all_match_info.json	43.0	43.0	1.0	0.0	1.0	43.0	['3f8xB00.pdb.gz']
-1.0	-1.0	['HIS', 'ALA', 'VAL', 'ARG', 'HIS']	1548.0	13.0	CIT	matching_data/matching_site_to_native_ntf2_no_dump/zb/4zbl/0/all_match_info.json	-1.0	-1.0	0.0	0.0	0.0	103.0	[]
-1.0	-1.0	['GLU', 'PRO', 'ALA', 'ILE']	1547.0	6.0	GOL	matching_data/matching_site_to_native_ntf2_no_dump/zb/4zbl/1/all_match_info.json	-1.0	-1.0	0.0	0.0	0.0	103.0	[]
-1.0	-1.0	['LEU', 'CYS', 'SER']	1550.0	4.0	DMS	matching_data/matching_site_to_native_ntf2_no_dump/zb/3zbg/0/all_match_info.json	-1.0	-1.0	0.0	0.0	0.0	103.0	[]
-1.0	-1.0	['VAL', 'SER', 'ARG']	1549.0	8.0	MPD	matching_data/matching_site_to_native_ntf2_no_dump/zb/3zbg/1/all_match_info.json	-1.0	-1.0	0.0	0.0	0.0	103.0	[]
-1.0	-1.0	['GLY', 'ARG', 'GLY', 'ARG', 'GLY', 'ARG']	1551.0	5.0	SO4	matching_data/matching_site_to_native_ntf2_no_dump/zb/2zbo/0/all_match_info.json	-1.0	-1.0	0.0	0.0	0.0	103.0	[]
-1.0	-1.0	['HIS', 'GLY', 'PRO', 'ASN', 'LEU', 'HIS', 'ARG', 'VAL', 'GLU', 'SER', 'GLY', 'PRO', 'GLY', 'TRP', 'TRP', 'SER', 'TYR', 'ARG']	1552.0	40.0	GDS	matching_data/matching_site_to_native_ntf2_no_dump/zb/4zb6/0/all_match_info.json	-1.0	-1.0	0.0	0.0	0.0	103.0	[]
-1.0	-1.0	['VAL', 'PHE', 'CYS', 'GLY', 'MET', 'GLU']	1554.0	6.0	GOL	matching_data/matching_site_to_native_ntf2_no_dump/zb/5zbj/0/all_match_info.json	-1.0	-1.0	0.0	0.0	0.0	103.0	[]
-1.0	-1.0	['GLY', 'ALA', 'GLY', 'GLY', 'LEU', 'GLY', 'THR']	1553.0	5.0	PO4	matching_data/matching_site_to_native_ntf2_no_dump/zb/5zbj/1/all_match_info.json	-1.0	-1.0	0.0	0.0	0.0	103.0	[]
-1.0	-1.0	['ASP', 'ASP', 'ALA', 'ILE', 'THR', 'PRO', 'LEU']	1555.0	15.0	EPE	matching_data/matching_site_to_native_ntf2_no_dump/zb/5zby/0/all_match_info.json	-1.0	-1.0	0.0	0.0	0.0	103.0	[]
-1.0	-1.0	['PRO', 'ASN', 'ARG', 'GLY', 'PRO', 'GLY', 'TRP', 'TRP', 'ARG']	1556.0	20.0	GSH	matching_data/matching_site_to_native_ntf2_no_dump/zb/4zbd/0/all_match_info.json	-1.0	-1.0	0.0	0.0	0.0	103.0	[]
-1.0	-1.0	['GLY', 'GLY', 'ALA', 'ARG', 'SER', 'GLY', 'ALA', 'SER', 'GLY', 'ILE', 'ASN', 'GLN', 'ASN']	1557.0	28.0	GDP	matching_data/matching_site_to_native_ntf2_no_dump/zb/3zbq/0/all_match_info.json	-1.0	-1.0	0.0	0.0	0.0	103.0	[]
2.0	30.0	['SER', 'ARG', 'ASP']	1559.0	4.0	ACT	matching_data/matching_site_to_native_ntf2_no_dump/p9/2p9x/0/all_match_info.json	2.0	6.0	3.0	0.0	1.0	6.0	['3cnxA00.pdb.gz']
4.0	141.0	['GLU', 'GLU']	1558.0	1.0	ZN	matching_data/matching_site_to_native_ntf2_no_dump/p9/2p9x/1/all_match_info.json	1.0	1.0	1.0	0.0	1.0	1.0	['1nwwA00.pdb.gz']
-1.0	-1.0	['LEU', 'VAL', 'ALA', 'LYS', 'ILE', 'THR', 'GLU', 'TYR', 'MET', 'GLY', 'CYS', 'ASN', 'LEU', 'SER', 'ASP', 'PHE', 'LEU']	1560.0	33.0	8E8	matching_data/matching_site_to_native_ntf2_no_dump/p9/5p9j/0/all_match_info.json	-1.0	-1.0	0.0	0.0	0.0	103.0	[]
4.2	-1.0	['SER', 'GLY', 'THR', 'ASN']	1562.0	5.0	SO4	matching_data/matching_site_to_native_ntf2_no_dump/p9/3p9x/0/all_match_info.json	7.0	-1.0	5.0	0.0	0.0	103.0	[]
-1.0	-1.0	['MET', 'PRO', 'LEU', 'HIS']	1561.0	6.0	GOL	matching_data/matching_site_to_native_ntf2_no_dump/p9/3p9x/1/all_match_info.json	-1.0	-1.0	0.0	0.0	0.0	103.0	[]
-1.0	-1.0	['MET', 'ASP', 'ASP', 'ASN', 'GLU']	1565.0	1.0	MG	matching_data/matching_site_to_native_ntf2_no_dump/p9/5p9v/0/all_match_info.json	-1.0	-1.0	0.0	0.0	0.0	103.0	[]
-1.0	-1.0	['GLU', 'SER', 'TYR']	1566.0	14.0	CXS	matching_data/matching_site_to_native_ntf2_no_dump/p9/5p9v/5/all_match_info.json	-1.0	-1.0	0.0	0.0	0.0	103.0	[]
1.0	12.0	['TRP', 'MET']	1568.0	8.0	D1D	matching_data/matching_site_to_native_ntf2_no_dump/p9/5p9v/3/all_match_info.json	21.0	21.0	1.0	0.0	1.0	21.0	['3fh1A00.pdb.gz']
-1.0	-1.0	['PRO', 'GLY', 'ARG', 'LYS']	1567.0	5.0	SO4	matching_data/matching_site_to_native_ntf2_no_dump/p9/5p9v/2/all_match_info.json	-1.0	-1.0	0.0	0.0	0.0	103.0	[]
-1.0	-1.0	['TRP', 'MET', 'HIS', 'TRP', 'ASN', 'VAL', 'PRO', 'LEU', 'GLU']	1563.0	19.0	7JM	matching_data/matching_site_to_native_ntf2_no_dump/p9/5p9v/4/all_match_info.json	-1.0	-1.0	0.0	0.0	0.0	103.0	[]
-1.0	-1.0	['GLY', 'ASP', 'ALA', 'GLU', 'TYR']	1564.0	1.0	CL	matching_data/matching_site_to_native_ntf2_no_dump/p9/5p9v/1/all_match_info.json	-1.0	-1.0	0.0	0.0	0.0	103.0	[]
-1.0	-1.0	['GLU', 'PHE', 'TRP']	1569.0	13.0	PG4	matching_data/matching_site_to_native_ntf2_no_dump/p9/3p94/0/all_match_info.json	-1.0	-1.0	0.0	0.0	0.0	103.0	[]
-1.0	-1.0	['GLU', 'ASN', 'VAL', 'GLU', 'GLU']	1570.0	1.0	CA	matching_data/matching_site_to_native_ntf2_no_dump/p9/3p95/0/all_match_info.json	-1.0	-1.0	0.0	0.0	0.0	103.0	[]
-1.0	-1.0	['ARG', 'ALA', 'ILE']	1572.0	5.0	SO4	matching_data/matching_site_to_native_ntf2_no_dump/p9/2p9w/0/all_match_info.json	-1.0	-1.0	0.0	0.0	0.0	103.0	[]
-1.0	-1.0	['ALA', 'TRP', 'TRP']	1573.0	6.0	GOL	matching_data/matching_site_to_native_ntf2_no_dump/p9/2p9w/2/all_match_info.json	-1.0	-1.0	0.0	0.0	0.0	103.0	[]
-1.0	-1.0	['LYS', 'ASN', 'PHE', 'GLY', 'VAL']	1571.0	1.0	CL	matching_data/matching_site_to_native_ntf2_no_dump/p9/2p9w/1/all_match_info.json	-1.0	-1.0	0.0	0.0	0.0	103.0	[]
4.65	-1.0	['SER', 'GLN', 'ASP', 'ALA', 'SER']	1574.0	4.0	EDO	matching_data/matching_site_to_native_ntf2_no_dump/p9/1p90/0/all_match_info.json	2.0	-1.0	40.0	0.0	0.0	103.0	[]
1.5	24.0	['PHE', 'TYR']	1575.0	1.0	BR	matching_data/matching_site_to_native_ntf2_no_dump/p9/4p98/0/all_match_info.json	12.0	31.0	2.0	0.0	1.0	31.0	['3jumA01.pdb.gz']
-1.0	-1.0	['ASP', 'GLU', 'ASP', 'ASP']	1577.0	1.0	CA	matching_data/matching_site_to_native_ntf2_no_dump/p9/4p99/0/all_match_info.json	-1.0	-1.0	0.0	0.0	0.0	103.0	[]
6.0	32.0	['THR', 'THR', 'THR']	1578.0	20.0	BOG	matching_data/matching_site_to_native_ntf2_no_dump/p9/4p99/2/all_match_info.json	1.0	1.0	1.0	0.0	1.0	1.0	['1nwwA00.pdb.gz']
8.0	-1.0	['THR', 'LEU', 'GLU', 'ASP', 'VAL']	1576.0	4.0	EDO	matching_data/matching_site_to_native_ntf2_no_dump/p9/4p99/1/all_match_info.json	8.0	-1.0	1.0	0.0	0.0	103.0	[]
-1.0	-1.0	['LYS', 'ILE', 'ALA', 'THR']	1580.0	4.0	ACT	matching_data/matching_site_to_native_ntf2_no_dump/p9/3p9c/0/all_match_info.json	-1.0	-1.0	0.0	0.0	0.0	103.0	[]
-1.0	-1.0	['PRO', 'VAL', 'SER', 'ALA', 'ALA']	1579.0	4.0	EDO	matching_data/matching_site_to_native_ntf2_no_dump/p9/3p9c/1/all_match_info.json	-1.0	-1.0	0.0	0.0	0.0	103.0	[]
1.0	57.0	['ASP', 'ASP']	1582.0	1.0	MG	matching_data/matching_site_to_native_ntf2_no_dump/p9/2p97/0/all_match_info.json	1.0	1.0	1.0	0.0	1.0	1.0	['1nwwA00.pdb.gz']
4.0	2012.0	['SER', 'ASN']	1581.0	1.0	CL	matching_data/matching_site_to_native_ntf2_no_dump/p9/2p97/1/all_match_info.json	1.0	1.0	1.0	0.0	1.0	1.0	['1nwwA00.pdb.gz']
-1.0	-1.0	['CYS', 'ARG', 'TYR', 'CYS']	1583.0	4.0	ACT	matching_data/matching_site_to_native_ntf2_no_dump/p9/1p9g/0/all_match_info.json	-1.0	-1.0	0.0	0.0	0.0	103.0	[]
-1.0	-1.0	['ARG', 'SER', 'SER', 'SER', 'VAL', 'SER', 'GLN']	1585.0	5.0	SO4	matching_data/matching_site_to_native_ntf2_no_dump/fh/3fhd/0/all_match_info.json	-1.0	-1.0	0.0	0.0	0.0	103.0	[]
-1.0	-1.0	['GLU', 'ASP', 'GLU', 'ILE']	1584.0	1.0	MG	matching_data/matching_site_to_native_ntf2_no_dump/fh/3fhd/1/all_match_info.json	-1.0	-1.0	0.0	0.0	0.0	103.0	[]
-1.0	-1.0	['ILE', 'PHE', 'ARG', 'LEU', 'PRO', 'TYR', 'MET', 'ALA', 'ASN', 'ILE']	1587.0	21.0	5XK	matching_data/matching_site_to_native_ntf2_no_dump/fh/5fh8/0/all_match_info.json	-1.0	-1.0	0.0	0.0	0.0	103.0	[]
-1.0	-1.0	['LYS', 'ASP', 'ILE']	1588.0	4.0	EDO	matching_data/matching_site_to_native_ntf2_no_dump/fh/5fh8/2/all_match_info.json	-1.0	-1.0	0.0	0.0	0.0	103.0	[]
1.0	21.0	['LEU', 'LYS']	1586.0	4.0	DMS	matching_data/matching_site_to_native_ntf2_no_dump/fh/5fh8/1/all_match_info.json	6.0	6.0	1.0	0.0	1.0	6.0	['3cnxA00.pdb.gz']
-1.0	-1.0	['LEU', 'LEU', 'VAL', 'ALA', 'LYS', 'MET', 'GLU', 'CYS', 'MET', 'GLU', 'GLY', 'GLU', 'LEU', 'THR', 'ASP']	1589.0	26.0	P4O	matching_data/matching_site_to_native_ntf2_no_dump/fh/3fhr/0/all_match_info.json	-1.0	-1.0	0.0	0.0	0.0	103.0	[]
-1.0	-1.0	['TYR', 'PHE', 'HIS', 'LYS', 'VAL', 'LEU', 'LEU', 'LEU', 'LEU', 'VAL', 'ASN', 'PHE', 'LEU', 'LEU']	1590.0	43.0	HEM	matching_data/matching_site_to_native_ntf2_no_dump/fh/3fh9/0/all_match_info.json	-1.0	-1.0	0.0	0.0	0.0	103.0	[]
-1.0	-1.0	['ALA', 'PHE', 'CYS', 'GLN', 'TRP']	1592.0	4.0	EDO	matching_data/matching_site_to_native_ntf2_no_dump/fh/5fhb/0/all_match_info.json	-1.0	-1.0	0.0	0.0	0.0	103.0	[]
-1.0	-1.0	['SER', 'PHE', 'LYS']	1591.0	4.0	ACT	matching_data/matching_site_to_native_ntf2_no_dump/fh/5fhb/1/all_match_info.json	-1.0	-1.0	0.0	0.0	0.0	103.0	[]
2.0	-1.0	['ALA', 'HIS', 'ILE']	1593.0	1.0	NA	matching_data/matching_site_to_native_ntf2_no_dump/fh/4fha/0/all_match_info.json	17.0	-1.0	2.0	0.0	0.0	103.0	[]
-1.0	-1.0	['TYR', 'PHE', 'HIS', 'LYS', 'VAL', 'LEU', 'LEU', 'LEU', 'VAL', 'ASN', 'PHE', 'LEU', 'LEU']	1594.0	43.0	HEM	matching_data/matching_site_to_native_ntf2_no_dump/fh/1fhj/0/all_match_info.json	-1.0	-1.0	0.0	0.0	0.0	103.0	[]
3.0	2967.0	['PRO', 'GLU', 'ARG']	1595.0	4.0	EDO	matching_data/matching_site_to_native_ntf2_no_dump/fh/3fh1/0/all_match_info.json	9.0	9.0	1.0	0.0	1.0	9.0	['3gzrB00.pdb.gz']
-1.0	-1.0	['GLU', 'ILE', 'GLU', 'ASP']	1597.0	1.0	MG	matching_data/matching_site_to_native_ntf2_no_dump/fh/3fhl/0/all_match_info.json	-1.0	-1.0	0.0	0.0	0.0	103.0	[]
2.0	86.0	['GLU', 'GLN']	1596.0	6.0	GOL	matching_data/matching_site_to_native_ntf2_no_dump/fh/3fhl/1/all_match_info.json	2.0	2.0	1.0	0.0	1.0	2.0	['3e99A00.pdb.gz']
2.875	31.0	['SER', 'ARG', 'SER', 'MET']	1599.0	3.0	FMT	matching_data/matching_site_to_native_ntf2_no_dump/fh/6fh1/0/all_match_info.json	1.0	8.0	8.0	0.0	1.0	8.0	['3nv0A00.pdb.gz']
3.0	93.0	['SER', 'ARG', 'SER', 'MET']	1600.0	5.0	IMD	matching_data/matching_site_to_native_ntf2_no_dump/fh/6fh1/2/all_match_info.json	2.0	2.0	1.0	0.0	1.0	2.0	['3e99A00.pdb.gz']
-1.0	-1.0	['THR', 'ALA', 'VAL', 'GLU']	1598.0	4.0	EDO	matching_data/matching_site_to_native_ntf2_no_dump/fh/6fh1/1/all_match_info.json	-1.0	-1.0	0.0	0.0	0.0	103.0	[]
2.0	3725.0	['THR', 'ILE', 'LYS']	1602.0	4.0	EDO	matching_data/matching_site_to_native_ntf2_no_dump/fh/5fh7/0/all_match_info.json	1.0	4.0	3.0	0.0	1.0	4.0	['3k0zA00.pdb.gz']
-1.0	-1.0	['ILE', 'PHE', 'LEU', 'PRO', 'LEU', 'TYR', 'MET', 'MET', 'ALA', 'TYR', 'ASN', 'ILE']	1601.0	19.0	5XL	matching_data/matching_site_to_native_ntf2_no_dump/fh/5fh7/1/all_match_info.json	-1.0	-1.0	0.0	0.0	0.0	103.0	[]
-1.0	-1.0	['GLN', 'GLY', 'CYS', 'TRP', 'GLN', 'CYS', 'ASN', 'GLY', 'GLY', 'PHE', 'MET', 'ALA', 'LEU', 'ASP', 'TRP']	1603.0	41.0	0IW	matching_data/matching_site_to_native_ntf2_no_dump/fh/1fh0/0/all_match_info.json	-1.0	-1.0	0.0	0.0	0.0	103.0	[]
-1.0	-1.0	['TYR', 'ARG', 'TYR', 'HIS']	1604.0	5.0	SO4	matching_data/matching_site_to_native_ntf2_no_dump/fh/4fh0/0/all_match_info.json	-1.0	-1.0	0.0	0.0	0.0	103.0	[]
-1.0	-1.0	['HIS', 'ILE', 'ASP', 'TRP', 'LYS']	1606.0	6.0	GOL	matching_data/matching_site_to_native_ntf2_no_dump/fh/3fhg/0/all_match_info.json	-1.0	-1.0	0.0	0.0	0.0	103.0	[]
2.0	65.0	['LYS', 'TYR', 'ASN']	1605.0	5.0	SO4	matching_data/matching_site_to_native_ntf2_no_dump/fh/3fhg/1/all_match_info.json	35.0	35.0	1.0	0.0	1.0	35.0	['2imjD01.pdb.gz']
-1.0	-1.0	['GLY', 'ASP', 'GLU', 'THR']	1607.0	1.0	CA	matching_data/matching_site_to_native_ntf2_no_dump/fh/2fh1/0/all_match_info.json	-1.0	-1.0	0.0	0.0	0.0	103.0	[]
1.0	39.0	['SER', 'ASP']	1609.0	1.0	MG	matching_data/matching_site_to_native_ntf2_no_dump/o4/4o4f/0/all_match_info.json	3.0	3.0	1.0	0.0	1.0	3.0	['3en8A01.pdb.gz']
5.0	-1.0	['ARG', 'GLY', 'PHE', 'LEU']	1610.0	5.0	PO4	matching_data/matching_site_to_native_ntf2_no_dump/o4/4o4f/2/all_match_info.json	46.0	-1.0	1.0	0.0	0.0	103.0	[]
-1.0	-1.0	['GLY', 'SER', 'PHE', 'GLN', 'LEU', 'LYS', 'MET', 'GLU', 'ASN', 'LEU', 'MET', 'LEU', 'ILE', 'ASP']	1608.0	31.0	ATP	matching_data/matching_site_to_native_ntf2_no_dump/o4/4o4f/1/all_match_info.json	-1.0	-1.0	0.0	0.0	0.0	103.0	[]
3.0	35.0	['THR', 'ASP']	1611.0	6.0	GOL	matching_data/matching_site_to_native_ntf2_no_dump/o4/5o46/0/all_match_info.json	1.0	1.0	1.0	0.0	1.0	1.0	['1nwwA00.pdb.gz']
-1.0	-1.0	['LEU', 'GLY', 'ILE', 'PHE']	1614.0	6.0	GOL	matching_data/matching_site_to_native_ntf2_no_dump/o4/3o4p/0/all_match_info.json	-1.0	-1.0	0.0	0.0	0.0	103.0	[]
-1.0	-1.0	['GLU', 'ASN', 'ASN', 'ASP']	1615.0	1.0	CA	matching_data/matching_site_to_native_ntf2_no_dump/o4/3o4p/5/all_match_info.json	-1.0	-1.0	0.0	0.0	0.0	103.0	[]
-1.0	-1.0	['TRP', 'LYS', 'HIS']	1617.0	6.0	DXE	matching_data/matching_site_to_native_ntf2_no_dump/o4/3o4p/3/all_match_info.json	-1.0	-1.0	0.0	0.0	0.0	103.0	[]
1.3333333333333333	22.0	['ASP', 'ILE']	1616.0	4.0	EDO	matching_data/matching_site_to_native_ntf2_no_dump/o4/3o4p/2/all_match_info.json	40.0	65.0	3.0	0.0	1.0	65.0	['2gbwB00.pdb.gz']
2.0	13.0	['PHE', 'ILE']	1612.0	7.0	PEG	matching_data/matching_site_to_native_ntf2_no_dump/o4/3o4p/4/all_match_info.json	1.0	1.0	1.0	0.0	1.0	1.0	['1nwwA00.pdb.gz']
3.0	25.0	['THR', 'GLU']	1613.0	12.0	MES	matching_data/matching_site_to_native_ntf2_no_dump/o4/3o4p/1/all_match_info.json	1.0	1.0	1.0	0.0	1.0	1.0	['1nwwA00.pdb.gz']
2.0	45.0	['ASN', 'ARG']	1618.0	4.0	EDO	matching_data/matching_site_to_native_ntf2_no_dump/o4/3o4r/0/all_match_info.json	8.0	8.0	1.0	0.0	1.0	8.0	['3nv0A00.pdb.gz']
-1.0	-1.0	['VAL', 'VAL', 'VAL']	1620.0	8.0	TRS	matching_data/matching_site_to_native_ntf2_no_dump/o4/3o4d/0/all_match_info.json	-1.0	-1.0	0.0	0.0	0.0	103.0	[]
2.0	83.0	['ARG', 'ASP']	1619.0	5.0	SO4	matching_data/matching_site_to_native_ntf2_no_dump/o4/3o4d/1/all_match_info.json	16.0	16.0	1.0	0.0	1.0	16.0	['1jkgB00.pdb.gz']
-1.0	-1.0	['ASN', 'ASN', 'TYR']	1622.0	5.0	SO4	matching_data/matching_site_to_native_ntf2_no_dump/o4/5o4j/0/all_match_info.json	-1.0	-1.0	0.0	0.0	0.0	103.0	[]
5.0	831.0	['GLU', 'GLU']	1624.0	1.0	LI	matching_data/matching_site_to_native_ntf2_no_dump/o4/5o4j/3/all_match_info.json	1.0	1.0	1.0	0.0	1.0	1.0	['1nwwA00.pdb.gz']
-1.0	-1.0	['ILE', 'LEU', 'ILE', 'THR', 'GLY', 'MET', 'THR']	1623.0	13.0	9KH	matching_data/matching_site_to_native_ntf2_no_dump/o4/5o4j/2/all_match_info.json	-1.0	-1.0	0.0	0.0	0.0	103.0	[]
-1.0	-1.0	['GLY', 'ILE', 'THR', 'THR', 'ILE', 'LEU']	1621.0	11.0	PJL	matching_data/matching_site_to_native_ntf2_no_dump/o4/5o4j/1/all_match_info.json	-1.0	-1.0	0.0	0.0	0.0	103.0	[]
-1.0	-1.0	['ASP', 'ASN', 'ASP', 'GLY']	1626.0	1.0	CA	matching_data/matching_site_to_native_ntf2_no_dump/o4/2o4v/0/all_match_info.json	-1.0	-1.0	0.0	0.0	0.0	103.0	[]
-1.0	-1.0	['GLU', 'GLN', 'ASN', 'LYS']	1628.0	6.0	GOL	matching_data/matching_site_to_native_ntf2_no_dump/o4/2o4v/3/all_match_info.json	-1.0	-1.0	0.0	0.0	0.0	103.0	[]
-1.0	-1.0	['TYR', 'ARG', 'THR', 'GLY', 'ILE', 'VAL', 'LYS']	1627.0	21.0	C8E	matching_data/matching_site_to_native_ntf2_no_dump/o4/2o4v/2/all_match_info.json	-1.0	-1.0	0.0	0.0	0.0	103.0	[]
-1.0	-1.0	['ARG', 'ARG', 'TYR', 'TYR', 'SER', 'SER', 'ARG']	1625.0	5.0	PO4	matching_data/matching_site_to_native_ntf2_no_dump/o4/2o4v/1/all_match_info.json	-1.0	-1.0	0.0	0.0	0.0	103.0	[]
2.0	-1.0	['ALA', 'CYS', 'VAL']	1629.0	1.0	NA	matching_data/matching_site_to_native_ntf2_no_dump/o4/4o4v/0/all_match_info.json	17.0	-1.0	2.0	0.0	0.0	103.0	[]
-1.0	-1.0	['TYR', 'PHE', 'LYS', 'CYS', 'GLU', 'ASN', 'VAL', 'ARG']	1631.0	13.0	NHE	matching_data/matching_site_to_native_ntf2_no_dump/o4/3o4w/0/all_match_info.json	-1.0	-1.0	0.0	0.0	0.0	103.0	[]
2.0	111.0	['LYS', 'ARG']	1632.0	5.0	SO4	matching_data/matching_site_to_native_ntf2_no_dump/o4/3o4w/2/all_match_info.json	1.0	1.0	1.0	0.0	1.0	1.0	['1nwwA00.pdb.gz']
-1.0	-1.0	['ASN', 'ILE', 'VAL', 'ASN']	1630.0	6.0	GOL	matching_data/matching_site_to_native_ntf2_no_dump/o4/3o4w/1/all_match_info.json	-1.0	-1.0	0.0	0.0	0.0	103.0	[]
-1.0	-1.0	['ASP', 'SER', 'ASN', 'SER', 'ASP']	1634.0	1.0	CA	matching_data/matching_site_to_native_ntf2_no_dump/o4/1o4y/0/all_match_info.json	-1.0	-1.0	0.0	0.0	0.0	103.0	[]
-1.0	-1.0	['ALA', 'ASN', 'TYR', 'LYS']	1633.0	5.0	SO4	matching_data/matching_site_to_native_ntf2_no_dump/o4/1o4y/1/all_match_info.json	-1.0	-1.0	0.0	0.0	0.0	103.0	[]
-1.0	-1.0	['TRP', 'SER', 'HIS', 'GLU', 'THR', 'ARG']	1635.0	6.0	GOL	matching_data/matching_site_to_native_ntf2_no_dump/o4/4o42/0/all_match_info.json	-1.0	-1.0	0.0	0.0	0.0	103.0	[]
1.0	56.0	['LYS', 'LYS']	1637.0	5.0	SO4	matching_data/matching_site_to_native_ntf2_no_dump/o4/1o4s/0/all_match_info.json	1.0	1.0	1.0	0.0	1.0	1.0	['1nwwA00.pdb.gz']
-1.0	-1.0	['LYS', 'TRP', 'ASN', 'ASN', 'VAL', 'TYR', 'ARG', 'TYR']	1636.0	16.0	PLP	matching_data/matching_site_to_native_ntf2_no_dump/o4/1o4s/1/all_match_info.json	-1.0	-1.0	0.0	0.0	0.0	103.0	[]
1.3333333333333333	-1.0	['TYR', 'LEU', 'SER']	1638.0	6.0	GOL	matching_data/matching_site_to_native_ntf2_no_dump/o4/4o4y/0/all_match_info.json	61.0	-1.0	3.0	0.0	0.0	103.0	[]
-1.0	-1.0	['ARG', 'HIS', 'HIS', 'TYR', 'HIS']	1639.0	6.0	OXL	matching_data/matching_site_to_native_ntf2_no_dump/o4/1o4t/0/all_match_info.json	-1.0	-1.0	0.0	0.0	0.0	103.0	[]
-1.0	-1.0	['VAL', 'VAL', 'VAL']	1640.0	8.0	TRS	matching_data/matching_site_to_native_ntf2_no_dump/o4/3o49/0/all_match_info.json	-1.0	-1.0	0.0	0.0	0.0	103.0	[]
-1.0	-1.0	['TYR', 'TRP', 'GLN', 'VAL', 'ILE']	1642.0	6.0	GOL	matching_data/matching_site_to_native_ntf2_no_dump/o4/5o4i/0/all_match_info.json	-1.0	-1.0	0.0	0.0	0.0	103.0	[]
3.0	49.0	['TYR', 'MET']	1641.0	1.0	CU	matching_data/matching_site_to_native_ntf2_no_dump/o4/5o4i/1/all_match_info.json	65.0	65.0	1.0	0.0	1.0	65.0	['2gbwB00.pdb.gz']
-1.0	-1.0	['VAL', 'ALA', 'MET', 'TYR', 'PHE', 'ARG', 'TRP']	1644.0	12.0	MES	matching_data/matching_site_to_native_ntf2_no_dump/o4/3o4n/0/all_match_info.json	-1.0	-1.0	0.0	0.0	0.0	103.0	[]
1.0	63.0	['ASP', 'ASP']	1643.0	1.0	ZN	matching_data/matching_site_to_native_ntf2_no_dump/o4/3o4n/1/all_match_info.json	12.0	12.0	1.0	0.0	1.0	12.0	['3hk4A00.pdb.gz']
2.0	68.0	['LYS', 'LYS']	1645.0	5.0	SO4	matching_data/matching_site_to_native_ntf2_no_dump/o4/3o41/0/all_match_info.json	1.0	1.0	1.0	0.0	1.0	1.0	['1nwwA00.pdb.gz']
-1.0	-1.0	['GLY', 'SER', 'HIS', 'ARG']	1646.0	5.0	SO4	matching_data/matching_site_to_native_ntf2_no_dump/o4/1o4v/0/all_match_info.json	-1.0	-1.0	0.0	0.0	0.0	103.0	[]
1.0	20.0	['GLU', 'VAL']	1647.0	7.0	PEG	matching_data/matching_site_to_native_ntf2_no_dump/o4/2o4t/0/all_match_info.json	10.0	10.0	1.0	0.0	1.0	10.0	['3kkgA00.pdb.gz']
-1.0	-1.0	['ILE', 'ALA', 'PHE', 'ASN', 'LYS', 'ALA', 'GLY', 'THR', 'PHE', 'THR', 'GLY', 'SER', 'VAL', 'GLU', 'LEU', 'GLY', 'GLU', 'PHE']	1650.0	44.0	NAD	matching_data/matching_site_to_native_ntf2_no_dump/o4/6o4c/0/all_match_info.json	-1.0	-1.0	0.0	0.0	0.0	103.0	[]
-1.0	-1.0	['TYR', 'ILE', 'VAL', 'PRO']	1651.0	7.0	PEG	matching_data/matching_site_to_native_ntf2_no_dump/o4/6o4c/5/all_match_info.json	-1.0	-1.0	0.0	0.0	0.0	103.0	[]
-1.0	-1.0	['ARG', 'GLU', 'TRP', 'GLU', 'ASN']	1653.0	16.0	1PE	matching_data/matching_site_to_native_ntf2_no_dump/o4/6o4c/3/all_match_info.json	-1.0	-1.0	0.0	0.0	0.0	103.0	[]
-1.0	-1.0	['PHE', 'GLN', 'VAL', 'ARG']	1652.0	1.0	CL	matching_data/matching_site_to_native_ntf2_no_dump/o4/6o4c/2/all_match_info.json	-1.0	-1.0	0.0	0.0	0.0	103.0	[]
-1.0	-1.0	['ALA', 'ILE', 'PRO']	1648.0	4.0	EDO	matching_data/matching_site_to_native_ntf2_no_dump/o4/6o4c/4/all_match_info.json	-1.0	-1.0	0.0	0.0	0.0	103.0	[]
-1.0	-1.0	['GLU', 'PHE', 'VAL', 'THR', 'SER', 'PHE', 'GLU']	1654.0	13.0	PG4	matching_data/matching_site_to_native_ntf2_no_dump/o4/6o4c/6/all_match_info.json	-1.0	-1.0	0.0	0.0	0.0	103.0	[]
-1.0	-1.0	['PHE', 'VAL', 'ILE', 'PHE', 'GLU']	1649.0	10.0	PGE	matching_data/matching_site_to_native_ntf2_no_dump/o4/6o4c/1/all_match_info.json	-1.0	-1.0	0.0	0.0	0.0	103.0	[]
-1.0	-1.0	['GLU', 'PHE', 'LEU', 'LEU', 'GLU', 'GLN']	1657.0	8.0	MRD	matching_data/matching_site_to_native_ntf2_no_dump/o4/6o4n/0/all_match_info.json	-1.0	-1.0	0.0	0.0	0.0	103.0	[]
-1.0	-1.0	['SER', 'ASP', 'ASP']	1659.0	1.0	MG	matching_data/matching_site_to_native_ntf2_no_dump/o4/6o4n/3/all_match_info.json	-1.0	-1.0	0.0	0.0	0.0	103.0	[]
-1.0	-1.0	['GLY', 'ALA', 'SER', 'HIS', 'GLN', 'LYS', 'ARG', 'SER']	1658.0	5.0	PO4	matching_data/matching_site_to_native_ntf2_no_dump/o4/6o4n/2/all_match_info.json	-1.0	-1.0	0.0	0.0	0.0	103.0	[]
-1.0	-1.0	['LEU', 'ALA', 'PRO', 'ASN']	1655.0	1.0	CL	matching_data/matching_site_to_native_ntf2_no_dump/o4/6o4n/4/all_match_info.json	-1.0	-1.0	0.0	0.0	0.0	103.0	[]
-1.0	-1.0	['ASP', 'LEU']	1656.0	4.0	EDO	matching_data/matching_site_to_native_ntf2_no_dump/o4/6o4n/1/all_match_info.json	-1.0	-1.0	0.0	0.0	0.0	103.0	[]
5.0	43.0	['VAL', 'ASN', 'LYS']	1660.0	1.0	CL	matching_data/matching_site_to_native_ntf2_no_dump/o4/2o4w/0/all_match_info.json	1.0	1.0	1.0	0.0	1.0	1.0	['1nwwA00.pdb.gz']
-1.0	-1.0	['ARG', 'ARG', 'SER', 'GLU', 'HIS', 'TYR', 'LYS', 'ILE', 'GLY', 'LEU']	1661.0	42.0	821	matching_data/matching_site_to_native_ntf2_no_dump/o4/1o43/0/all_match_info.json	-1.0	-1.0	0.0	0.0	0.0	103.0	[]
-1.0	-1.0	['VAL', 'VAL', 'VAL']	1663.0	8.0	TRS	matching_data/matching_site_to_native_ntf2_no_dump/o4/3o4c/0/all_match_info.json	-1.0	-1.0	0.0	0.0	0.0	103.0	[]
3.0	31.0	['ASN', 'PRO']	1664.0	1.0	CL	matching_data/matching_site_to_native_ntf2_no_dump/o4/3o4c/2/all_match_info.json	1.0	1.0	1.0	0.0	1.0	1.0	['1nwwA00.pdb.gz']
-1.0	-1.0	['ARG', 'THR', 'ASP']	1662.0	5.0	SO4	matching_data/matching_site_to_native_ntf2_no_dump/o4/3o4c/1/all_match_info.json	-1.0	-1.0	0.0	0.0	0.0	103.0	[]
-1.0	-1.0	['LEU', 'GLU', 'ASP', 'PHE', 'ALA', 'HIS']	1665.0	1.0	NA	matching_data/matching_site_to_native_ntf2_no_dump/o4/4o47/0/all_match_info.json	-1.0	-1.0	0.0	0.0	0.0	103.0	[]
1.0	19.0	['TYR', 'TRP']	1666.0	6.0	GOL	matching_data/matching_site_to_native_ntf2_no_dump/o4/3o4h/0/all_match_info.json	11.0	11.0	1.0	0.0	1.0	11.0	['2owpA00.pdb.gz']
-1.0	-1.0	['ASP', 'ILE', 'GLY', 'ASP', 'ASP']	1668.0	1.0	CA	matching_data/matching_site_to_native_ntf2_no_dump/vc/1vcl/0/all_match_info.json	-1.0	-1.0	0.0	0.0	0.0	103.0	[]
-1.0	-1.0	['LEU', 'CYS', 'PRO', 'ILE', 'GLU', 'ALA', 'ASN', 'GLN', 'ILE']	1670.0	14.0	BTB	matching_data/matching_site_to_native_ntf2_no_dump/vc/1vcl/3/all_match_info.json	-1.0	-1.0	0.0	0.0	0.0	103.0	[]
3.0	18.0	['GLY', 'SER']	1669.0	1.0	CL	matching_data/matching_site_to_native_ntf2_no_dump/vc/1vcl/2/all_match_info.json	1.0	1.0	1.0	0.0	1.0	1.0	['1nwwA00.pdb.gz']
-1.0	-1.0	['ASN', 'ILE', 'ASN', 'VAL', 'ILE']	1667.0	1.0	MG	matching_data/matching_site_to_native_ntf2_no_dump/vc/1vcl/1/all_match_info.json	-1.0	-1.0	0.0	0.0	0.0	103.0	[]
-1.0	-1.0	['ASP', 'GLU', 'ASP', 'GLU']	1672.0	1.0	MG	matching_data/matching_site_to_native_ntf2_no_dump/vc/3vcn/0/all_match_info.json	-1.0	-1.0	0.0	0.0	0.0	103.0	[]
-1.0	-1.0	['ARG', 'ARG', 'HIS', 'ALA', 'MET']	1673.0	4.0	CO3	matching_data/matching_site_to_native_ntf2_no_dump/vc/3vcn/2/all_match_info.json	-1.0	-1.0	0.0	0.0	0.0	103.0	[]
-1.0	-1.0	['ASN', 'HIS', 'GLU', 'HIS', 'LEU', 'TYR', 'TRP']	1671.0	6.0	GOL	matching_data/matching_site_to_native_ntf2_no_dump/vc/3vcn/1/all_match_info.json	-1.0	-1.0	0.0	0.0	0.0	103.0	[]
-1.0	-1.0	['ASN', 'HIS', 'HIS', 'GLU']	1675.0	1.0	MG	matching_data/matching_site_to_native_ntf2_no_dump/vc/3vc1/0/all_match_info.json	-1.0	-1.0	0.0	0.0	0.0	103.0	[]
-1.0	-1.0	['ARG', 'HIS', 'ARG']	1677.0	5.0	SO4	matching_data/matching_site_to_native_ntf2_no_dump/vc/3vc1/3/all_match_info.json	-1.0	-1.0	0.0	0.0	0.0	103.0	[]
1.0	34.0	['THR', 'ASN']	1676.0	6.0	GOL	matching_data/matching_site_to_native_ntf2_no_dump/vc/3vc1/2/all_match_info.json	17.0	17.0	1.0	0.0	1.0	17.0	['2rgqB00.pdb.gz']
-1.0	-1.0	['TRP', 'ARG', 'VAL', 'ASN', 'HIS', 'HIS', 'TYR', 'GLU', 'MET', 'TYR', 'GLY', 'PHE', 'PHE']	1674.0	19.0	GST	matching_data/matching_site_to_native_ntf2_no_dump/vc/3vc1/1/all_match_info.json	-1.0	-1.0	0.0	0.0	0.0	103.0	[]
-1.0	-1.0	['ASP', 'GLN', 'ASP', 'GLU']	1679.0	1.0	MG	matching_data/matching_site_to_native_ntf2_no_dump/vc/6vcw/0/all_match_info.json	-1.0	-1.0	0.0	0.0	0.0	103.0	[]
2.0	10.0	['GLY', 'ASP']	1680.0	4.0	EDO	matching_data/matching_site_to_native_ntf2_no_dump/vc/6vcw/2/all_match_info.json	1.0	1.0	1.0	0.0	1.0	1.0	['1nwwA00.pdb.gz']
1.4285714285714286	39.0	['ARG', 'LYS', 'VAL']	1678.0	1.0	CL	matching_data/matching_site_to_native_ntf2_no_dump/vc/6vcw/1/all_match_info.json	24.0	97.0	7.0	0.0	1.0	97.0	['3fkaB00.pdb.gz']
2.0	92.0	['ARG', 'ARG']	1682.0	8.0	FFQ	matching_data/matching_site_to_native_ntf2_no_dump/vc/3vcy/0/all_match_info.json	22.0	22.0	1.0	0.0	1.0	22.0	['4x2oA00.pdb.gz']
2.25	28.0	['ARG', 'ALA', 'TRP']	1684.0	6.0	GOL	matching_data/matching_site_to_native_ntf2_no_dump/vc/3vcy/3/all_match_info.json	1.0	4.0	4.0	0.0	1.0	4.0	['3k0zA00.pdb.gz']
-1.0	-1.0	['ASN', 'TRP', 'ALA', 'ARG', 'PRO', 'VAL', 'ASP', 'LEU', 'HIS', 'SER', 'VAL', 'GLY', 'ASP', 'ILE', 'PHE']	1683.0	39.0	UD1	matching_data/matching_site_to_native_ntf2_no_dump/vc/3vcy/2/all_match_info.json	-1.0	-1.0	0.0	0.0	0.0	103.0	[]
-1.0	-1.0	['LYS', 'ARG', 'ARG', 'ARG']	1681.0	5.0	PO4	matching_data/matching_site_to_native_ntf2_no_dump/vc/3vcy/1/all_match_info.json	-1.0	-1.0	0.0	0.0	0.0	103.0	[]
9.0	105.0	['ARG', 'LYS']	1686.0	5.0	SO4	matching_data/matching_site_to_native_ntf2_no_dump/vc/6vcx/0/all_match_info.json	1.0	1.0	1.0	0.0	1.0	1.0	['1nwwA00.pdb.gz']
-1.0	-1.0	['GLU', 'GLN', 'LEU', 'LYS', 'ALA']	1688.0	14.0	BTB	matching_data/matching_site_to_native_ntf2_no_dump/vc/6vcx/3/all_match_info.json	-1.0	-1.0	0.0	0.0	0.0	103.0	[]
2.0	31.0	['PHE', 'VAL', 'ILE']	1687.0	1.0	CL	matching_data/matching_site_to_native_ntf2_no_dump/vc/6vcx/2/all_match_info.json	2.0	2.0	1.0	0.0	1.0	2.0	['3e99A00.pdb.gz']
2.0	42.0	['ASP', 'ALA']	1685.0	1.0	MG	matching_data/matching_site_to_native_ntf2_no_dump/vc/6vcx/1/all_match_info.json	6.0	6.0	1.0	0.0	1.0	6.0	['3cnxA00.pdb.gz']
-1.0	-1.0	['PRO', 'LEU', 'LEU', 'ARG', 'PRO', 'ALA', 'PHE', 'SER', 'GLY', 'ILE', 'GLY', 'ALA', 'ALA', 'HIS', 'ARG', 'SER', 'TRP', 'LEU', 'SER']	1690.0	43.0	HEM	matching_data/matching_site_to_native_ntf2_no_dump/vc/2vcn/0/all_match_info.json	-1.0	-1.0	0.0	0.0	0.0	103.0	[]
-1.0	-1.0	['ARG', 'ALA', 'HIS', 'LEU', 'PRO', 'PHE']	1691.0	10.0	ISZ	matching_data/matching_site_to_native_ntf2_no_dump/vc/2vcn/2/all_match_info.json	-1.0	-1.0	0.0	0.0	0.0	103.0	[]
1.0	29.0	['PRO', 'ARG']	1689.0	5.0	SO4	matching_data/matching_site_to_native_ntf2_no_dump/vc/2vcn/1/all_match_info.json	13.0	13.0	1.0	0.0	1.0	13.0	['5tgnA00.pdb.gz']
-1.0	-1.0	['TYR', 'ARG', 'TRP', 'LYS', 'GLY', 'ILE', 'GLN', 'SER', 'ASP']	1693.0	20.0	GSH	matching_data/matching_site_to_native_ntf2_no_dump/vc/2vcz/0/all_match_info.json	-1.0	-1.0	0.0	0.0	0.0	103.0	[]
-1.0	-1.0	['GLY', 'ARG', 'ASP', 'MET', 'TRP', 'TYR', 'LEU']	1692.0	14.0	VC3	matching_data/matching_site_to_native_ntf2_no_dump/vc/2vcz/1/all_match_info.json	-1.0	-1.0	0.0	0.0	0.0	103.0	[]
2.0	44.0	['ILE', 'ASN', 'ASP']	1694.0	6.0	GOL	matching_data/matching_site_to_native_ntf2_no_dump/vc/2vcl/0/all_match_info.json	1.0	2.0	2.0	0.0	1.0	2.0	['3e99A00.pdb.gz']
4.0	136.0	['ARG', 'ALA']	1696.0	1.0	CL	matching_data/matching_site_to_native_ntf2_no_dump/vc/1vct/0/all_match_info.json	1.0	1.0	1.0	0.0	1.0	1.0	['1nwwA00.pdb.gz']
2.0	26.0	['PHE', 'ASP']	1695.0	4.0	EDO	matching_data/matching_site_to_native_ntf2_no_dump/vc/1vct/1/all_match_info.json	1.0	1.0	1.0	0.0	1.0	1.0	['1nwwA00.pdb.gz']
-1.0	-1.0	['HIS', 'ARG', 'SER', 'TYR', 'HIS', 'TRP']	1698.0	4.0	FES	matching_data/matching_site_to_native_ntf2_no_dump/vc/3vca/0/all_match_info.json	-1.0	-1.0	0.0	0.0	0.0	103.0	[]
2.0	35.0	['ARG', 'LEU', 'PHE']	1697.0	6.0	GOL	matching_data/matching_site_to_native_ntf2_no_dump/vc/3vca/1/all_match_info.json	1.0	1.0	1.0	0.0	1.0	1.0	['1nwwA00.pdb.gz']
-1.0	-1.0	['LYS', 'TYR', 'ASN', 'ARG']	1700.0	5.0	SO4	matching_data/matching_site_to_native_ntf2_no_dump/vc/1vcd/0/all_match_info.json	-1.0	-1.0	0.0	0.0	0.0	103.0	[]
2.0	33.0	['TYR', 'GLU']	1699.0	6.0	GOL	matching_data/matching_site_to_native_ntf2_no_dump/vc/1vcd/1/all_match_info.json	7.0	7.0	1.0	0.0	1.0	7.0	['1of5A00.pdb.gz']
-1.0	-1.0	['GLY', 'ARG', 'VAL', 'THR', 'GLY', 'ARG']	1701.0	5.0	SO4	matching_data/matching_site_to_native_ntf2_no_dump/vc/3vco/0/all_match_info.json	-1.0	-1.0	0.0	0.0	0.0	103.0	[]
-1.0	-1.0	['ASN', 'HIS', 'LEU', 'PHE', 'LYS', 'ASN', 'HIS', 'ARG']	1702.0	5.0	PO4	matching_data/matching_site_to_native_ntf2_no_dump/vc/3vc5/0/all_match_info.json	-1.0	-1.0	0.0	0.0	0.0	103.0	[]
-1.0	-1.0	['TYR', 'PHE', 'ARG', 'TRP', 'LYS', 'LYS', 'ILE', 'GLN', 'SER', 'ASP']	1704.0	20.0	GSH	matching_data/matching_site_to_native_ntf2_no_dump/vc/2vcq/0/all_match_info.json	-1.0	-1.0	0.0	0.0	0.0	103.0	[]
-1.0	-1.0	['MET', 'GLY', 'ARG', 'ASP', 'MET', 'TRP', 'TYR', 'LEU']	1703.0	16.0	D25	matching_data/matching_site_to_native_ntf2_no_dump/vc/2vcq/1/all_match_info.json	-1.0	-1.0	0.0	0.0	0.0	103.0	[]
6.0	29.0	['LEU', 'THR']	1706.0	7.0	PEG	matching_data/matching_site_to_native_ntf2_no_dump/vc/5vc1/0/all_match_info.json	1.0	1.0	1.0	0.0	1.0	1.0	['1nwwA00.pdb.gz']
-1.0	-1.0	['GLU', 'ASN', 'GLU', 'ASN', 'ASP']	1705.0	1.0	CA	matching_data/matching_site_to_native_ntf2_no_dump/vc/5vc1/1/all_match_info.json	-1.0	-1.0	0.0	0.0	0.0	103.0	[]
-1.0	-1.0	['TYR', 'ARG', 'ARG', 'GLN', 'VAL', 'PRO', 'GLN', 'THR', 'PHE', 'ASP']	1708.0	20.0	GSH	matching_data/matching_site_to_native_ntf2_no_dump/vc/2vcv/0/all_match_info.json	-1.0	-1.0	0.0	0.0	0.0	103.0	[]
-1.0	-1.0	['PHE', 'LEU', 'PRO', 'LEU', 'ALA', 'ALA', 'LEU', 'ALA', 'PHE', 'PHE']	1707.0	21.0	ASD	matching_data/matching_site_to_native_ntf2_no_dump/vc/2vcv/1/all_match_info.json	-1.0	-1.0	0.0	0.0	0.0	103.0	[]
-1.0	-1.0	['ARG', 'ARG', 'THR', 'SER']	1710.0	1.0	CL	matching_data/matching_site_to_native_ntf2_no_dump/vc/1vch/0/all_match_info.json	-1.0	-1.0	0.0	0.0	0.0	103.0	[]
-1.0	-1.0	['ALA', 'GLY', 'GLU', 'THR']	1709.0	4.0	ACY	matching_data/matching_site_to_native_ntf2_no_dump/vc/1vch/1/all_match_info.json	-1.0	-1.0	0.0	0.0	0.0	103.0	[]
5.0	2019.0	['LYS', 'LEU', 'GLN', 'THR', 'LEU']	1712.0	4.0	DMS	matching_data/matching_site_to_native_ntf2_no_dump/vc/5vcm/0/all_match_info.json	57.0	57.0	1.0	0.0	1.0	57.0	['4l8pA00.pdb.gz']
3.0	83.0	['ASP', 'GLU']	1713.0	1.0	MN	matching_data/matching_site_to_native_ntf2_no_dump/vc/5vcm/2/all_match_info.json	8.0	8.0	1.0	0.0	1.0	8.0	['3nv0A00.pdb.gz']
-1.0	-1.0	['HIS', 'ASP', 'PHE', 'PHE', 'GLN', 'LEU']	1711.0	4.0	EDO	matching_data/matching_site_to_native_ntf2_no_dump/vc/5vcm/1/all_match_info.json	-1.0	-1.0	0.0	0.0	0.0	103.0	[]
2.0	39.0	['ASP', 'ASP']	1715.0	1.0	MG	matching_data/matching_site_to_native_ntf2_no_dump/vc/3vcz/0/all_match_info.json	1.0	1.0	1.0	0.0	1.0	1.0	['1nwwA00.pdb.gz']
3.0	67.0	['GLU', 'ASN', 'ASP']	1716.0	1.0	CA	matching_data/matching_site_to_native_ntf2_no_dump/vc/3vcz/2/all_match_info.json	1.0	1.0	1.0	0.0	1.0	1.0	['1nwwA00.pdb.gz']
-1.0	-1.0	['ARG', 'ASP', 'LYS', 'PHE', 'GLU', 'HIS']	1714.0	6.0	GOL	matching_data/matching_site_to_native_ntf2_no_dump/vc/3vcz/1/all_match_info.json	-1.0	-1.0	0.0	0.0	0.0	103.0	[]
3.0	28.0	['CYS', 'GLU']	1717.0	4.0	EDO	matching_data/matching_site_to_native_ntf2_no_dump/vc/2vch/0/all_match_info.json	1.0	1.0	1.0	0.0	1.0	1.0	['1nwwA00.pdb.gz']
-1.0	-1.0	['ARG', 'THR', 'VAL', 'SER', 'PRO', 'PHE']	1718.0	6.0	PYR	matching_data/matching_site_to_native_ntf2_no_dump/vc/3vcr/0/all_match_info.json	-1.0	-1.0	0.0	0.0	0.0	103.0	[]
-1.0	-1.0	['ALA', 'VAL', 'GLY', 'LYS', 'THR', 'ALA', 'PHE', 'LYS', 'ASP', 'LEU', 'SER', 'ALA', 'LYS']	1720.0	28.0	GDP	matching_data/matching_site_to_native_ntf2_no_dump/vc/5vcu/0/all_match_info.json	-1.0	-1.0	0.0	0.0	0.0	103.0	[]
-1.0	-1.0	['THR', 'PRO', 'THR', 'ASP', 'THR']	1719.0	1.0	MG	matching_data/matching_site_to_native_ntf2_no_dump/vc/5vcu/1/all_match_info.json	-1.0	-1.0	0.0	0.0	0.0	103.0	[]
-1.0	-1.0	['SER', 'MET', 'GLN', 'MET', 'ILE', 'GLY', 'SER', 'GLY', 'THR', 'GLY', 'ASN', 'PRO']	1721.0	22.0	C6P	matching_data/matching_site_to_native_ntf2_no_dump/vc/3vc3/0/all_match_info.json	-1.0	-1.0	0.0	0.0	0.0	103.0	[]
-1.0	-1.0	['ARG', 'ILE', 'SER', 'TRP', 'ARG', 'PHE', 'ALA', 'GLY', 'THR', 'ILE', 'LEU', 'PRO', 'PHE', 'GLY', 'ARG', 'ASN', 'ILE', 'GLY', 'ALA']	1723.0	43.0	HEM	matching_data/matching_site_to_native_ntf2_no_dump/vc/5vcc/0/all_match_info.json	-1.0	-1.0	0.0	0.0	0.0	103.0	[]
5.0	342.0	['TRP', 'THR']	1724.0	4.0	EDO	matching_data/matching_site_to_native_ntf2_no_dump/vc/5vcc/2/all_match_info.json	1.0	1.0	1.0	0.0	1.0	1.0	['1nwwA00.pdb.gz']
-1.0	-1.0	['SER', 'PHE', 'LYS', 'TYR']	1722.0	6.0	GOL	matching_data/matching_site_to_native_ntf2_no_dump/vc/5vcc/1/all_match_info.json	-1.0	-1.0	0.0	0.0	0.0	103.0	[]
1.0	69.0	['ARG', 'HIS']	1725.0	1.0	CL	matching_data/matching_site_to_native_ntf2_no_dump/vc/5vcr/0/all_match_info.json	44.0	44.0	1.0	0.0	1.0	44.0	['3hzpA00.pdb.gz']
-1.0	-1.0	['HIS', 'LYS', 'LYS']	1728.0	5.0	PO4	matching_data/matching_site_to_native_ntf2_no_dump/vc/6vcz/0/all_match_info.json	-1.0	-1.0	0.0	0.0	0.0	103.0	[]
-1.0	-1.0	['PHE', 'PHE', 'MET', 'TRP', 'ARG', 'ASP']	1729.0	10.0	PGE	matching_data/matching_site_to_native_ntf2_no_dump/vc/6vcz/5/all_match_info.json	-1.0	-1.0	0.0	0.0	0.0	103.0	[]
7.0	240.0	['GLU', 'LYS', 'ARG']	1731.0	13.0	MPO	matching_data/matching_site_to_native_ntf2_no_dump/vc/6vcz/3/all_match_info.json	1.0	1.0	1.0	0.0	1.0	1.0	['1nwwA00.pdb.gz']
2.0	-1.0	['THR', 'GLU', 'VAL']	1730.0	5.0	PGR	matching_data/matching_site_to_native_ntf2_no_dump/vc/6vcz/2/all_match_info.json	80.0	-1.0	1.0	0.0	0.0	103.0	[]
2.0	14.0	['THR', 'THR']	1726.0	5.0	MXE	matching_data/matching_site_to_native_ntf2_no_dump/vc/6vcz/4/all_match_info.json	1.0	1.0	1.0	0.0	1.0	1.0	['1nwwA00.pdb.gz']
-1.0	-1.0	['ASP', 'ALA', 'GLU']	1727.0	1.0	MG	matching_data/matching_site_to_native_ntf2_no_dump/vc/6vcz/1/all_match_info.json	-1.0	-1.0	0.0	0.0	0.0	103.0	[]
-1.0	-1.0	['LYS', 'SER', 'GLY', 'ILE', 'GLY', 'THR']	1733.0	5.0	SO4	matching_data/matching_site_to_native_ntf2_no_dump/vc/1vc4/0/all_match_info.json	-1.0	-1.0	0.0	0.0	0.0	103.0	[]
3.0	32.0	['LEU', 'ARG']	1734.0	6.0	GOL	matching_data/matching_site_to_native_ntf2_no_dump/vc/1vc4/2/all_match_info.json	1.0	1.0	1.0	0.0	1.0	1.0	['1nwwA00.pdb.gz']
6.0	1279.0	['MET', 'ARG']	1732.0	4.0	ACY	matching_data/matching_site_to_native_ntf2_no_dump/vc/1vc4/1/all_match_info.json	1.0	1.0	1.0	0.0	1.0	1.0	['1nwwA00.pdb.gz']
-1.0	-1.0	['LEU', 'VAL', 'ALA', 'LYS', 'VAL', 'LEU', 'THR', 'GLU', 'LEU', 'CYS', 'GLY', 'PRO', 'PHE', 'ASP']	1736.0	36.0	XZN	matching_data/matching_site_to_native_ntf2_no_dump/vc/5vcz/0/all_match_info.json	-1.0	-1.0	0.0	0.0	0.0	103.0	[]
2.0	199.0	['ARG', 'SER', 'ARG']	1737.0	7.0	PEG	matching_data/matching_site_to_native_ntf2_no_dump/vc/5vcz/2/all_match_info.json	2.0	2.0	1.0	0.0	1.0	2.0	['3e99A00.pdb.gz']
2.0	25.0	['ASN', 'PHE']	1735.0	4.0	EDO	matching_data/matching_site_to_native_ntf2_no_dump/vc/5vcz/1/all_match_info.json	9.0	9.0	1.0	0.0	1.0	9.0	['3gzrB00.pdb.gz']
-1.0	-1.0	['TRP', 'PRO', 'ASN', 'TRP', 'LYS', 'HIS']	1738.0	24.0	5GP	matching_data/matching_site_to_native_ntf2_no_dump/vc/1vcz/0/all_match_info.json	-1.0	-1.0	0.0	0.0	0.0	103.0	[]
-1.0	-1.0	['ARG', 'ALA', 'ARG', 'ALA']	1740.0	1.0	CL	matching_data/matching_site_to_native_ntf2_no_dump/q8/4q82/0/all_match_info.json	-1.0	-1.0	0.0	0.0	0.0	103.0	[]
4.0	11.0	['GLY', 'GLY']	1739.0	6.0	GOL	matching_data/matching_site_to_native_ntf2_no_dump/q8/4q82/1/all_match_info.json	1.0	1.0	1.0	0.0	1.0	1.0	['1nwwA00.pdb.gz']
-1.0	-1.0	['ALA', 'PHE', 'ASN', 'TYR']	1743.0	1.0	K	matching_data/matching_site_to_native_ntf2_no_dump/q8/2q8g/0/all_match_info.json	-1.0	-1.0	0.0	0.0	0.0	103.0	[]
-1.0	-1.0	['LEU', 'GLN', 'PHE', 'ASP', 'PHE', 'THR', 'SER', 'PHE', 'LEU', 'LEU', 'GLN', 'HIS']	1742.0	31.0	AZX	matching_data/matching_site_to_native_ntf2_no_dump/q8/2q8g/1/all_match_info.json	-1.0	-1.0	0.0	0.0	0.0	103.0	[]
1.8125	-1.0	['CYS', 'ASN']	1745.0	1.0	CD	matching_data/matching_site_to_native_ntf2_no_dump/q8/1q8j/0/all_match_info.json	9.0	-1.0	16.0	0.0	0.0	103.0	[]
-1.0	-1.0	['GLU', 'ASN', 'ALA', 'ASP', 'ASP', 'ASN', 'ASP', 'GLY', 'SER', 'PHE', 'ARG', 'ILE']	1744.0	33.0	C2F	matching_data/matching_site_to_native_ntf2_no_dump/q8/1q8j/1/all_match_info.json	-1.0	-1.0	0.0	0.0	0.0	103.0	[]
1.0	49.0	['SER', 'ASP']	1747.0	1.0	MG	matching_data/matching_site_to_native_ntf2_no_dump/q8/3q85/0/all_match_info.json	4.0	4.0	1.0	0.0	1.0	4.0	['3k0zA00.pdb.gz']
-1.0	-1.0	['PRO', 'VAL', 'ILE', 'LYS', 'ALA', 'GLN']	1746.0	3.0	SCN	matching_data/matching_site_to_native_ntf2_no_dump/q8/3q85/1/all_match_info.json	-1.0	-1.0	0.0	0.0	0.0	103.0	[]
-1.0	-1.0	['SER', 'THR', 'LYS']	1749.0	5.0	SO4	matching_data/matching_site_to_native_ntf2_no_dump/q8/2q8n/0/all_match_info.json	-1.0	-1.0	0.0	0.0	0.0	103.0	[]
-1.0	-1.0	['ARG', 'VAL', 'LYS', 'VAL', 'LYS']	1748.0	1.0	CL	matching_data/matching_site_to_native_ntf2_no_dump/q8/2q8n/1/all_match_info.json	-1.0	-1.0	0.0	0.0	0.0	103.0	[]
-1.0	-1.0	['SER', 'THR', 'SER', 'GLY', 'SER', 'ARG', 'SER', 'GLY', 'THR', 'ARG']	1751.0	5.0	PO4	matching_data/matching_site_to_native_ntf2_no_dump/q8/4q8r/0/all_match_info.json	-1.0	-1.0	0.0	0.0	0.0	103.0	[]
3.0	73.0	['GLU', 'ASP']	1750.0	1.0	ZN	matching_data/matching_site_to_native_ntf2_no_dump/q8/4q8r/1/all_match_info.json	1.0	1.0	1.0	0.0	1.0	1.0	['1nwwA00.pdb.gz']
-1.0	-1.0	['ASP', 'TYR', 'ASP', 'CYS', 'ILE', 'GLN', 'GLY', 'GLY', 'LEU', 'ALA', 'MET', 'GLY', 'VAL', 'LEU']	1753.0	27.0	2YY	matching_data/matching_site_to_native_ntf2_no_dump/q8/4q8w/0/all_match_info.json	-1.0	-1.0	0.0	0.0	0.0	103.0	[]
-1.0	-1.0	['PRO', 'GLU', 'TRP', 'ASP']	1752.0	6.0	GOL	matching_data/matching_site_to_native_ntf2_no_dump/q8/4q8w/1/all_match_info.json	-1.0	-1.0	0.0	0.0	0.0	103.0	[]
-1.0	-1.0	['GLN', 'THR', 'TRP']	1755.0	4.0	EDO	matching_data/matching_site_to_native_ntf2_no_dump/q8/6q8m/0/all_match_info.json	-1.0	-1.0	0.0	0.0	0.0	103.0	[]
-1.0	-1.0	['GLU', 'ASP', 'TYR']	1754.0	1.0	K	matching_data/matching_site_to_native_ntf2_no_dump/q8/6q8m/1/all_match_info.json	-1.0	-1.0	0.0	0.0	0.0	103.0	[]
-1.0	-1.0	['ARG', 'ARG', 'GLU', 'ALA', 'TYR', 'ARG']	1756.0	6.0	GOL	matching_data/matching_site_to_native_ntf2_no_dump/q8/3q8g/0/all_match_info.json	-1.0	-1.0	0.0	0.0	0.0	103.0	[]
-1.0	-1.0	['ASP', 'ASP', 'ASP', 'ASN', 'VAL', 'ASP']	1758.0	1.0	CA	matching_data/matching_site_to_native_ntf2_no_dump/q8/1q8f/0/all_match_info.json	-1.0	-1.0	0.0	0.0	0.0	103.0	[]
-1.0	-1.0	['ASP', 'MET', 'ASN', 'PHE', 'ASN', 'HIS', 'ASP']	1757.0	6.0	GOL	matching_data/matching_site_to_native_ntf2_no_dump/q8/1q8f/1/all_match_info.json	-1.0	-1.0	0.0	0.0	0.0	103.0	[]
1.0	26.0	['ARG', 'PRO']	1760.0	5.0	SO4	matching_data/matching_site_to_native_ntf2_no_dump/q8/2q8k/0/all_match_info.json	2.0	2.0	1.0	0.0	1.0	2.0	['3e99A00.pdb.gz']
-1.0	-1.0	['ILE', 'SER', 'VAL', 'CYS', 'PHE', 'TYR']	1759.0	6.0	GOL	matching_data/matching_site_to_native_ntf2_no_dump/q8/2q8k/1/all_match_info.json	-1.0	-1.0	0.0	0.0	0.0	103.0	[]
-1.0	-1.0	['CYS', 'SER', 'LEU']	1761.0	8.0	MPD	matching_data/matching_site_to_native_ntf2_no_dump/q8/1q8d/0/all_match_info.json	-1.0	-1.0	0.0	0.0	0.0	103.0	[]
-1.0	-1.0	['THR', 'ALA', 'TYR', 'LYS', 'GLN', 'MET', 'THR', 'ILE', 'PRO', 'GLY', 'ILE']	1762.0	43.0	HEM	matching_data/matching_site_to_native_ntf2_no_dump/q8/2q8p/0/all_match_info.json	-1.0	-1.0	0.0	0.0	0.0	103.0	[]
-1.0	-1.0	['ASP', 'THR', 'ASP', 'VAL', 'ASN', 'ILE']	1764.0	1.0	CA	matching_data/matching_site_to_native_ntf2_no_dump/q8/4q8k/0/all_match_info.json	-1.0	-1.0	0.0	0.0	0.0	103.0	[]
-1.0	-1.0	['LYS', 'LYS', 'TYR', 'ARG', 'LYS']	1763.0	5.0	SO4	matching_data/matching_site_to_native_ntf2_no_dump/q8/4q8k/1/all_match_info.json	-1.0	-1.0	0.0	0.0	0.0	103.0	[]
-1.0	-1.0	['ASP', 'ARG', 'ILE', 'GLN']	1766.0	1.0	NA	matching_data/matching_site_to_native_ntf2_no_dump/q8/2q8x/0/all_match_info.json	-1.0	-1.0	0.0	0.0	0.0	103.0	[]
1.0	20.0	['ARG', 'ASP', 'GLU']	1765.0	6.0	GOL	matching_data/matching_site_to_native_ntf2_no_dump/q8/2q8x/1/all_match_info.json	3.0	3.0	1.0	0.0	1.0	3.0	['3en8A01.pdb.gz']
-1.0	-1.0	['GLU', 'HIS', 'TYR', 'PRO', 'ASP', 'ARG']	1767.0	14.0	BTB	matching_data/matching_site_to_native_ntf2_no_dump/q8/6q8f/0/all_match_info.json	-1.0	-1.0	0.0	0.0	0.0	103.0	[]
2.1666666666666665	25.0	['ARG', 'SER', 'THR']	1769.0	4.0	EDO	matching_data/matching_site_to_native_ntf2_no_dump/q8/4q88/0/all_match_info.json	1.0	6.0	6.0	0.0	1.0	6.0	['3cnxA00.pdb.gz']
-1.0	-1.0	['TYR', 'ARG', 'THR', 'ARG']	1768.0	5.0	SO4	matching_data/matching_site_to_native_ntf2_no_dump/q8/4q88/1/all_match_info.json	-1.0	-1.0	0.0	0.0	0.0	103.0	[]
2.7864077669902914	-1.0	['GLU', 'ASP']	1771.0	1.0	CD	matching_data/matching_site_to_native_ntf2_no_dump/q8/2q88/0/all_match_info.json	1.0	-1.0	103.0	0.0	0.0	103.0	[]
-1.0	-1.0	['GLU', 'PHE', 'TYR', 'PHE', 'GLY', 'THR', 'GLU', 'PRO']	1770.0	10.0	4CS	matching_data/matching_site_to_native_ntf2_no_dump/q8/2q88/1/all_match_info.json	-1.0	-1.0	0.0	0.0	0.0	103.0	[]
-1.0	-1.0	['ARG', 'TYR', 'GLY', 'SER', 'CYS', 'LEU', 'SER', 'ILE', 'THR', 'GLY', 'THR']	1773.0	16.0	PMP	matching_data/matching_site_to_native_ntf2_no_dump/q8/6q8e/0/all_match_info.json	-1.0	-1.0	0.0	0.0	0.0	103.0	[]
5.0	508.0	['THR', 'HIS']	1772.0	1.0	CL	matching_data/matching_site_to_native_ntf2_no_dump/q8/6q8e/1/all_match_info.json	1.0	1.0	1.0	0.0	1.0	1.0	['1nwwA00.pdb.gz']
3.0	22.0	['ARG', 'VAL', 'THR']	1775.0	4.0	EDO	matching_data/matching_site_to_native_ntf2_no_dump/b6/4b62/0/all_match_info.json	1.0	1.0	1.0	0.0	1.0	1.0	['1nwwA00.pdb.gz']
-1.0	-1.0	['SER', 'ALA', 'SER', 'ARG', 'TYR']	1774.0	5.0	PO4	matching_data/matching_site_to_native_ntf2_no_dump/b6/4b62/1/all_match_info.json	-1.0	-1.0	0.0	0.0	0.0	103.0	[]
3.0	109.0	['GLU', 'ASN']	1777.0	1.0	MG	matching_data/matching_site_to_native_ntf2_no_dump/b6/1b63/0/all_match_info.json	1.0	1.0	1.0	0.0	1.0	1.0	['1nwwA00.pdb.gz']
-1.0	-1.0	['GLU', 'LEU', 'ILE', 'ARG', 'MET']	1776.0	4.0	EDO	matching_data/matching_site_to_native_ntf2_no_dump/b6/1b63/1/all_match_info.json	-1.0	-1.0	0.0	0.0	0.0	103.0	[]
-1.0	-1.0	['ARG', 'LEU', 'GLY', 'ALA', 'VAL', 'LEU', 'GLU', 'LEU', 'CYS', 'SER', 'LYS', 'PHE']	1779.0	35.0	9ZP	matching_data/matching_site_to_native_ntf2_no_dump/b6/4b6l/0/all_match_info.json	-1.0	-1.0	0.0	0.0	0.0	103.0	[]
-1.0	-1.0	['PRO', 'SER', 'ILE']	1778.0	5.0	SO4	matching_data/matching_site_to_native_ntf2_no_dump/b6/4b6l/1/all_match_info.json	-1.0	-1.0	0.0	0.0	0.0	103.0	[]
-1.0	-1.0	['TYR', 'LEU', 'ALA']	1781.0	15.0	MXD	matching_data/matching_site_to_native_ntf2_no_dump/b6/3b6h/0/all_match_info.json	-1.0	-1.0	0.0	0.0	0.0	103.0	[]
-1.0	-1.0	['TYR', 'PHE', 'THR', 'GLY', 'PHE']	1782.0	20.0	BOG	matching_data/matching_site_to_native_ntf2_no_dump/b6/3b6h/2/all_match_info.json	-1.0	-1.0	0.0	0.0	0.0	103.0	[]
-1.0	-1.0	['LYS', 'THR', 'ASN', 'MET', 'PRO', 'TRP', 'ASN', 'HIS', 'LEU', 'GLY', 'TYR', 'ALA']	1780.0	43.0	HEM	matching_data/matching_site_to_native_ntf2_no_dump/b6/3b6h/1/all_match_info.json	-1.0	-1.0	0.0	0.0	0.0	103.0	[]
-1.0	-1.0	['LEU', 'PHE', 'LYS']	1784.0	1.0	CL	matching_data/matching_site_to_native_ntf2_no_dump/b6/2b6h/0/all_match_info.json	-1.0	-1.0	0.0	0.0	0.0	103.0	[]
2.0	-1.0	['THR', 'GLY', 'TYR', 'ASP']	1783.0	5.0	SO4	matching_data/matching_site_to_native_ntf2_no_dump/b6/2b6h/1/all_match_info.json	72.0	-1.0	1.0	0.0	0.0	103.0	[]
-1.0	-1.0	['GLU', 'HIS', 'GLY']	1787.0	1.0	ZN	matching_data/matching_site_to_native_ntf2_no_dump/b6/4b6z/0/all_match_info.json	-1.0	-1.0	0.0	0.0	0.0	103.0	[]
2.0	37.0	['ARG', 'ASP']	1789.0	4.0	EDO	matching_data/matching_site_to_native_ntf2_no_dump/b6/4b6z/3/all_match_info.json	22.0	22.0	1.0	0.0	1.0	22.0	['4x2oA00.pdb.gz']
-1.0	-1.0	['HIS', 'ARG', 'ASN', 'ARG']	1788.0	4.0	ACT	matching_data/matching_site_to_native_ntf2_no_dump/b6/4b6z/2/all_match_info.json	-1.0	-1.0	0.0	0.0	0.0	103.0	[]
3.0	76.0	['ASN', 'ARG']	1785.0	1.0	CL	matching_data/matching_site_to_native_ntf2_no_dump/b6/4b6z/4/all_match_info.json	1.0	1.0	1.0	0.0	1.0	1.0	['1nwwA00.pdb.gz']
2.0	13.0	['ARG', 'ALA']	1786.0	6.0	GOL	matching_data/matching_site_to_native_ntf2_no_dump/b6/4b6z/1/all_match_info.json	10.0	10.0	1.0	0.0	1.0	10.0	['3kkgA00.pdb.gz']
-1.0	-1.0	['THR', 'THR', 'GLU', 'GLU']	1790.0	17.0	BIO	matching_data/matching_site_to_native_ntf2_no_dump/b6/1b66/0/all_match_info.json	-1.0	-1.0	0.0	0.0	0.0	103.0	[]
2.0	12.0	['TRP', 'ASN']	1791.0	4.0	IPA	matching_data/matching_site_to_native_ntf2_no_dump/b6/3b64/0/all_match_info.json	1.0	1.0	1.0	0.0	1.0	1.0	['1nwwA00.pdb.gz']
2.0	55.0	['GLU', 'ASP']	1792.0	1.0	CA	matching_data/matching_site_to_native_ntf2_no_dump/b6/4b60/0/all_match_info.json	1.0	1.0	1.0	0.0	1.0	1.0	['1nwwA00.pdb.gz']
-1.0	-1.0	['GLY', 'THR', 'VAL', 'ARG', 'LYS']	1793.0	5.0	SO4	matching_data/matching_site_to_native_ntf2_no_dump/b6/5b6k/0/all_match_info.json	-1.0	-1.0	0.0	0.0	0.0	103.0	[]
-1.0	-1.0	['ASP', 'TRP', 'TYR', 'PRO', 'THR', 'TYR', 'SER']	1794.0	19.0	ADN	matching_data/matching_site_to_native_ntf2_no_dump/b6/5b6i/0/all_match_info.json	-1.0	-1.0	0.0	0.0	0.0	103.0	[]
-1.0	-1.0	['GLY', 'GLY', 'PHE', 'VAL', 'ASP', 'ASN', 'PHE', 'THR', 'GLY', 'ASP', 'VAL', 'LEU', 'ALA', 'SER', 'PRO', 'ALA', 'THR', 'ALA', 'SER', 'THR', 'LYS', 'ILE', 'ASN', 'THR', 'ARG']	1795.0	44.0	NAD	matching_data/matching_site_to_native_ntf2_no_dump/b6/2b69/0/all_match_info.json	-1.0	-1.0	0.0	0.0	0.0	103.0	[]
1.0	42.0	['ARG', 'LYS']	1796.0	3.0	FMT	matching_data/matching_site_to_native_ntf2_no_dump/b6/4b6m/0/all_match_info.json	30.0	30.0	1.0	0.0	1.0	30.0	['3a76A01.pdb.gz']
-1.0	-1.0	['LYS', 'ASP', 'TYR', 'GLN', 'ASP']	1798.0	6.0	GOL	matching_data/matching_site_to_native_ntf2_no_dump/b6/5b6t/0/all_match_info.json	-1.0	-1.0	0.0	0.0	0.0	103.0	[]
-1.0	-1.0	['PRO', 'PRO', 'GLY', 'GLU']	1797.0	1.0	CA	matching_data/matching_site_to_native_ntf2_no_dump/b6/5b6t/1/all_match_info.json	-1.0	-1.0	0.0	0.0	0.0	103.0	[]
-1.0	-1.0	['ARG', 'LYS', 'THR', 'ARG']	1799.0	5.0	SO4	matching_data/matching_site_to_native_ntf2_no_dump/b6/1b67/0/all_match_info.json	-1.0	-1.0	0.0	0.0	0.0	103.0	[]
-1.0	-1.0	['TYR', 'VAL', 'TRP', 'ASP', 'HIS']	1801.0	14.0	BTB	matching_data/matching_site_to_native_ntf2_no_dump/b6/5b68/0/all_match_info.json	-1.0	-1.0	0.0	0.0	0.0	103.0	[]
1.6666666666666667	-1.0	['ASN', 'PRO', 'GLY']	1802.0	5.0	SO4	matching_data/matching_site_to_native_ntf2_no_dump/b6/5b68/2/all_match_info.json	47.0	-1.0	9.0	0.0	0.0	103.0	[]
-1.0	-1.0	['ARG', 'GLY', 'VAL', 'ASP', 'TRP']	1800.0	6.0	GOL	matching_data/matching_site_to_native_ntf2_no_dump/b6/5b68/1/all_match_info.json	-1.0	-1.0	0.0	0.0	0.0	103.0	[]
1.0	66.0	['GLU', 'ASP']	1805.0	1.0	MG	matching_data/matching_site_to_native_ntf2_no_dump/b6/6b6u/0/all_match_info.json	31.0	31.0	1.0	0.0	1.0	31.0	['3jumA01.pdb.gz']
2.0	-1.0	['GLY', 'VAL', 'PRO']	1806.0	7.0	PEG	matching_data/matching_site_to_native_ntf2_no_dump/b6/6b6u/5/all_match_info.json	31.0	-1.0	6.0	0.0	0.0	103.0	[]
-1.0	-1.0	['PHE', 'LEU', 'ALA']	1810.0	4.0	EDO	matching_data/matching_site_to_native_ntf2_no_dump/b6/6b6u/8/all_match_info.json	-1.0	-1.0	0.0	0.0	0.0	103.0	[]
2.0	74.0	['ARG', 'GLY']	1808.0	1.0	CL	matching_data/matching_site_to_native_ntf2_no_dump/b6/6b6u/3/all_match_info.json	1.0	1.0	1.0	0.0	1.0	1.0	['1nwwA00.pdb.gz']
1.5	23.0	['ASN', 'ASP', 'THR']	1807.0	1.0	K	matching_data/matching_site_to_native_ntf2_no_dump/b6/6b6u/2/all_match_info.json	12.0	14.0	2.0	0.0	1.0	14.0	['3d9rB00.pdb.gz']
-1.0	-1.0	['HIS', 'ILE', 'PRO', 'LYS', 'ILE']	1803.0	3.0	SCN	matching_data/matching_site_to_native_ntf2_no_dump/b6/6b6u/4/all_match_info.json	-1.0	-1.0	0.0	0.0	0.0	103.0	[]
-1.0	-1.0	['ARG', 'LYS', 'ALA', 'ARG', 'GLY', 'ASP', 'THR']	1804.0	6.0	OXL	matching_data/matching_site_to_native_ntf2_no_dump/b6/6b6u/1/all_match_info.json	-1.0	-1.0	0.0	0.0	0.0	103.0	[]
-1.0	-1.0	['PHE', 'LEU', 'PHE', 'LEU', 'ASP']	1809.0	13.0	PG4	matching_data/matching_site_to_native_ntf2_no_dump/b6/6b6u/7/all_match_info.json	-1.0	-1.0	0.0	0.0	0.0	103.0	[]
1.0	25.0	['THR', 'ASP']	1812.0	1.0	MG	matching_data/matching_site_to_native_ntf2_no_dump/b6/3b6u/0/all_match_info.json	5.0	5.0	1.0	0.0	1.0	5.0	['2qiyA00.pdb.gz']
-1.0	-1.0	['ASP', 'ASP', 'GLN', 'ASP', 'ASN']	1814.0	1.0	CA	matching_data/matching_site_to_native_ntf2_no_dump/b6/2b6n/0/all_match_info.json	-1.0	-1.0	0.0	0.0	0.0	103.0	[]
3.0	-1.0	['THR', 'SER', 'SER', 'PHE']	1813.0	5.0	SO4	matching_data/matching_site_to_native_ntf2_no_dump/b6/2b6n/1/all_match_info.json	55.0	-1.0	1.0	0.0	0.0	103.0	[]
-1.0	-1.0	['LEU', 'ASP', 'ARG']	1816.0	5.0	SO4	matching_data/matching_site_to_native_ntf2_no_dump/b6/1b6g/0/all_match_info.json	-1.0	-1.0	0.0	0.0	0.0	103.0	[]
2.0	10.0	['ALA', 'ARG']	1817.0	6.0	GOL	matching_data/matching_site_to_native_ntf2_no_dump/b6/1b6g/2/all_match_info.json	1.0	1.0	1.0	0.0	1.0	1.0	['1nwwA00.pdb.gz']
-1.0	-1.0	['TRP', 'TRP', 'PHE', 'PRO']	1815.0	1.0	CL	matching_data/matching_site_to_native_ntf2_no_dump/b6/1b6g/1/all_match_info.json	-1.0	-1.0	0.0	0.0	0.0	103.0	[]
-1.0	-1.0	['ARG', 'LEU', 'ASP', 'PHE', 'ASP', 'ASP', 'TRP', 'ALA', 'MET']	1828.0	35.0	LMT	matching_data/matching_site_to_native_ntf2_no_dump/b6/5b66/9/all_match_info.json	-1.0	-1.0	0.0	0.0	0.0	103.0	[]
-1.0	-1.0	['PHE', 'ILE', 'ARG', 'TYR', 'ILE', 'THR', 'LEU', 'ILE', 'TRP', 'VAL', 'ALA', 'VAL', 'ILE']	1829.0	43.0	HEM	matching_data/matching_site_to_native_ntf2_no_dump/b6/5b66/13/all_match_info.json	-1.0	-1.0	0.0	0.0	0.0	103.0	[]
-1.0	-1.0	['PHE', 'PRO', 'LEU', 'ALA', 'PHE', 'ILE', 'PHE', 'GLN', 'ILE', 'LEU', 'VAL', 'VAL', 'PHE', 'ALA', 'ILE', 'LEU', 'LEU']	1821.0	65.0	CLA	matching_data/matching_site_to_native_ntf2_no_dump/b6/5b66/0/all_match_info.json	-1.0	-1.0	0.0	0.0	0.0	103.0	[]
-1.0	-1.0	['PRO', 'PRO', 'GLU', 'ARG']	1822.0	4.0	DMS	matching_data/matching_site_to_native_ntf2_no_dump/b6/5b66/5/all_match_info.json	-1.0	-1.0	0.0	0.0	0.0	103.0	[]
1.0	41.0	['GLU', 'ASN', 'SER']	1830.0	1.0	CA	matching_data/matching_site_to_native_ntf2_no_dump/b6/5b66/8/all_match_info.json	3.0	3.0	1.0	0.0	1.0	3.0	['3en8A01.pdb.gz']
-1.0	-1.0	['LEU', 'ASN', 'SER', 'PHE', 'PHE', 'ALA', 'TRP', 'VAL', 'GLN', 'ALA', 'TRP', 'TRP', 'PHE', 'ARG', 'ALA', 'PHE']	1825.0	54.0	SQD	matching_data/matching_site_to_native_ntf2_no_dump/b6/5b66/3/all_match_info.json	-1.0	-1.0	0.0	0.0	0.0	103.0	[]
-1.0	-1.0	['TRP', 'ASP', 'GLY', 'PHE', 'LEU']	1824.0	19.0	HTG	matching_data/matching_site_to_native_ntf2_no_dump/b6/5b66/10/all_match_info.json	-1.0	-1.0	0.0	0.0	0.0	103.0	[]
-1.0	-1.0	['VAL', 'ILE', 'PRO', 'LEU', 'ALA', 'ILE', 'CYS', 'ALA', 'ALA', 'ALA', 'LEU', 'TRP', 'LEU', 'PHE']	1823.0	40.0	BCR	matching_data/matching_site_to_native_ntf2_no_dump/b6/5b66/2/all_match_info.json	-1.0	-1.0	0.0	0.0	0.0	103.0	[]
-1.0	-1.0	['ALA', 'CYS', 'CYS', 'HIS', 'THR', 'THR', 'ASN', 'LEU', 'LEU', 'LEU', 'TYR', 'MET', 'THR', 'TYR', 'ILE', 'HIS', 'PRO', 'ILE']	1818.0	43.0	HEC	matching_data/matching_site_to_native_ntf2_no_dump/b6/5b66/16/all_match_info.json	-1.0	-1.0	0.0	0.0	0.0	103.0	[]
-1.0	-1.0	['ASN', 'HIS', 'GLU', 'LYS']	1819.0	1.0	CL	matching_data/matching_site_to_native_ntf2_no_dump/b6/5b66/4/all_match_info.json	-1.0	-1.0	0.0	0.0	0.0	103.0	[]
1.0	62.0	['HIS', 'ARG']	1832.0	10.0	OEX	matching_data/matching_site_to_native_ntf2_no_dump/b6/5b66/6/all_match_info.json	6.0	6.0	1.0	0.0	1.0	6.0	['3cnxA00.pdb.gz']
-1.0	-1.0	['LEU', 'ALA', 'THR', 'PHE', 'ILE', 'PHE', 'TYR', 'GLN', 'ALA', 'TYR', 'PRO', 'LEU', 'GLY', 'PRO', 'VAL', 'LEU', 'ALA', 'LEU', 'ALA', 'ILE', 'TRP', 'PHE']	1820.0	64.0	PHO	matching_data/matching_site_to_native_ntf2_no_dump/b6/5b66/1/all_match_info.json	-1.0	-1.0	0.0	0.0	0.0	103.0	[]
-1.0	-1.0	['VAL', 'PHE', 'ILE', 'ILE', 'MET', 'MET', 'ALA', 'GLY', 'LEU', 'LEU', 'ILE', 'THR', 'MET', 'ALA', 'TRP', 'PHE', 'ALA', 'PHE', 'LEU', 'PHE', 'VAL', 'THR', 'VAL', 'LEU', 'LEU', 'PHE']	1831.0	55.0	PL9	matching_data/matching_site_to_native_ntf2_no_dump/b6/5b66/12/all_match_info.json	-1.0	-1.0	0.0	0.0	0.0	103.0	[]
-1.0	-1.0	['ASN', 'TRP', 'TYR', 'ARG', 'PHE', 'TRP', 'TYR', 'PHE', 'PHE', 'VAL', 'THR', 'TRP', 'LEU', 'PHE', 'PRO']	1834.0	49.0	LHG	matching_data/matching_site_to_native_ntf2_no_dump/b6/5b66/11/all_match_info.json	-1.0	-1.0	0.0	0.0	0.0	103.0	[]
-1.0	-1.0	['GLN', 'GLY', 'ALA', 'LEU']	1826.0	1.0	MG	matching_data/matching_site_to_native_ntf2_no_dump/b6/5b66/15/all_match_info.json	-1.0	-1.0	0.0	0.0	0.0	103.0	[]
-1.0	-1.0	['HIS', 'HIS', 'HIS', 'TYR', 'HIS']	1827.0	4.0	BCT	matching_data/matching_site_to_native_ntf2_no_dump/b6/5b66/7/all_match_info.json	-1.0	-1.0	0.0	0.0	0.0	103.0	[]
-1.0	-1.0	['MET', 'PHE', 'MET', 'LEU', 'PHE', 'PHE', 'ILE', 'THR', 'LEU', 'PHE']	1833.0	41.0	RRX	matching_data/matching_site_to_native_ntf2_no_dump/b6/5b66/14/all_match_info.json	-1.0	-1.0	0.0	0.0	0.0	103.0	[]
-1.0	-1.0	['ASN', 'LEU', 'LEU', 'TYR', 'ASN', 'GLY', 'ALA', 'HIS', 'HIS', 'THR', 'ARG', 'ASP']	1835.0	25.0	2HN	matching_data/matching_site_to_native_ntf2_no_dump/b6/4b6s/0/all_match_info.json	-1.0	-1.0	0.0	0.0	0.0	103.0	[]
-1.0	-1.0	['ARG', 'CYS', 'ARG', 'ALA', 'ASN', 'ASP', 'GLY', 'ASP', 'HIS', 'TYR', 'LYS', 'ARG']	1836.0	21.0	C5P	matching_data/matching_site_to_native_ntf2_no_dump/b6/5b6d/0/all_match_info.json	-1.0	-1.0	0.0	0.0	0.0	103.0	[]
-1.0	-1.0	['VAL', 'GLY', 'GLY', 'PRO', 'ALA', 'GLU', 'ARG', 'GLN', 'TRP', 'HIS', 'MET', 'MET', 'GLN', 'ILE', 'ARG', 'GLU', 'VAL', 'ILE', 'GLY', 'TYR', 'SER', 'LEU', 'LEU']	1838.0	53.0	FAD	matching_data/matching_site_to_native_ntf2_no_dump/b6/4b63/0/all_match_info.json	-1.0	-1.0	0.0	0.0	0.0	103.0	[]
3.0	-1.0	['TYR', 'MET', 'TYR', 'ARG', 'TRP']	1840.0	6.0	GOL	matching_data/matching_site_to_native_ntf2_no_dump/b6/4b63/3/all_match_info.json	73.0	-1.0	1.0	0.0	0.0	103.0	[]
2.0	49.0	['LEU', 'ARG']	1839.0	5.0	SO4	matching_data/matching_site_to_native_ntf2_no_dump/b6/4b63/2/all_match_info.json	25.0	25.0	1.0	0.0	1.0	25.0	['1q40D00.pdb.gz']
-1.0	-1.0	['GLN', 'PRO', 'LEU', 'GLY', 'SER', 'GLY', 'GLN', 'SER', 'GLU', 'ARG', 'ASN', 'TYR', 'SER', 'THR', 'GLY', 'TYR']	1837.0	48.0	NAP	matching_data/matching_site_to_native_ntf2_no_dump/b6/4b63/1/all_match_info.json	-1.0	-1.0	0.0	0.0	0.0	103.0	[]
2.0	113.0	['ASN', 'ARG']	1842.0	1.0	CL	matching_data/matching_site_to_native_ntf2_no_dump/r3/2r3b/0/all_match_info.json	1.0	1.0	1.0	0.0	1.0	1.0	['1nwwA00.pdb.gz']
4.15	12.0	['GLY', 'THR', 'GLY', 'ASP']	1841.0	4.0	EDO	matching_data/matching_site_to_native_ntf2_no_dump/r3/2r3b/1/all_match_info.json	2.0	64.0	40.0	0.0	1.0	64.0	['3dxoB00.pdb.gz']
-1.0	-1.0	['THR', 'ILE', 'PHE', 'TYR', 'THR', 'LEU', 'HIS', 'HIS', 'LYS', 'VAL', 'LEU', 'MET', 'VAL', 'LEU']	1843.0	43.0	HEM	matching_data/matching_site_to_native_ntf2_no_dump/r3/6r3w/0/all_match_info.json	-1.0	-1.0	0.0	0.0	0.0	103.0	[]
-1.0	-1.0	['ASN', 'GLU', 'THR', 'GLY', 'ARG', 'ALA', 'GLU', 'VAL']	1845.0	27.0	PE5	matching_data/matching_site_to_native_ntf2_no_dump/r3/4r37/0/all_match_info.json	-1.0	-1.0	0.0	0.0	0.0	103.0	[]
2.0	27.0	['HIS', 'ALA']	1846.0	4.0	ACT	matching_data/matching_site_to_native_ntf2_no_dump/r3/4r37/2/all_match_info.json	1.0	1.0	1.0	0.0	1.0	1.0	['1nwwA00.pdb.gz']
-1.0	-1.0	['ASN', 'ASN', 'ASN', 'LEU', 'GLY', 'CYS', 'ILE']	1844.0	8.0	PG0	matching_data/matching_site_to_native_ntf2_no_dump/r3/4r37/1/all_match_info.json	-1.0	-1.0	0.0	0.0	0.0	103.0	[]
2.4444444444444446	-1.0	['GLY', 'ASN', 'ILE']	1847.0	4.0	EDO	matching_data/matching_site_to_native_ntf2_no_dump/r3/4r3f/0/all_match_info.json	1.0	-1.0	9.0	0.0	0.0	103.0	[]
1.0	-1.0	['ILE', 'ALA', 'PHE', 'ALA']	1849.0	1.0	NA	matching_data/matching_site_to_native_ntf2_no_dump/r3/4r3n/0/all_match_info.json	44.0	-1.0	1.0	0.0	0.0	103.0	[]
2.0	36.0	['TRP', 'GLU']	1851.0	4.0	EDO	matching_data/matching_site_to_native_ntf2_no_dump/r3/4r3n/3/all_match_info.json	1.0	1.0	1.0	0.0	1.0	1.0	['1nwwA00.pdb.gz']
-1.0	-1.0	['SER', 'ASN', 'GLY', 'LYS']	1850.0	15.0	3GQ	matching_data/matching_site_to_native_ntf2_no_dump/r3/4r3n/2/all_match_info.json	-1.0	-1.0	0.0	0.0	0.0	103.0	[]
-1.0	-1.0	['GLY', 'THR', 'GLY', 'ALA', 'VAL', 'ALA', 'SER', 'SER', 'THR', 'SER', 'ALA', 'GLY', 'ASN', 'THR', 'PRO', 'ASN', 'CYS', 'GLY', 'MET', 'GLY']	1848.0	48.0	NAP	matching_data/matching_site_to_native_ntf2_no_dump/r3/4r3n/1/all_match_info.json	-1.0	-1.0	0.0	0.0	0.0	103.0	[]
-1.0	-1.0	['THR', 'LEU', 'ILE', 'ALA', 'VAL', 'ARG', 'ARG', 'LYS', 'GLY', 'ILE', 'ALA', 'THR', 'GLU', 'ASN', 'TYR', 'PRO', 'ALA', 'ALA', 'LEU', 'TYR', 'LYS']	1852.0	48.0	COA	matching_data/matching_site_to_native_ntf2_no_dump/r3/4r3l/0/all_match_info.json	-1.0	-1.0	0.0	0.0	0.0	103.0	[]
1.0	89.0	['GLU', 'GLU']	1854.0	1.0	ZN	matching_data/matching_site_to_native_ntf2_no_dump/r3/3r3q/0/all_match_info.json	11.0	11.0	1.0	0.0	1.0	11.0	['2owpA00.pdb.gz']
2.0	27.0	['ASP', 'THR']	1856.0	5.0	IMD	matching_data/matching_site_to_native_ntf2_no_dump/r3/3r3q/3/all_match_info.json	1.0	1.0	1.0	0.0	1.0	1.0	['1nwwA00.pdb.gz']
5.0	6100.0	['HIS', 'GLU']	1855.0	4.0	ACT	matching_data/matching_site_to_native_ntf2_no_dump/r3/3r3q/2/all_match_info.json	1.0	1.0	1.0	0.0	1.0	1.0	['1nwwA00.pdb.gz']
-1.0	-1.0	['PRO', 'ILE', 'SER']	1853.0	1.0	CL	matching_data/matching_site_to_native_ntf2_no_dump/r3/3r3q/1/all_match_info.json	-1.0	-1.0	0.0	0.0	0.0	103.0	[]
-1.0	-1.0	['GLY', 'GLY', 'LEU', 'TRP', 'ASN', 'PHE']	1858.0	1.0	CL	matching_data/matching_site_to_native_ntf2_no_dump/r3/2r37/0/all_match_info.json	-1.0	-1.0	0.0	0.0	0.0	103.0	[]
2.0	16.0	['SER', 'LEU']	1857.0	1.0	NA	matching_data/matching_site_to_native_ntf2_no_dump/r3/2r37/1/all_match_info.json	1.0	1.0	1.0	0.0	1.0	1.0	['1nwwA00.pdb.gz']
1.0	15.0	['GLY', 'GLY']	1860.0	1.0	TL	matching_data/matching_site_to_native_ntf2_no_dump/r3/1r3j/0/all_match_info.json	1.0	1.0	1.0	0.0	1.0	1.0	['1nwwA00.pdb.gz']
2.0	14.0	['THR', 'ARG']	1859.0	44.0	DGA	matching_data/matching_site_to_native_ntf2_no_dump/r3/1r3j/1/all_match_info.json	1.0	1.0	1.0	0.0	1.0	1.0	['1nwwA00.pdb.gz']
-1.0	-1.0	['GLY', 'ASP', 'SER', 'GLY', 'ILE', 'TYR', 'LEU', 'GLU', 'ASP', 'LEU', 'VAL', 'ALA', 'GLY', 'VAL', 'THR', 'SER', 'SER', 'TYR', 'LYS', 'PRO', 'GLY', 'PRO', 'ILE', 'THR', 'LEU']	1862.0	44.0	NAD	matching_data/matching_site_to_native_ntf2_no_dump/r3/3r3s/0/all_match_info.json	-1.0	-1.0	0.0	0.0	0.0	103.0	[]
-1.0	-1.0	['GLY', 'ASP', 'SER', 'GLU', 'ASP']	1863.0	1.0	MG	matching_data/matching_site_to_native_ntf2_no_dump/r3/3r3s/2/all_match_info.json	-1.0	-1.0	0.0	0.0	0.0	103.0	[]
1.0	105.0	['GLN', 'GLN']	1861.0	3.0	FMT	matching_data/matching_site_to_native_ntf2_no_dump/r3/3r3s/1/all_match_info.json	5.0	5.0	1.0	0.0	1.0	5.0	['2qiyA00.pdb.gz']
4.0	12.0	['VAL', 'ILE']	1864.0	4.0	EDO	matching_data/matching_site_to_native_ntf2_no_dump/r3/6r3z/0/all_match_info.json	1.0	1.0	1.0	0.0	1.0	1.0	['1nwwA00.pdb.gz']
-1.0	-1.0	['THR', 'ALA', 'ASN', 'CYS', 'ARG', 'LEU', 'GLN', 'VAL', 'LEU', 'ILE', 'ILE', 'ASN', 'LEU', 'MET', 'PHE', 'GLN']	1865.0	27.0	RBF	matching_data/matching_site_to_native_ntf2_no_dump/r3/4r38/0/all_match_info.json	-1.0	-1.0	0.0	0.0	0.0	103.0	[]
-1.0	-1.0	['GLU', 'GLU', 'ASP', 'SER', 'THR', 'ASP']	1867.0	1.0	CA	matching_data/matching_site_to_native_ntf2_no_dump/r3/6r3m/0/all_match_info.json	-1.0	-1.0	0.0	0.0	0.0	103.0	[]
2.0	13.0	['ALA', 'VAL', 'HIS']	1868.0	5.0	PO4	matching_data/matching_site_to_native_ntf2_no_dump/r3/6r3m/2/all_match_info.json	23.0	71.0	4.0	0.0	1.0	71.0	['2b1xB00.pdb.gz']
-1.0	-1.0	['PHE', 'LEU', 'ASN', 'TRP', 'ILE', 'MET']	1866.0	4.0	ACT	matching_data/matching_site_to_native_ntf2_no_dump/r3/6r3m/1/all_match_info.json	-1.0	-1.0	0.0	0.0	0.0	103.0	[]
-1.0	-1.0	['LYS', 'VAL', 'HIS', 'THR', 'TYR', 'HIS']	1870.0	1.0	CL	matching_data/matching_site_to_native_ntf2_no_dump/r3/6r3r/0/all_match_info.json	-1.0	-1.0	0.0	0.0	0.0	103.0	[]
-1.0	-1.0	['GLN', 'PHE', 'LYS', 'TRP']	1871.0	6.0	GOL	matching_data/matching_site_to_native_ntf2_no_dump/r3/6r3r/2/all_match_info.json	-1.0	-1.0	0.0	0.0	0.0	103.0	[]
-1.0	-1.0	['ASP', 'GLY', 'THR', 'ASP', 'GLU', 'GLN', 'ARG', 'TRP']	1869.0	12.0	MES	matching_data/matching_site_to_native_ntf2_no_dump/r3/6r3r/1/all_match_info.json	-1.0	-1.0	0.0	0.0	0.0	103.0	[]
-1.0	-1.0	['GLN', 'ASN', 'GLU']	1873.0	1.0	MG	matching_data/matching_site_to_native_ntf2_no_dump/ow/3owv/0/all_match_info.json	-1.0	-1.0	0.0	0.0	0.0	103.0	[]
2.25	-1.0	['LYS', 'ARG', 'SER', 'SER']	1872.0	1.0	CL	matching_data/matching_site_to_native_ntf2_no_dump/ow/3owv/1/all_match_info.json	21.0	-1.0	4.0	0.0	0.0	103.0	[]
6.0	66.0	['ARG', 'PHE']	1874.0	4.0	EDO	matching_data/matching_site_to_native_ntf2_no_dump/ow/5ow2/0/all_match_info.json	1.0	1.0	1.0	0.0	1.0	1.0	['1nwwA00.pdb.gz']
-1.0	-1.0	['SER', 'ARG', 'LYS']	1876.0	5.0	SO4	matching_data/matching_site_to_native_ntf2_no_dump/ow/6ow7/0/all_match_info.json	-1.0	-1.0	0.0	0.0	0.0	103.0	[]
-1.0	-1.0	['GLY', 'GLY', 'VAL', 'GLY', 'GLU', 'GLY', 'CYS', 'VAL', 'HIS', 'GLU', 'HIS']	1875.0	29.0	N9Y	matching_data/matching_site_to_native_ntf2_no_dump/ow/6ow7/1/all_match_info.json	-1.0	-1.0	0.0	0.0	0.0	103.0	[]
-1.0	-1.0	['GLY', 'GLY', 'LEU', 'LEU', 'ASP', 'VAL', 'ASN', 'ALA', 'GLY', 'VAL', 'ILE', 'THR', 'ALA', 'TYR', 'LYS', 'PRO', 'GLY', 'TYR', 'VAL', 'SER', 'ILE']	1877.0	44.0	NAD	matching_data/matching_site_to_native_ntf2_no_dump/ow/6ow4/0/all_match_info.json	-1.0	-1.0	0.0	0.0	0.0	103.0	[]
-1.0	-1.0	['GLN', 'TRP', 'ILE', 'VAL', 'LEU', 'ARG', 'GLY', 'ASN', 'ALA', 'ALA', 'ALA', 'LEU', 'ARG']	1879.0	48.0	COA	matching_data/matching_site_to_native_ntf2_no_dump/ow/3owc/0/all_match_info.json	-1.0	-1.0	0.0	0.0	0.0	103.0	[]
1.0	116.0	['GLN', 'ARG']	1878.0	4.0	EDO	matching_data/matching_site_to_native_ntf2_no_dump/ow/3owc/1/all_match_info.json	1.0	1.0	1.0	0.0	1.0	1.0	['1nwwA00.pdb.gz']
-1.0	-1.0	['THR', 'GLN', 'GLU']	1880.0	4.0	EDO	matching_data/matching_site_to_native_ntf2_no_dump/ow/4ow1/0/all_match_info.json	-1.0	-1.0	0.0	0.0	0.0	103.0	[]
-1.0	-1.0	['LEU', 'ALA', 'LYS', 'ASP', 'SER', 'TYR', 'ILE', 'LEU', 'ALA', 'GLY', 'SER', 'MET', 'ARG', 'GLY', 'VAL', 'VAL', 'PRO']	1882.0	23.0	AMP	matching_data/matching_site_to_native_ntf2_no_dump/ow/5ow0/0/all_match_info.json	-1.0	-1.0	0.0	0.0	0.0	103.0	[]
-1.0	-1.0	['TYR', 'LEU', 'TYR', 'GLN', 'SER', 'ARG', 'GLY', 'SER', 'ARG', 'GLY', 'GLN', 'ILE', 'GLY', 'GLN', 'THR', 'GLY', 'VAL', 'SER', 'ALA', 'GLN', 'HIS', 'ASN', 'LYS', 'ASP', 'ASP', 'TYR']	1881.0	53.0	FAD	matching_data/matching_site_to_native_ntf2_no_dump/ow/5ow0/1/all_match_info.json	-1.0	-1.0	0.0	0.0	0.0	103.0	[]
5.0	13.0	['PHE', 'ILE']	1884.0	6.0	GOL	matching_data/matching_site_to_native_ntf2_no_dump/ow/5owo/0/all_match_info.json	1.0	1.0	1.0	0.0	1.0	1.0	['1nwwA00.pdb.gz']
1.0	53.0	['GLU', 'ASN']	1886.0	1.0	NA	matching_data/matching_site_to_native_ntf2_no_dump/ow/5owo/3/all_match_info.json	17.0	17.0	1.0	0.0	1.0	17.0	['2rgqB00.pdb.gz']
-1.0	-1.0	['GLU', 'TYR', 'ASN', 'GLU', 'TYR', 'ASN']	1885.0	1.0	CA	matching_data/matching_site_to_native_ntf2_no_dump/ow/5owo/2/all_match_info.json	-1.0	-1.0	0.0	0.0	0.0	103.0	[]
1.0	104.0	['LYS', 'GLU']	1883.0	1.0	MG	matching_data/matching_site_to_native_ntf2_no_dump/ow/5owo/1/all_match_info.json	1.0	1.0	1.0	0.0	1.0	1.0	['1nwwA00.pdb.gz']
-1.0	-1.0	['PHE', 'GLY', 'GLY', 'ASP']	1888.0	1.0	CA	matching_data/matching_site_to_native_ntf2_no_dump/ow/5owc/0/all_match_info.json	-1.0	-1.0	0.0	0.0	0.0	103.0	[]
1.0	17.0	['ALA', 'TYR']	1890.0	7.0	PEG	matching_data/matching_site_to_native_ntf2_no_dump/ow/5owc/3/all_match_info.json	4.0	4.0	1.0	0.0	1.0	4.0	['3k0zA00.pdb.gz']
-1.0	-1.0	['TYR', 'GLY', 'CYS', 'GLY']	1889.0	4.0	DMS	matching_data/matching_site_to_native_ntf2_no_dump/ow/5owc/2/all_match_info.json	-1.0	-1.0	0.0	0.0	0.0	103.0	[]
-1.0	-1.0	['LEU', 'ALA', 'VAL', 'PRO', 'TYR', 'MET', 'CYS', 'GLY', 'LEU', 'GLY', 'CYS', 'HIS', 'ASP']	1887.0	28.0	AYZ	matching_data/matching_site_to_native_ntf2_no_dump/ow/5owc/1/all_match_info.json	-1.0	-1.0	0.0	0.0	0.0	103.0	[]
1.0	25.0	['ASN', 'THR']	1891.0	4.0	EDO	matching_data/matching_site_to_native_ntf2_no_dump/ow/4ow5/0/all_match_info.json	1.0	1.0	1.0	0.0	1.0	1.0	['1nwwA00.pdb.gz']
1.75	630.0	['THR', 'LYS']	1893.0	7.0	PEG	matching_data/matching_site_to_native_ntf2_no_dump/ow/3owr/0/all_match_info.json	1.0	4.0	4.0	0.0	1.0	4.0	['3k0zA00.pdb.gz']
1.0	38.0	['LYS', 'PRO']	1892.0	5.0	PO4	matching_data/matching_site_to_native_ntf2_no_dump/ow/3owr/1/all_match_info.json	7.0	7.0	1.0	0.0	1.0	7.0	['1of5A00.pdb.gz']
-1.0	-1.0	['ILE', 'LEU', 'ARG', 'LYS', 'ARG', 'ASP', 'SER', 'GLY', 'CYS', 'ARG', 'CYS', 'ASN', 'GLY', 'LEU', 'GLU']	1894.0	46.0	C2E	matching_data/matching_site_to_native_ntf2_no_dump/rd/2rde/0/all_match_info.json	-1.0	-1.0	0.0	0.0	0.0	103.0	[]
1.0	34.0	['ASP', 'HIS']	1896.0	1.0	K	matching_data/matching_site_to_native_ntf2_no_dump/rd/3rde/0/all_match_info.json	34.0	54.0	2.0	0.0	1.0	54.0	['3g16B00.pdb.gz']
-1.0	-1.0	['PHE', 'LEU', 'PHE', 'GLU', 'HIS', 'LEU', 'HIS', 'ILE', 'ARG', 'ALA', 'GLY', 'LEU', 'ILE', 'GLN', 'ILE', 'THR', 'LEU', 'ILE']	1897.0	26.0	OYP	matching_data/matching_site_to_native_ntf2_no_dump/rd/3rde/2/all_match_info.json	-1.0	-1.0	0.0	0.0	0.0	103.0	[]
2.0	22.0	['HIS', 'ILE']	1895.0	1.0	FE2	matching_data/matching_site_to_native_ntf2_no_dump/rd/3rde/1/all_match_info.json	46.0	46.0	1.0	0.0	1.0	46.0	['3gzxB00.pdb.gz']
-1.0	-1.0	['ARG', 'THR', 'HIS', 'ASP', 'TRP', 'VAL', 'HIS', 'SER', 'ASP']	1898.0	10.0	AKG	matching_data/matching_site_to_native_ntf2_no_dump/rd/2rdq/0/all_match_info.json	-1.0	-1.0	0.0	0.0	0.0	103.0	[]
-1.0	-1.0	['ARG', 'THR', 'HIS', 'ASP', 'TRP', 'VAL', 'HIS', 'SER']	1900.0	10.0	OGA	matching_data/matching_site_to_native_ntf2_no_dump/rd/2rds/0/all_match_info.json	-1.0	-1.0	0.0	0.0	0.0	103.0	[]
-1.0	-1.0	['ARG', 'THR', 'HIS', 'TYR', 'VAL']	1899.0	17.0	1PL	matching_data/matching_site_to_native_ntf2_no_dump/rd/2rds/1/all_match_info.json	-1.0	-1.0	0.0	0.0	0.0	103.0	[]
2.0	21.0	['GLY', 'LEU', 'THR']	1901.0	1.0	CL	matching_data/matching_site_to_native_ntf2_no_dump/rd/3rd7/0/all_match_info.json	46.0	65.0	2.0	0.0	1.0	65.0	['2gbwB00.pdb.gz']
-1.0	-1.0	['TRP', 'PRO', 'SER', 'ARG', 'ARG']	1902.0	15.0	EPE	matching_data/matching_site_to_native_ntf2_no_dump/rd/3rd5/0/all_match_info.json	-1.0	-1.0	0.0	0.0	0.0	103.0	[]
-1.0	-1.0	['TRP', 'PHE', 'THR']	1903.0	4.0	EDO	matching_data/matching_site_to_native_ntf2_no_dump/rd/4rdb/0/all_match_info.json	-1.0	-1.0	0.0	0.0	0.0	103.0	[]
-1.0	-1.0	['TYR', 'THR', 'TYR', 'TRP', 'PHE']	1905.0	6.0	GOL	matching_data/matching_site_to_native_ntf2_no_dump/rd/4rdz/0/all_match_info.json	-1.0	-1.0	0.0	0.0	0.0	103.0	[]
-1.0	-1.0	['HIS', 'LEU', 'TYR', 'HIS', 'ARG', 'LEU', 'ILE', 'TRP', 'TYR', 'VAL', 'VAL', 'THR', 'TRP']	1904.0	16.0	MYR	matching_data/matching_site_to_native_ntf2_no_dump/rd/4rdz/1/all_match_info.json	-1.0	-1.0	0.0	0.0	0.0	103.0	[]
-1.0	-1.0	['ASN', 'LEU', 'SER', 'VAL', 'GLY', 'ASN', 'TRP', 'TRP', 'VAL', 'THR', 'ASP']	1907.0	16.0	BTN	matching_data/matching_site_to_native_ntf2_no_dump/rd/3rdo/0/all_match_info.json	-1.0	-1.0	0.0	0.0	0.0	103.0	[]
-1.0	-1.0	['GLN', 'LEU', 'HIS']	1908.0	6.0	GOL	matching_data/matching_site_to_native_ntf2_no_dump/rd/3rdo/2/all_match_info.json	-1.0	-1.0	0.0	0.0	0.0	103.0	[]
2.0	18.0	['GLY', 'ASN']	1906.0	5.0	SO4	matching_data/matching_site_to_native_ntf2_no_dump/rd/3rdo/1/all_match_info.json	1.0	1.0	1.0	0.0	1.0	1.0	['1nwwA00.pdb.gz']
-1.0	-1.0	['TYR', 'HIS', 'GLU', 'TYR', 'HIS', 'ASP', 'TYR', 'GLU', 'GLU', 'PRO', 'GLY', 'ALA', 'ARG', 'HIS', 'GLY', 'ASP', 'PHE']	1909.0	40.0	GPC	matching_data/matching_site_to_native_ntf2_no_dump/rd/1rds/0/all_match_info.json	-1.0	-1.0	0.0	0.0	0.0	103.0	[]
4.0	81.0	['GLN', 'ASN']	1910.0	1.0	K	matching_data/matching_site_to_native_ntf2_no_dump/rd/2rdg/0/all_match_info.json	1.0	1.0	1.0	0.0	1.0	1.0	['1nwwA00.pdb.gz']
-1.0	-1.0	['GLU', 'TYR', 'ASP', 'LYS', 'GLN']	1912.0	1.0	CA	matching_data/matching_site_to_native_ntf2_no_dump/rd/2rdz/0/all_match_info.json	-1.0	-1.0	0.0	0.0	0.0	103.0	[]
-1.0	-1.0	['LYS', 'VAL', 'GLU', 'THR', 'MET']	1914.0	4.0	EDO	matching_data/matching_site_to_native_ntf2_no_dump/rd/2rdz/3/all_match_info.json	-1.0	-1.0	0.0	0.0	0.0	103.0	[]
-1.0	-1.0	['ASN', 'PHE', 'ALA', 'LYS']	1913.0	5.0	SO4	matching_data/matching_site_to_native_ntf2_no_dump/rd/2rdz/2/all_match_info.json	-1.0	-1.0	0.0	0.0	0.0	103.0	[]
-1.0	-1.0	['HIS', 'GLN', 'TYR', 'TRP', 'GLY', 'CYS', 'CYS', 'HIS', 'PHE', 'GLY', 'PRO', 'LEU', 'GLN', 'MET', 'LYS', 'TYR', 'THR', 'HIS']	1911.0	43.0	HEC	matching_data/matching_site_to_native_ntf2_no_dump/rd/2rdz/1/all_match_info.json	-1.0	-1.0	0.0	0.0	0.0	103.0	[]
4.0	23.0	['ARG', 'PRO']	1915.0	4.0	BME	matching_data/matching_site_to_native_ntf2_no_dump/rd/3rdv/0/all_match_info.json	1.0	1.0	1.0	0.0	1.0	1.0	['1nwwA00.pdb.gz']
-1.0	-1.0	['THR', 'THR', 'ASP', 'ALA']	1917.0	1.0	MG	matching_data/matching_site_to_native_ntf2_no_dump/rd/4rd4/0/all_match_info.json	-1.0	-1.0	0.0	0.0	0.0	103.0	[]
-1.0	-1.0	['PHE', 'LYS', 'LYS', 'VAL', 'SER', 'ARG', 'GLY', 'ALA']	1916.0	32.0	GNP	matching_data/matching_site_to_native_ntf2_no_dump/rd/4rd4/1/all_match_info.json	-1.0	-1.0	0.0	0.0	0.0	103.0	[]
5.0	25.0	['ARG', 'PRO']	1919.0	5.0	SO4	matching_data/matching_site_to_native_ntf2_no_dump/rd/4rd7/0/all_match_info.json	1.0	1.0	1.0	0.0	1.0	1.0	['1nwwA00.pdb.gz']
2.0	31.0	['ASN', 'GLU', 'TRP']	1918.0	6.0	GOL	matching_data/matching_site_to_native_ntf2_no_dump/rd/4rd7/1/all_match_info.json	55.0	55.0	1.0	0.0	1.0	55.0	['4gb5A00.pdb.gz']
-1.0	-1.0	['ALA', 'TRP', 'THR', 'TRP']	1921.0	6.0	GOL	matching_data/matching_site_to_native_ntf2_no_dump/rd/3rdk/0/all_match_info.json	-1.0	-1.0	0.0	0.0	0.0	103.0	[]
2.0	18.0	['ASN', 'PRO', 'SER']	1920.0	1.0	CL	matching_data/matching_site_to_native_ntf2_no_dump/rd/3rdk/1/all_match_info.json	1.0	1.0	1.0	0.0	1.0	1.0	['1nwwA00.pdb.gz']
-1.0	-1.0	['ASP', 'GLU', 'ASN', 'GLU', 'ASN', 'ASP']	1923.0	1.0	CA	matching_data/matching_site_to_native_ntf2_no_dump/rd/1rdo/0/all_match_info.json	-1.0	-1.0	0.0	0.0	0.0	103.0	[]
-1.0	-1.0	['GLU', 'ASN', 'PRO', 'CYS']	1922.0	1.0	CL	matching_data/matching_site_to_native_ntf2_no_dump/rd/1rdo/1/all_match_info.json	-1.0	-1.0	0.0	0.0	0.0	103.0	[]
1.6666666666666667	-1.0	['TYR', 'ARG', 'HIS']	1925.0	8.0	MPD	matching_data/matching_site_to_native_ntf2_no_dump/rd/2rdc/0/all_match_info.json	4.0	-1.0	3.0	0.0	0.0	103.0	[]
-1.0	-1.0	['ARG', 'ILE']	1926.0	1.0	CL	matching_data/matching_site_to_native_ntf2_no_dump/rd/2rdc/2/all_match_info.json	-1.0	-1.0	0.0	0.0	0.0	103.0	[]
1.0	87.0	['ARG', 'ARG']	1924.0	5.0	SO4	matching_data/matching_site_to_native_ntf2_no_dump/rd/2rdc/1/all_match_info.json	12.0	12.0	1.0	0.0	1.0	12.0	['3hk4A00.pdb.gz']
3.0	474.0	['CYS', 'ASN']	1927.0	5.0	SO4	matching_data/matching_site_to_native_ntf2_no_dump/ii/2ii2/0/all_match_info.json	1.0	1.0	1.0	0.0	1.0	1.0	['1nwwA00.pdb.gz']
5.0	386.0	['HIS', 'GLN']	1928.0	5.0	SO4	matching_data/matching_site_to_native_ntf2_no_dump/ii/3iij/0/all_match_info.json	1.0	1.0	1.0	0.0	1.0	1.0	['1nwwA00.pdb.gz']
3.0	63.0	['LYS', 'ARG']	1930.0	5.0	SO4	matching_data/matching_site_to_native_ntf2_no_dump/ii/5ii8/0/all_match_info.json	1.0	1.0	1.0	0.0	1.0	1.0	['1nwwA00.pdb.gz']
-1.0	-1.0	['ASN', 'TYR', 'TRP', 'GLU', 'ILE', 'ARG', 'ILE']	1929.0	12.0	MES	matching_data/matching_site_to_native_ntf2_no_dump/ii/5ii8/1/all_match_info.json	-1.0	-1.0	0.0	0.0	0.0	103.0	[]
-1.0	-1.0	['VAL', 'GLY', 'ALA', 'GLY', 'MET', 'ALA', 'GLU', 'ALA', 'GLY', 'ARG', 'GLY', 'MET', 'ARG', 'GLN', 'VAL', 'THR', 'THR', 'ALA', 'TYR', 'TRP', 'TYR', 'ILE', 'GLU', 'GLY', 'TRP', 'ILE', 'THR']	1931.0	53.0	FAD	matching_data/matching_site_to_native_ntf2_no_dump/ii/2iid/0/all_match_info.json	-1.0	-1.0	0.0	0.0	0.0	103.0	[]
-1.0	-1.0	['LEU', 'ALA', 'VAL', 'GLU', 'LEU', 'SER', 'SER', 'TRP', 'MET', 'LEU', 'LEU', 'SER', 'ASN', 'ILE', 'TRP', 'PHE', 'VAL', 'SER', 'LEU', 'GLU']	1932.0	57.0	CO8	matching_data/matching_site_to_native_ntf2_no_dump/ii/6iix/0/all_match_info.json	-1.0	-1.0	0.0	0.0	0.0	103.0	[]
-1.0	-1.0	['ASN', 'ASP', 'ASP', 'GLU']	1933.0	1.0	CA	matching_data/matching_site_to_native_ntf2_no_dump/ii/2ii1/0/all_match_info.json	-1.0	-1.0	0.0	0.0	0.0	103.0	[]
-1.0	-1.0	['TYR', 'PHE', 'HIS', 'HIS', 'LYS', 'VAL', 'ALA', 'LEU', 'LEU', 'LEU', 'LEU', 'VAL', 'ASN', 'PHE', 'LEU', 'LEU']	1934.0	43.0	HEM	matching_data/matching_site_to_native_ntf2_no_dump/ii/6ii1/0/all_match_info.json	-1.0	-1.0	0.0	0.0	0.0	103.0	[]
-1.0	-1.0	['ARG', 'GLY', 'SER', 'ARG', 'GLY', 'TYR', 'PHE', 'ALA', 'ASN']	1936.0	27.0	DCT	matching_data/matching_site_to_native_ntf2_no_dump/ii/5iij/0/all_match_info.json	-1.0	-1.0	0.0	0.0	0.0	103.0	[]
1.0	-1.0	['SER', 'ILE', 'ALA']	1937.0	1.0	NA	matching_data/matching_site_to_native_ntf2_no_dump/ii/5iij/2/all_match_info.json	17.0	-1.0	2.0	0.0	0.0	103.0	[]
2.0	45.0	['ASP', 'ASP']	1935.0	1.0	MG	matching_data/matching_site_to_native_ntf2_no_dump/ii/5iij/1/all_match_info.json	1.0	1.0	1.0	0.0	1.0	1.0	['1nwwA00.pdb.gz']
-1.0	-1.0	['MET', 'TYR', 'TRP', 'PHE', 'GLU']	1938.0	7.0	MLA	matching_data/matching_site_to_native_ntf2_no_dump/ii/6iiq/0/all_match_info.json	-1.0	-1.0	0.0	0.0	0.0	103.0	[]
1.0	58.0	['ASP', 'GLU', 'GLU']	1940.0	1.0	ZN	matching_data/matching_site_to_native_ntf2_no_dump/ii/3iib/0/all_match_info.json	97.0	97.0	1.0	0.0	1.0	97.0	['3fkaB00.pdb.gz']
-1.0	-1.0	['ARG', 'ASN', 'LEU']	1939.0	7.0	PEG	matching_data/matching_site_to_native_ntf2_no_dump/ii/3iib/1/all_match_info.json	-1.0	-1.0	0.0	0.0	0.0	103.0	[]
-1.0	-1.0	['ASP', 'ASP', 'ASN', 'MET', 'GLU']	1941.0	1.0	CA	matching_data/matching_site_to_native_ntf2_no_dump/ii/6iih/0/all_match_info.json	-1.0	-1.0	0.0	0.0	0.0	103.0	[]
-1.0	-1.0	['ASP', 'ASP', 'GLY', 'PHE', 'ASP']	1943.0	1.0	MG	matching_data/matching_site_to_native_ntf2_no_dump/ii/4iik/0/all_match_info.json	-1.0	-1.0	0.0	0.0	0.0	103.0	[]
2.0	19.0	['ASP', 'TYR']	1944.0	6.0	GOL	matching_data/matching_site_to_native_ntf2_no_dump/ii/4iik/2/all_match_info.json	1.0	1.0	1.0	0.0	1.0	1.0	['1nwwA00.pdb.gz']
-1.0	-1.0	['SER', 'LEU', 'PRO']	1942.0	1.0	CL	matching_data/matching_site_to_native_ntf2_no_dump/ii/4iik/1/all_match_info.json	-1.0	-1.0	0.0	0.0	0.0	103.0	[]
3.0	11.0	['GLY', 'ALA', 'GLY', 'THR']	1946.0	5.0	SO4	matching_data/matching_site_to_native_ntf2_no_dump/ii/1iir/0/all_match_info.json	1.0	1.0	1.0	0.0	1.0	1.0	['1nwwA00.pdb.gz']
4.0	65.0	['ASP', 'GLU']	1945.0	1.0	MG	matching_data/matching_site_to_native_ntf2_no_dump/ii/1iir/1/all_match_info.json	1.0	1.0	1.0	0.0	1.0	1.0	['1nwwA00.pdb.gz']
-1.0	-1.0	['SER', 'VAL', 'TYR', 'ASN', 'PRO', 'ASP', 'GLN', 'TYR', 'TRP', 'ILE', 'GLY', 'ASP']	1948.0	27.0	RBF	matching_data/matching_site_to_native_ntf2_no_dump/ii/4iil/0/all_match_info.json	-1.0	-1.0	0.0	0.0	0.0	103.0	[]
2.0	81.0	['GLU', 'ARG']	1949.0	4.0	EDO	matching_data/matching_site_to_native_ntf2_no_dump/ii/4iil/2/all_match_info.json	1.0	1.0	1.0	0.0	1.0	1.0	['1nwwA00.pdb.gz']
-1.0	-1.0	['SER', 'ASN', 'ASP', 'ASP']	1947.0	1.0	NA	matching_data/matching_site_to_native_ntf2_no_dump/ii/4iil/1/all_match_info.json	-1.0	-1.0	0.0	0.0	0.0	103.0	[]
-1.0	-1.0	['SER', 'GLN', 'PRO', 'SER', 'CYS', 'ARG', 'CYS']	1950.0	4.0	EDO	matching_data/matching_site_to_native_ntf2_no_dump/ii/3ii7/0/all_match_info.json	-1.0	-1.0	0.0	0.0	0.0	103.0	[]
-1.0	-1.0	['MET', 'TYR', 'TRP', 'PHE', 'THR', 'GLU', 'ARG', 'PRO', 'LYS', 'PHE']	1952.0	12.0	MES	matching_data/matching_site_to_native_ntf2_no_dump/ii/6iip/0/all_match_info.json	-1.0	-1.0	0.0	0.0	0.0	103.0	[]
1.0	106.0	['LYS', 'ARG']	1951.0	5.0	SO4	matching_data/matching_site_to_native_ntf2_no_dump/ii/6iip/1/all_match_info.json	7.0	7.0	1.0	0.0	1.0	7.0	['1of5A00.pdb.gz']
-1.0	-1.0	['ARG', 'HIS', 'LYS', 'GLY']	1954.0	8.0	MPD	matching_data/matching_site_to_native_ntf2_no_dump/ii/4iib/0/all_match_info.json	-1.0	-1.0	0.0	0.0	0.0	103.0	[]
-1.0	-1.0	['VAL', 'ARG', 'TRP']	1955.0	4.0	ACY	matching_data/matching_site_to_native_ntf2_no_dump/ii/4iib/2/all_match_info.json	-1.0	-1.0	0.0	0.0	0.0	103.0	[]
-1.0	-1.0	['ASP', 'SER', 'TRP', 'ARG', 'GLU']	1953.0	8.0	MRD	matching_data/matching_site_to_native_ntf2_no_dump/ii/4iib/1/all_match_info.json	-1.0	-1.0	0.0	0.0	0.0	103.0	[]
-1.0	-1.0	['ARG', 'GLN', 'LYS', 'TRP']	1956.0	1.0	CL	matching_data/matching_site_to_native_ntf2_no_dump/ii/3iii/0/all_match_info.json	-1.0	-1.0	0.0	0.0	0.0	103.0	[]
4.0	20.0	['TRP', 'THR']	1958.0	1.0	CL	matching_data/matching_site_to_native_ntf2_no_dump/ii/4iio/0/all_match_info.json	1.0	1.0	1.0	0.0	1.0	1.0	['1nwwA00.pdb.gz']
-1.0	-1.0	['LYS', 'HIS', 'LYS', 'HIS']	1957.0	5.0	SO4	matching_data/matching_site_to_native_ntf2_no_dump/ii/4iio/1/all_match_info.json	-1.0	-1.0	0.0	0.0	0.0	103.0	[]
-1.0	-1.0	['LEU', 'GLN', 'GLN', 'ASP', 'PHE', 'LYS', 'HIS', 'SER', 'SER', 'SER', 'TYR', 'TYR']	1959.0	22.0	IU1	matching_data/matching_site_to_native_ntf2_no_dump/ii/6iik/0/all_match_info.json	-1.0	-1.0	0.0	0.0	0.0	103.0	[]
-1.0	-1.0	['PHE', 'TRP', 'ALA', 'HIS', 'LEU', 'ALA', 'ALA', 'TYR', 'PHE']	1962.0	65.0	CLA	matching_data/matching_site_to_native_ntf2_no_dump/ii/3iis/0/all_match_info.json	-1.0	-1.0	0.0	0.0	0.0	103.0	[]
2.0	25.0	['ASP', 'ASP']	1964.0	1.0	CD	matching_data/matching_site_to_native_ntf2_no_dump/ii/3iis/3/all_match_info.json	1.0	1.0	1.0	0.0	1.0	1.0	['1nwwA00.pdb.gz']
-1.0	-1.0	['PRO', 'MET', 'TYR', 'VAL', 'SER', 'THR', 'PRO', 'GLU', 'TYR', 'GLU']	1963.0	68.0	J7Z	matching_data/matching_site_to_native_ntf2_no_dump/ii/3iis/2/all_match_info.json	-1.0	-1.0	0.0	0.0	0.0	103.0	[]
2.0	2644.0	['GLN', 'PRO', 'LEU']	1960.0	1.0	CL	matching_data/matching_site_to_native_ntf2_no_dump/ii/3iis/4/all_match_info.json	1.0	1.0	1.0	0.0	1.0	1.0	['1nwwA00.pdb.gz']
-1.0	-1.0	['PHE', 'VAL', 'TRP', 'PHE', 'LEU', 'PRO', 'MET', 'LYS', 'ALA', 'GLU', 'TYR']	1961.0	46.0	PID	matching_data/matching_site_to_native_ntf2_no_dump/ii/3iis/1/all_match_info.json	-1.0	-1.0	0.0	0.0	0.0	103.0	[]
-1.0	-1.0	['VAL', 'PHE', 'ALA', 'VAL']	1966.0	7.0	PEG	matching_data/matching_site_to_native_ntf2_no_dump/ii/3ii9/0/all_match_info.json	-1.0	-1.0	0.0	0.0	0.0	103.0	[]
3.0	15.0	['HIS', 'TRP', 'ASP']	1968.0	13.0	PG4	matching_data/matching_site_to_native_ntf2_no_dump/ii/3ii9/3/all_match_info.json	1.0	1.0	1.0	0.0	1.0	1.0	['1nwwA00.pdb.gz']
3.7777777777777777	15.0	['LYS', 'PRO', 'ARG']	1967.0	10.0	PGE	matching_data/matching_site_to_native_ntf2_no_dump/ii/3ii9/2/all_match_info.json	1.0	31.0	9.0	0.0	1.0	31.0	['3jumA01.pdb.gz']
2.0	27.0	['ILE', 'ASP']	1965.0	1.0	MG	matching_data/matching_site_to_native_ntf2_no_dump/ii/3ii9/1/all_match_info.json	1.0	1.0	1.0	0.0	1.0	1.0	['1nwwA00.pdb.gz']
-1.0	-1.0	['ASP', 'PHE', 'PHE', 'HIS', 'ASP']	1970.0	14.0	BTB	matching_data/matching_site_to_native_ntf2_no_dump/s9/6s9v/0/all_match_info.json	-1.0	-1.0	0.0	0.0	0.0	103.0	[]
-1.0	-1.0	['ARG', 'TYR', 'HIS', 'HIS']	1969.0	5.0	SO4	matching_data/matching_site_to_native_ntf2_no_dump/s9/6s9v/1/all_match_info.json	-1.0	-1.0	0.0	0.0	0.0	103.0	[]
5.0	11.0	['ALA', 'LEU']	1971.0	7.0	PEG	matching_data/matching_site_to_native_ntf2_no_dump/s9/1s9u/0/all_match_info.json	1.0	1.0	1.0	0.0	1.0	1.0	['1nwwA00.pdb.gz']
-1.0	-1.0	['LYS', 'VAL', 'HIS']	1972.0	5.0	SO4	matching_data/matching_site_to_native_ntf2_no_dump/s9/6s9f/0/all_match_info.json	-1.0	-1.0	0.0	0.0	0.0	103.0	[]
-1.0	-1.0	['LEU', 'GLY', 'ALA', 'VAL', 'GLU', 'LEU', 'THR', 'GLU', 'TYR', 'ILE', 'GLY', 'THR', 'HIS', 'ASN', 'LEU', 'ASP']	1975.0	35.0	STU	matching_data/matching_site_to_native_ntf2_no_dump/s9/3s95/0/all_match_info.json	-1.0	-1.0	0.0	0.0	0.0	103.0	[]
3.0	59.0	['GLY', 'PRO', 'GLN']	1977.0	1.0	CL	matching_data/matching_site_to_native_ntf2_no_dump/s9/3s95/3/all_match_info.json	1.0	1.0	1.0	0.0	1.0	1.0	['1nwwA00.pdb.gz']
-1.0	-1.0	['PRO', 'GLN', 'PHE']	1976.0	6.0	GOL	matching_data/matching_site_to_native_ntf2_no_dump/s9/3s95/2/all_match_info.json	-1.0	-1.0	0.0	0.0	0.0	103.0	[]
2.0	27.0	['LYS', 'HIS', 'GLN']	1973.0	8.0	MRD	matching_data/matching_site_to_native_ntf2_no_dump/s9/3s95/4/all_match_info.json	5.0	5.0	1.0	0.0	1.0	5.0	['2qiyA00.pdb.gz']
5.0	42.0	['LEU', 'GLU']	1974.0	1.0	NA	matching_data/matching_site_to_native_ntf2_no_dump/s9/3s95/1/all_match_info.json	1.0	2.0	2.0	0.0	1.0	2.0	['3e99A00.pdb.gz']
-1.0	-1.0	['VAL', 'ALA', 'ILE', 'GLY', 'ASN', 'ASN', 'LEU', 'GLY', 'LYS', 'ASN', 'VAL', 'THR', 'ARG', 'PHE', 'GLY', 'GLY', 'ALA', 'GLN', 'ILE', 'LEU', 'THR']	1979.0	48.0	NAP	matching_data/matching_site_to_native_ntf2_no_dump/s9/3s9u/0/all_match_info.json	-1.0	-1.0	0.0	0.0	0.0	103.0	[]
-1.0	-1.0	['MET', 'VAL', 'ALA', 'LEU', 'GLU', 'LEU', 'VAL', 'LYS', 'ILE', 'LEU', 'PHE']	1978.0	27.0	5DR	matching_data/matching_site_to_native_ntf2_no_dump/s9/3s9u/1/all_match_info.json	-1.0	-1.0	0.0	0.0	0.0	103.0	[]
2.0	63.0	['CYS', 'GLN', 'GLN']	1980.0	1.0	CL	matching_data/matching_site_to_native_ntf2_no_dump/s9/3s9x/0/all_match_info.json	4.0	4.0	1.0	0.0	1.0	4.0	['3k0zA00.pdb.gz']
-1.0	-1.0	['LYS', 'ASN', 'ASP', 'THR', 'THR', 'PRO', 'ALA', 'GLN', 'ILE', 'GLY', 'ARG', 'ASP', 'ILE']	1982.0	23.0	FNU	matching_data/matching_site_to_native_ntf2_no_dump/s9/3s9y/0/all_match_info.json	-1.0	-1.0	0.0	0.0	0.0	103.0	[]
-1.0	-1.0	['LYS', 'GLN', 'THR', 'TYR', 'PHE']	1983.0	19.0	P6G	matching_data/matching_site_to_native_ntf2_no_dump/s9/3s9y/2/all_match_info.json	-1.0	-1.0	0.0	0.0	0.0	103.0	[]
-1.0	-1.0	['LYS', 'ARG', 'GLU', 'GLU']	1981.0	5.0	SO4	matching_data/matching_site_to_native_ntf2_no_dump/s9/3s9y/1/all_match_info.json	-1.0	-1.0	0.0	0.0	0.0	103.0	[]
1.0	45.0	['THR', 'GLU']	1985.0	1.0	MG	matching_data/matching_site_to_native_ntf2_no_dump/s9/1s9d/0/all_match_info.json	52.0	52.0	1.0	0.0	1.0	52.0	['4lmiB00.pdb.gz']
-1.0	-1.0	['MET', 'PHE', 'VAL', 'TRP', 'ASP', 'TRP', 'TYR', 'TYR', 'MET', 'THR', 'ASP', 'VAL']	1986.0	20.0	AFB	matching_data/matching_site_to_native_ntf2_no_dump/s9/1s9d/2/all_match_info.json	-1.0	-1.0	0.0	0.0	0.0	103.0	[]
-1.0	-1.0	['ALA', 'ALA', 'GLY', 'THR', 'THR', 'ASN', 'LYS', 'ASP', 'LEU', 'CYS', 'ALA', 'THR']	1984.0	28.0	GDP	matching_data/matching_site_to_native_ntf2_no_dump/s9/1s9d/1/all_match_info.json	-1.0	-1.0	0.0	0.0	0.0	103.0	[]
-1.0	-1.0	['GLU', 'PHE', 'ARG', 'ASN', 'LEU']	1987.0	8.0	TRS	matching_data/matching_site_to_native_ntf2_no_dump/s9/1s9r/0/all_match_info.json	-1.0	-1.0	0.0	0.0	0.0	103.0	[]
-1.0	-1.0	['TRP', 'PRO', 'PHE', 'VAL', 'LEU', 'LEU', 'CYS', 'HIS', 'GLU', 'VAL', 'MET']	1988.0	31.0	JQ1	matching_data/matching_site_to_native_ntf2_no_dump/s9/3s92/0/all_match_info.json	-1.0	-1.0	0.0	0.0	0.0	103.0	[]
-1.0	-1.0	['GLU', 'ASN', 'LEU', 'VAL', 'PRO', 'CYS', 'SER', 'CYS']	1989.0	10.0	CFH	matching_data/matching_site_to_native_ntf2_no_dump/s9/6s9k/0/all_match_info.json	-1.0	-1.0	0.0	0.0	0.0	103.0	[]
-1.0	-1.0	['TYR', 'SER', 'LYS', 'LYS']	1991.0	12.0	BGC	matching_data/matching_site_to_native_ntf2_no_dump/s9/3s9c/0/all_match_info.json	-1.0	-1.0	0.0	0.0	0.0	103.0	[]
-1.0	-1.0	['LYS', 'THR', 'HIS', 'PRO', 'CYS']	1992.0	4.0	ACT	matching_data/matching_site_to_native_ntf2_no_dump/s9/3s9c/2/all_match_info.json	-1.0	-1.0	0.0	0.0	0.0	103.0	[]
-1.0	-1.0	['ARG', 'CYS', 'ARG', 'ILE', 'ASN', 'GLY']	1990.0	12.0	GLC	matching_data/matching_site_to_native_ntf2_no_dump/s9/3s9c/1/all_match_info.json	-1.0	-1.0	0.0	0.0	0.0	103.0	[]
3.75	13.0	['LEU', 'ALA', 'THR']	1993.0	1.0	CA	matching_data/matching_site_to_native_ntf2_no_dump/s9/1s99/1/all_match_info.json	1.0	6.0	4.0	0.0	1.0	6.0	['3cnxA00.pdb.gz']
2.0	65.0	['ASP', 'GLU']	1996.0	1.0	NA	matching_data/matching_site_to_native_ntf2_no_dump/s9/3s9j/0/all_match_info.json	1.0	1.0	1.0	0.0	1.0	1.0	['1nwwA00.pdb.gz']
-1.0	-1.0	['ARG', 'GLY', 'TYR', 'GLY']	1997.0	6.0	GOL	matching_data/matching_site_to_native_ntf2_no_dump/s9/3s9j/2/all_match_info.json	-1.0	-1.0	0.0	0.0	0.0	103.0	[]
2.5	-1.0	['GLY', 'GLY', 'GLY']	1995.0	3.0	FMT	matching_data/matching_site_to_native_ntf2_no_dump/s9/3s9j/1/all_match_info.json	52.0	-1.0	2.0	0.0	0.0	103.0	[]
-1.0	-1.0	['GLN', 'ASP', 'LEU', 'HIS']	1999.0	1.0	CL	matching_data/matching_site_to_native_ntf2_no_dump/s9/3s9e/0/all_match_info.json	-1.0	-1.0	0.0	0.0	0.0	103.0	[]
1.75	46.0	['SER', 'ARG']	1998.0	1.0	NA	matching_data/matching_site_to_native_ntf2_no_dump/s9/3s9e/1/all_match_info.json	1.0	7.0	4.0	0.0	1.0	7.0	['1of5A00.pdb.gz']
3.0	92.0	['LYS', 'LYS']	2000.0	1.0	CL	matching_data/matching_site_to_native_ntf2_no_dump/c0/6c0e/0/all_match_info.json	1.0	1.0	1.0	0.0	1.0	1.0	['1nwwA00.pdb.gz']
-1.0	-1.0	['SER', 'ASP', 'HIS', 'LYS']	2001.0	5.0	SO4	matching_data/matching_site_to_native_ntf2_no_dump/c0/2c0h/0/all_match_info.json	-1.0	-1.0	0.0	0.0	0.0	103.0	[]
1.625	12.0	['LEU', 'LEU', 'TRP']	2003.0	16.0	1PE	matching_data/matching_site_to_native_ntf2_no_dump/c0/4c08/0/all_match_info.json	5.0	56.0	8.0	0.0	1.0	56.0	['3gzbA00.pdb.gz']
2.0	45.0	['GLU', 'MET']	2002.0	1.0	CA	matching_data/matching_site_to_native_ntf2_no_dump/c0/4c08/1/all_match_info.json	1.0	2.0	2.0	0.0	1.0	2.0	['3e99A00.pdb.gz']
-1.0	-1.0	['GLY', 'GLY', 'ARG', 'SER', 'ARG']	2004.0	5.0	SO4	matching_data/matching_site_to_native_ntf2_no_dump/c0/2c07/0/all_match_info.json	-1.0	-1.0	0.0	0.0	0.0	103.0	[]
-1.0	-1.0	['SER', 'LEU', 'SER', 'ALA', 'SER', 'PRO', 'MET', 'TYR', 'ASN', 'PHE', 'THR', 'ALA', 'GLY', 'GLY']	2006.0	31.0	FMN	matching_data/matching_site_to_native_ntf2_no_dump/c0/4c0x/0/all_match_info.json	-1.0	-1.0	0.0	0.0	0.0	103.0	[]
1.0	30.0	['ARG', 'TYR']	2007.0	6.0	GOL	matching_data/matching_site_to_native_ntf2_no_dump/c0/4c0x/2/all_match_info.json	10.0	10.0	1.0	0.0	1.0	10.0	['3kkgA00.pdb.gz']
-1.0	-1.0	['PHE', 'GLY', 'GLY', 'HIS']	2005.0	20.0	AQN	matching_data/matching_site_to_native_ntf2_no_dump/c0/4c0x/1/all_match_info.json	-1.0	-1.0	0.0	0.0	0.0	103.0	[]
1.0	40.0	['ASP', 'ASP']	2010.0	1.0	ZN	matching_data/matching_site_to_native_ntf2_no_dump/c0/6c02/0/all_match_info.json	28.0	28.0	1.0	0.0	1.0	28.0	['3g0kA00.pdb.gz']
-1.0	-1.0	['LYS', 'ALA', 'PHE', 'ASN', 'LEU', 'PRO', 'GLU', 'TYR', 'TYR', 'GLU', 'ASP', 'HIS', 'HIS']	2011.0	31.0	APC	matching_data/matching_site_to_native_ntf2_no_dump/c0/6c02/5/all_match_info.json	-1.0	-1.0	0.0	0.0	0.0	103.0	[]
2.0	43.0	['ARG', 'PRO', 'THR']	2013.0	1.0	CL	matching_data/matching_site_to_native_ntf2_no_dump/c0/6c02/3/all_match_info.json	1.0	1.0	1.0	0.0	1.0	1.0	['1nwwA00.pdb.gz']
4.0	-1.0	['TYR', 'ASP', 'ILE']	2012.0	1.0	NA	matching_data/matching_site_to_native_ntf2_no_dump/c0/6c02/2/all_match_info.json	76.0	-1.0	1.0	0.0	0.0	103.0	[]
[truncated: 23,641 more rows]
